# Supplementary material for: Quantitative Proteomic Analyses Identify ABA-Related Proteins and Signal Pathways in Maize Leaves under Drought Conditions
Source: Front Plant Sci. 2016 Dec 8;7:1827. doi: 10.3389/fpls.2016.01827 (PMC5143342; doi:10.3389/fpls.2016.01827)
Supplement: Supplementary Excel S1 — Indentified peptides for the first independent biological experiment. [file DataSheet1.XLSX]

## Sheet: Sheet1
Sequence	Protein Group Accessions	Modifications	GH/CK	GW/CK	GW-GH/CK	IonScore	Charge	MH+ [Da]	ΔM [ppm]
mSDLAQSLGMPAGLGDGLk		N-Term(iTRAQ4plex); K19(iTRAQ4plex)				93.48	2	2149.12	0.0835669
vWDImEDASGk		N-Term(iTRAQ4plex); M5(Oxidation); K11(iTRAQ4plex)				70.99	2	1554.8	17.1192
sASVSDNQGLGcIALQYIk		N-Term(iTRAQ4plex); C12(Carbamidomethyl); K19(iTRAQ4plex)				60.86	3	2312.21	-0.873604
lVGLEAAGHGVDTDk		N-Term(iTRAQ4plex); K15(iTRAQ4plex)				59.95	3	1769.96	-2.24151
eLVScSNcTDFSQR		N-Term(iTRAQ4plex); C5(Carbamidomethyl); C8(Carbamidomethyl)				57.5	2	1846.82	-0.215369
kLVLPDGTVLR		N-Term(iTRAQ4plex); K1(iTRAQ4plex)				50.11	3	1498.95	-4.07889
aGIVDLIk		N-Term(iTRAQ4plex); K8(iTRAQ4plex)				43.57	2	1116.72	0.622519
aGDVcFTDVYR		N-Term(iTRAQ4plex); C5(Carbamidomethyl)				35.44	2	1446.68	-0.732306
kQLEELEk		N-Term(iTRAQ4plex); K1(iTRAQ4plex); K8(iTRAQ4plex)				33.21	2	1448.87	-0.529324
rSDVFVSPTAGLTDAVk		N-Term(iTRAQ4plex); K17(iTRAQ4plex)				21.83	3	2051.12	-6.27866
aLGEALVPFYPLAGR		N-Term(iTRAQ4plex)				20.22	3	1717.98	2.14906
aSSNSk		N-Term(iTRAQ4plex); K6(iTRAQ4plex)				43.66	2	881.489	-4.6252
lyLELLk		N-Term(iTRAQ4plex); Y2(iTRAQ4plex); K7(iTRAQ4plex)				36.26	3	1323.87	7.68333
vLEPLESEGk		N-Term(iTRAQ4plex); K10(iTRAQ4plex)				32.88	2	1388.79	3.22041
eAkAELALAk		N-Term(iTRAQ4plex); K3(iTRAQ4plex); K10(iTRAQ4plex)				27.79	3	1475.92	2.20215
aIAGEAk		N-Term(iTRAQ4plex); K7(iTRAQ4plex)				26.28	2	947.575	-1.26047
hLITIk		N-Term(iTRAQ4plex); K6(iTRAQ4plex)				24.46	3	1012.68	-0.615994
lEEALSLLk		N-Term(iTRAQ4plex); K9(iTRAQ4plex)				23.66	2	1303.82	7.56479
eAGLQEEQAIR		N-Term(iTRAQ4plex)				13.97	2	1387.72	-8.12906
iFLANPDLPMR		N-Term(iTRAQ4plex)				42.77	2	1430.81	12.7337
tIDLDGk		N-Term(iTRAQ4plex); K7(iTRAQ4plex)				33.57	2	1049.61	1.00148
gLAADAk		N-Term(iTRAQ4plex); K7(iTRAQ4plex)				32.82	2	933.56	-0.598823
aGAGAVAR		N-Term(iTRAQ4plex)				30.85	2	816.482	0.994164
eVAGDAAR		N-Term(iTRAQ4plex)				27.48	2	932.494	2.53505
sTTVGTR		N-Term(iTRAQ4plex)				17.26	2	865.483	-3.3559
vTDFGLAR		N-Term(iTRAQ4plex)				16.52	2	1022.57	-2.47992
vAVIVmHk		N-Term(iTRAQ4plex); M6(Oxidation); K8(iTRAQ4plex)				29.05	2	1200.74	4.78329
aAGAAAAAAR		N-Term(iTRAQ4plex)				23.32	2	944.54	0.475635
lAIGGLk		N-Term(iTRAQ4plex); K7(iTRAQ4plex)				22.92	2	959.648	-0.943373
lVLPDGTVLR		N-Term(iTRAQ4plex)				18.49	2	1226.76	-0.983301
aEEAEk		N-Term(iTRAQ4plex); K6(iTRAQ4plex)				21.62	2	964.521	1.76272
lRPASk		N-Term(iTRAQ4plex); K6(iTRAQ4plex)				19.27	3	959.624	0.201532
rPQLYLk		N-Term(iTRAQ4plex); K7(iTRAQ4plex)				16.69	3	1205.76	-1.46748
qREELEk		N-Term(iTRAQ4plex); K7(iTRAQ4plex)				11.38	3	1219.68	-4.60105
eILLDSIk		N-Term(iTRAQ4plex); K8(iTRAQ4plex)				20.45	2	1218.74	-13.6129
lALYQNk		N-Term(iTRAQ4plex); K7(iTRAQ4plex)				20.48	2	1137.69	-1.58131
eGDAVk		N-Term(iTRAQ4plex); K6(iTRAQ4plex)				25.77	2	906.512	-2.04412
kALEEEk		N-Term(iTRAQ4plex); K1(iTRAQ4plex); K7(iTRAQ4plex)				17.43	3	1278.76	-1.49309
eLANEILAR		N-Term(iTRAQ4plex)				13.6	2	1172.67	-4.28464
vIEAEk		N-Term(iTRAQ4plex); K6(iTRAQ4plex)				25.75	2	976.59	-2.08794
eAEQVR		N-Term(iTRAQ4plex)				19.35	2	875.47	-0.58152
aLELSGk		N-Term(iTRAQ4plex); K7(iTRAQ4plex)				14.81	3	1005.62	-1.70693
tEMkNk		N-Term(iTRAQ4plex); K4(iTRAQ4plex); K6(iTRAQ4plex)				16.72	2	1182.69	1.3328
eLGEETVGAR		N-Term(iTRAQ4plex)				13.26	2	1204.63	-3.22476
qLRSLLEEk		N-Term(iTRAQ4plex); K9(iTRAQ4plex)				12.09	3	1403.85	-0.329162
vAHALIk		N-Term(iTRAQ4plex); K7(iTRAQ4plex)				11.92	3	1039.69	1.23458
lAAAVAAk	A0A4Y2	N-Term(iTRAQ4plex); K8(iTRAQ4plex)	1.26381	1.18604	1.23558	59.96	2	1002.65	-0.437524
iLGLGDLGSQGMGIPVGk	A0A4Y2	N-Term(iTRAQ4plex); K18(iTRAQ4plex)	1.27776	1.05931	1.23962	49.49	3	2000.15	2.77767
vDEPLISHPGLASYR	A0EVF1	N-Term(iTRAQ4plex)	0.963329	0.818034	0.842062	21.8	3	1797.96	-2.43376
eDSWTLLPPGFLDR	A0EVF1;A0EVF9	N-Term(iTRAQ4plex)				18.21	3	1789.92	-2.23146
vDGLLISHPGLASYR	A0EVF9	N-Term(iTRAQ4plex)	1.07472	1.11134	1.08633	26.47	3	1741.97	0.864797
eLQALVAEAFGPGGEcR	A0EVF9;A0EVF1	N-Term(iTRAQ4plex); C16(Carbamidomethyl)				70	3	1947.97	-0.964399
aAGTGSGLVVPWAPQVAVLR	A0EVF9;A0EVF1	N-Term(iTRAQ4plex)				69.41	2	2093.2	0.299154
yIETGALGGk	A0MWC0	N-Term(iTRAQ4plex); K10(iTRAQ4plex)	1.04125	0.995671	0.950595	50.85	2	1296.75	4.85851
kYIETGALGGk	A0MWC0	N-Term(iTRAQ4plex); K1(iTRAQ4plex); K11(iTRAQ4plex)	0.895466	1.00166	0.952062	46.66	3	1568.93	-1.68002
yDTTELVHEAk	A1JUJ0	N-Term(iTRAQ4plex); K11(iTRAQ4plex)	0.911133	0.963058	0.974025	63.49	2	1593.84	3.79301
iQLkPEGTDk	A1JUJ0	N-Term(iTRAQ4plex); K4(iTRAQ4plex); K10(iTRAQ4plex)	1.07673	1.17741	1.25156	41.94	2	1560.94	2.43468
yGPTEIESEYR	A1JUJ0	N-Term(iTRAQ4plex)	1.0904	1.14454	1.37594	19.41	2	1487.71	-1.26963
yGPTEIESEYR	A1JUJ0	N-Term(iTRAQ4plex); Y1(iTRAQ4plex)	0.925027	0.974951	0.950755	17.36	3	1631.82	0.0236609
yDTTELVHEAk	A1JUJ0	N-Term(iTRAQ4plex); Y1(iTRAQ4plex); K11(iTRAQ4plex)	1.11256	1.32182	1.24633	11.78	3	1737.94	-0.0832946
tSTAVPk	A1JUJ0	N-Term(iTRAQ4plex); K7(iTRAQ4plex)	0.813872	0.88434	0.922721	15.94	2	991.599	-3.49799
dkVQQANYYGSLTQASTIR	A1JUJ0;Q9FPK7	N-Term(iTRAQ4plex); K2(iTRAQ4plex)				102.77	2	2431.29	3.42349
aMDEYTSEIFMGGk	A1JUJ0;Q9FPK7	N-Term(iTRAQ4plex); K14(iTRAQ4plex)				83.54	2	1866.88	-0.457487
acVGLAPENNMILEYk	A1JUJ0;Q9FPK7	N-Term(iTRAQ4plex); C2(Carbamidomethyl); K16(iTRAQ4plex)				71.47	2	2110.09	-1.95791
vGSYNGEEIYAPFk	A1JUJ0;Q9FPK7	N-Term(iTRAQ4plex); K14(iTRAQ4plex)				56.88	3	1861.96	-0.647359
yVPYVGDSk	A1JUJ0;Q9FPK7	N-Term(iTRAQ4plex); K9(iTRAQ4plex)				55.8	2	1315.71	-2.10857
eQVEQIIk	A1JUJ0;Q9FPK7	N-Term(iTRAQ4plex); K8(iTRAQ4plex)				50.66	2	1274.75	-1.20591
aPLVPPGTPVVNALAk	A1JUJ0;Q9FPK7	N-Term(iTRAQ4plex); K16(iTRAQ4plex)				47.4	2	1832.12	-2.89439
acVGLAPENNmILEYk	A1JUJ0;Q9FPK7	N-Term(iTRAQ4plex); C2(Carbamidomethyl); M11(Oxidation); K16(iTRAQ4plex)				43.34	3	2126.09	-0.447721
nNcLIGGDDFk	A1JUJ0;Q9FPK7	N-Term(iTRAQ4plex); C3(Carbamidomethyl); K11(iTRAQ4plex)				39.32	2	1540.77	2.56252
vESPHVR	A1JUJ0;Q9FPK7	N-Term(iTRAQ4plex)				38.46	3	967.542	-2.44081
vLDIDLQk	A1JUJ0;Q9FPK7	N-Term(iTRAQ4plex); K8(iTRAQ4plex)				35.97	2	1231.75	-0.39617
kEQVEQIIk	A1JUJ0;Q9FPK7	N-Term(iTRAQ4plex); K1(iTRAQ4plex); K9(iTRAQ4plex)				31.81	3	1546.95	0.52889
aMLENIMR	A1JUJ0;Q9FPK7	N-Term(iTRAQ4plex)				27.17	2	1121.59	-0.973524
vGSyNGEEIYAPFk	A1JUJ0;Q9FPK7	N-Term(iTRAQ4plex); Y4(iTRAQ4plex); K14(iTRAQ4plex)				11.51	3	2006.05	-2.37163
eGISWATk	A1JUJ0;Q9FPK7	N-Term(iTRAQ4plex); K8(iTRAQ4plex)				25.04	3	1179.66	0.3369
wVVRPk	A1JUJ0;Q9FPK7	N-Term(iTRAQ4plex); K6(iTRAQ4plex)				17.1	3	1072.69	-1.51013
mFIESFR	A1JUJ0;Q9FPK7	N-Term(iTRAQ4plex)				16.34	2	1073.56	-0.691428
lTLTDGDVYVPR	A1XCH8	N-Term(iTRAQ4plex)	0.740966	0.928995	0.816162	46.36	2	1492.81	-0.594216
yDVYNDLGNPDAk	A1XCH8	N-Term(iTRAQ4plex); K13(iTRAQ4plex)	0.870129	0.967365	0.913753	42.65	2	1771.87	-4.23991
gMAVPDPSSPYk	A1XCH8	N-Term(iTRAQ4plex); K12(iTRAQ4plex)	0.819325	0.864069	0.831058	41.06	2	1536.8	1.24316
eTLAGVNPLIIR	A1XCH8	N-Term(iTRAQ4plex)	0.717217	1.00512	0.900177	28.55	2	1439.87	0.503502
rPMPVPGSDAYk	A1XCH8	N-Term(iTRAQ4plex); K12(iTRAQ4plex)	0.767835	0.966683	0.954211	28.42	2	1605.86	-2.76198
aWMSDEEFAR	A1XCH8	N-Term(iTRAQ4plex)	0.803499	0.744495	0.659797	20.02	2	1385.62	-2.60768
kYAIEISSk	A1XCH8	N-Term(iTRAQ4plex); K1(iTRAQ4plex); K9(iTRAQ4plex)	0.850065	0.998034	0.959947	19.17	3	1470.89	0.258848
dGITAAk	A1XCH8	N-Term(iTRAQ4plex); K7(iTRAQ4plex)	0.716864	0.86818	0.754541	42.5	2	963.571	-0.0743836
gVAVPDQSSPYGVR	A1XCI0	N-Term(iTRAQ4plex)	0.684513	0.941498	0.899808	71.48	2	1575.82	-0.64489
kIPSEFLR	A1XCI0	N-Term(iTRAQ4plex); K1(iTRAQ4plex)	0.777236	1.18623	1.07724	30.82	3	1277.78	2.26833
dTLNINALAR	A1XCI0	N-Term(iTRAQ4plex)	0.916034	1.09544	1.00186	20.08	2	1244.71	-1.98631
eVLDVGDFNASLLDGVHR	A1XCI0	N-Term(iTRAQ4plex)	1.09507	1.10243	1.05709	16.71	3	2100.08	-0.741643
tLLFLk	A1XCI0	N-Term(iTRAQ4plex); K6(iTRAQ4plex)	0.724965	1.19417	1.07836	41.75	2	1022.69	0.160429
vAVEDASQPHGIR	A1XCI4	N-Term(iTRAQ4plex)	0.961736	0.995631	0.921587	28.18	3	1522.81	1.10096
lVTGGDSSTAVTFDcNSWVHSk	A1XCI5	N-Term(iTRAQ4plex); C15(Carbamidomethyl); K22(iTRAQ4plex)	0.966596	1.07158	1.10563	112	2	2656.28	-3.33506
eALINADGIIEESFWPGk	A1XCI5	N-Term(iTRAQ4plex); K18(iTRAQ4plex)	0.943202	0.994058	0.985608	100.52	3	2277.2	1.06261
qMNGALTVEQALAAk	A1XCI5	N-Term(iTRAQ4plex); K15(iTRAQ4plex)	1.35877	1.17414	1.28198	94.02	2	1833.01	-4.65487
nmPVEEGGPGEEMEk	A1XCI5	N-Term(iTRAQ4plex); M2(Oxidation); K15(iTRAQ4plex)	0.887414	1.04757	1.02511	92.55	2	1936.89	1.12424
eIEGFIDEcNNNLDLk	A1XCI5	N-Term(iTRAQ4plex); C9(Carbamidomethyl); K16(iTRAQ4plex)	1.05171	1.02046	1.02488	90.37	2	2211.08	-2.0867
lDPEVYGPAESAITk	A1XCI5	N-Term(iTRAQ4plex); K15(iTRAQ4plex)	0.95994	1.01736	0.934737	89.82	2	1878.01	-1.03574
aVDDIGDLLGk	A1XCI5	N-Term(iTRAQ4plex); K11(iTRAQ4plex)	1.00889	1.28926	1.1413	89.54	2	1403.8	-0.150967
tLLLELVSSELDAk	A1XCI5	N-Term(iTRAQ4plex); K14(iTRAQ4plex)	1.19907	1.37803	1.26263	85.84	2	1819.07	-0.211934
nMPVEEGGPGEEMEk	A1XCI5	N-Term(iTRAQ4plex); K15(iTRAQ4plex)	0.97115	1.03695	1.04291	83.65	2	1920.89	0.583502
lVEDTTDHVLR	A1XCI5	N-Term(iTRAQ4plex)	0.905028	1.03283	1.03243	77.49	3	1441.78	-0.279848
eGHYEAEFk	A1XCI5	N-Term(iTRAQ4plex); K9(iTRAQ4plex)	0.923996	1.09571	1.05268	76.52	2	1397.7	1.25135
qPETTLLDmLPTQMQAIk	A1XCI5	N-Term(iTRAQ4plex); M9(Oxidation); K18(iTRAQ4plex)	0.96786	1.06906	1.04336	74.86	3	2362.25	-2.33273
gEDGELELTIk	A1XCI5	N-Term(iTRAQ4plex); K11(iTRAQ4plex)	0.85702	0.953641	0.940251	69.35	2	1491.81	-1.15669
qPETTLLDMLPTQMQAIk	A1XCI5	N-Term(iTRAQ4plex); K18(iTRAQ4plex)	0.886166	0.949415	0.921767	67.59	3	2346.26	-1.21216
sYLPSDTPk	A1XCI5	N-Term(iTRAQ4plex); K9(iTRAQ4plex)	0.895711	1.02768	0.994697	66.3	2	1295.71	0.93161
vYDYDVYNDLGDPDk	A1XCI5	N-Term(iTRAQ4plex); K15(iTRAQ4plex)	1.13728	0.988212	0.984525	65.93	2	2078.98	-0.794793
qWASEYVNVYYk	A1XCI5	N-Term(iTRAQ4plex); K12(iTRAQ4plex)	1.05417	1.05834	1.10935	65.83	2	1837.94	-0.393282
skLDPEVYGPAESAITk	A1XCI5	N-Term(iTRAQ4plex); K2(iTRAQ4plex); K17(iTRAQ4plex)	0.94944	1.14845	1.18635	64.8	2	2237.24	-1.60517
kDEPWWPVLDTR	A1XCI5	N-Term(iTRAQ4plex); K1(iTRAQ4plex)	0.891595	1.01036	1.02952	64.33	2	1829.98	1.41292
yTMEINALAR	A1XCI5	N-Term(iTRAQ4plex)	0.938527	1.10785	1.13039	60.77	3	1325.7	-0.637931
sDEAVAADPELR	A1XCI5	N-Term(iTRAQ4plex)	0.89541	0.996527	0.9497	60.19	2	1416.71	-1.19675
eLQDATLYASR	A1XCI5	N-Term(iTRAQ4plex)	0.891054	0.974302	0.969441	55.53	3	1410.73	0.149612
fEVPEMIER	A1XCI5	N-Term(iTRAQ4plex)	0.859819	0.966117	0.987979	51.96	3	1293.66	-0.783327
dEPWWPVLDTR	A1XCI5	N-Term(iTRAQ4plex)	0.874998	0.960909	0.97053	51.48	2	1557.78	0.0216014
nmPVEEGGPGEEmEk	A1XCI5	N-Term(iTRAQ4plex); M2(Oxidation); M13(Oxidation); K15(iTRAQ4plex)	0.828988	1.45448	1.18552	51.19	2	1952.88	-3.59455
qLTFGATTLR	A1XCI5	N-Term(iTRAQ4plex)	0.980447	1.10213	1.09335	50.71	3	1251.72	-0.111286
aFTHGPDATDAWLWk	A1XCI5	N-Term(iTRAQ4plex); K15(iTRAQ4plex)	0.915361	1.05908	1.0459	49.21	2	2004.02	0.639507
dEQFSEVk	A1XCI5	N-Term(iTRAQ4plex); K8(iTRAQ4plex)	0.937722	1.03082	0.983065	44.59	2	1269.66	-0.0926478
vPASFGPVGAVLVENEHHk	A1XCI5	N-Term(iTRAQ4plex); K19(iTRAQ4plex)	0.906577	1.00893	0.911384	44.26	4	2275.25	0.745768
nVGHGDk	A1XCI5	N-Term(iTRAQ4plex); K7(iTRAQ4plex)	1.03263	1.11633	1.00504	42.53	2	1014.56	0.0879251
yTmEINALAR	A1XCI5	N-Term(iTRAQ4plex); M3(Oxidation)	0.906799	1.12565	1.0561	42.2	2	1341.69	-1.17472
vMTTLDILSSHSPDEEYmGEFAEPSWLAEPMVk	A1XCI5	N-Term(iTRAQ4plex); M18(Oxidation); K33(iTRAQ4plex)	0.92577	1.12132	1.07371	42.1	4	4043.92	0.532166
eGHyEAEFk	A1XCI5	N-Term(iTRAQ4plex); Y4(iTRAQ4plex); K9(iTRAQ4plex)	1.03257	1.42074	1.24644	41.81	2	1541.8	0.413906
eGHNYVPR	A1XCI5	N-Term(iTRAQ4plex)	0.914332	1.14553	1.08327	40.85	3	1115.57	2.10729
tHccVEPYIIAANR	A1XCI5	N-Term(iTRAQ4plex); C3(Carbamidomethyl); C4(Carbamidomethyl)	0.72399	1.09009	1.18785	40.13	3	1847.9	1.35313
dYPYAHDGLLVWDSIR	A1XCI5	N-Term(iTRAQ4plex)	0.852819	0.746016	0.774106	39.09	2	2064.03	-0.096473
vTAYAHk	A1XCI5	N-Term(iTRAQ4plex); K7(iTRAQ4plex)	0.923894	1.0916	1.09819	38.01	2	1077.63	1.18557
nVGHGDkk	A1XCI5	N-Term(iTRAQ4plex); K7(iTRAQ4plex); K8(iTRAQ4plex)	0.890938	1.14982	1.22384	37.12	3	1286.75	-0.187241
qWASEYVNVyYk	A1XCI5	N-Term(iTRAQ4plex); Y10(iTRAQ4plex); K12(iTRAQ4plex)	0.994106	1.14992	1.04897	36.47	4	1982.04	-0.199657
yTMEINALAR	A1XCI5	N-Term(iTRAQ4plex); Y1(iTRAQ4plex)	0.973764	1.35025	1.13123	34.5	3	1469.8	-0.998961
yTmEINALAR	A1XCI5	N-Term(iTRAQ4plex); Y1(iTRAQ4plex); M3(Oxidation)	0.953667	1.32616	1.07707	33.6	2	1485.8	-1.06901
gDGHGER	A1XCI5	N-Term(iTRAQ4plex)	0.90674	0.950647	0.886706	32.44	2	871.414	0.0375175
fSWFkDEEFAR	A1XCI5	N-Term(iTRAQ4plex); K5(iTRAQ4plex)	0.548016	1.29103	1.37023	30.08	2	1749.89	1.54695
lLHPHFR	A1XCI5	N-Term(iTRAQ4plex)	0.744663	1.08	1.04294	30.02	3	1063.63	-0.19787
eLQDATLyASR	A1XCI5	N-Term(iTRAQ4plex); Y8(iTRAQ4plex)	0.999872	1.20847	1.0806	27.31	2	1554.83	-3.08239
lSSSSPSAAAASR	A1XCI5	N-Term(iTRAQ4plex)	0.975248	1.7356	1.73932	25.1	2	1335.7	0.189989
syLPSDTPk	A1XCI5	N-Term(iTRAQ4plex); Y2(iTRAQ4plex); K9(iTRAQ4plex)	0.925245	1.17129	0.93167	22.43	3	1439.81	-0.302819
eGHNyVPR	A1XCI5	N-Term(iTRAQ4plex); Y5(iTRAQ4plex)	1.09992	1.71193	1.50655	18.85	2	1259.68	2.71513
nPAHQRPVLGGNk	A1XCI5	N-Term(iTRAQ4plex); K13(iTRAQ4plex)	1.07098	1.00856	0.972099	11.23	4	1675.97	4.14929
aFWDEVR	A1XCI5	N-Term(iTRAQ4plex)	0.880987	0.997415	0.943394	42.05	2	1066.54	-1.01458
fDNPEkR	A1XCI5	N-Term(iTRAQ4plex); K6(iTRAQ4plex)	0.789306	1.31466	1.52382	17.01	3	1193.65	-0.78441
fEVPEmIER	A1XCI5	N-Term(iTRAQ4plex); M6(Oxidation)	0.845817	1.18578	1.02261	31.05	2	1309.66	-1.89072
kDLQALR	A1XCI5	N-Term(iTRAQ4plex); K1(iTRAQ4plex)	1.00558	1.17804	1.11499	19.18	3	1131.71	-0.549815
vTAyAHk	A1XCI5	N-Term(iTRAQ4plex); Y4(iTRAQ4plex); K7(iTRAQ4plex)	0.84349	1.54537	1.51147	14.56	2	1221.73	-0.562923
gLEDLRk	A1XCI5	N-Term(iTRAQ4plex); K7(iTRAQ4plex)	0.751082	1.40508	1.56371	25.6	2	1118.68	-0.149952
lHPVYR	A1XCI5	N-Term(iTRAQ4plex)	0.948013	1.04506	0.977546	25.04	3	928.546	-2.18879
aTAAWTDDGEVLQLLDR	A1XCI7	N-Term(iTRAQ4plex)	1.02825	1.08456	1.19309	69.28	3	2018.02	-3.28243
vYDYDLYNDLGDPDkEDR	A1XCI7	N-Term(iTRAQ4plex); K15(iTRAQ4plex)	0.957404	1.06966	1.07857	65.33	3	2493.16	-1.24754
sFDQLkDDLYGR	A1XCI7	N-Term(iTRAQ4plex); K6(iTRAQ4plex)	0.798234	1.04721	1.17448	37.06	2	1744.91	-0.869927
vPYTLLFPDVGGk	A1XCI7	N-Term(iTRAQ4plex); K13(iTRAQ4plex)	0.956822	1.02054	1.06471	35.6	3	1693.97	-2.37068
lLEPHFk	A1XCI7	N-Term(iTRAQ4plex); K7(iTRAQ4plex)	1.04221	1.16684	1.18165	26.55	3	1171.71	-1.93589
sDEEFAR	A1XCI7	N-Term(iTRAQ4plex)	0.871482	0.970571	0.889232	21.86	2	997.467	-3.90973
kPLSFFNEGLADELNR	A1Y9I7	N-Term(iTRAQ4plex); K1(iTRAQ4plex)	0.91622	0.91386	0.821592	46.66	3	2138.15	-0.930139
qNLDVYDWSIPDDLLAk	A2T1W7	N-Term(iTRAQ4plex); K17(iTRAQ4plex)	1.46993	1.39381	1.81964	82.18	2	2293.19	-2.83224
gNFIVNPESVYk	A2T1W7	N-Term(iTRAQ4plex); K12(iTRAQ4plex)	1.11889	1.12198	1.27288	38.27	2	1654.9	-3.81926
kLGDLLAVAR	A2T1W7	N-Term(iTRAQ4plex); K1(iTRAQ4plex)	1.12712	1.36474	1.50643	38.2	3	1343.86	-1.07888
ePIIISIAEk	A2T1W7	N-Term(iTRAQ4plex); K10(iTRAQ4plex)	1.06112	0.977722	1.06829	29.46	2	1400.85	-5.30066
tSAQVALR	A2T1W7	N-Term(iTRAQ4plex)	1.19264	1.1193	1.38883	29.03	2	989.583	-2.58861
lGDLLAVAR	A2T1W7	N-Term(iTRAQ4plex)	1.19295	1.06129	1.22232	25.45	2	1071.67	1.74587
lFEEGVVk	A2T1W7	N-Term(iTRAQ4plex); K8(iTRAQ4plex)	1.34685	1.21761	1.47291	22.67	2	1208.71	-1.81709
eIGLALk	A2T1W7	N-Term(iTRAQ4plex); K7(iTRAQ4plex)	1.31127	1.22086	1.57939	38.86	3	1031.67	-2.7952
tHEELWDGEL	A2T1W7	N-Term(iTRAQ4plex)	0.773752	0.813709	0.93736	11.76	2	1372.65	-0.43024
aIGVSNFSSk	A2T1W7;B7ZXZ2	N-Term(iTRAQ4plex); K10(iTRAQ4plex)				53.26	2	1297.73	-1.73796
rEDLFITSk	A2T1W7;B7ZXZ2	N-Term(iTRAQ4plex); K9(iTRAQ4plex)				39.27	2	1396.8	-0.259811
gTDTVVLGVEk	A3FMB9	N-Term(iTRAQ4plex); K11(iTRAQ4plex)	0.926003	0.827996	0.855836	66.92	2	1405.81	-1.89807
aLLEVVESGGk	A3FMB9	N-Term(iTRAQ4plex); K11(iTRAQ4plex)	1.11565	0.905851	1.02527	63.26	2	1389.82	-1.19067
nIEVAVMTk	A3FMB9	N-Term(iTRAQ4plex); K9(iTRAQ4plex)	1.15595	1.0417	1.14395	50.43	2	1292.75	-2.33939
lTVEDPVTVEYITR	A3FMB9	N-Term(iTRAQ4plex)	1.01636	0.935246	0.999945	47.24	3	1778.95	-6.46872
kGNAAVGVR	A3FMB9	N-Term(iTRAQ4plex); K1(iTRAQ4plex)	0.911368	0.965401	1.00655	44.98	3	1159.72	0.256829
yIAGLQQk	A3FMB9	N-Term(iTRAQ4plex); K8(iTRAQ4plex)	1.08197	1.0334	1.10353	40.37	2	1208.72	-2.3051
iAcLDTHIALAcAGLk	A3FMB9	N-Term(iTRAQ4plex); C3(Carbamidomethyl); C12(Carbamidomethyl); K16(iTRAQ4plex)	1.08014	1.07193	0.993905	13.16	3	2015.1	-2.66561
aAAEAAk	A3FMB9	N-Term(iTRAQ4plex); K7(iTRAQ4plex)	1.04988	0.913466	0.870855	35.88	2	919.544	-1.04539
tGGILHR	A3KLI0	N-Term(iTRAQ4plex)	6.23471	0.931693	8.06659	21.4	2	897.538	-0.420771
dFDEPGFLAPTGLFLGPTk	A4KA61	N-Term(iTRAQ4plex); K19(iTRAQ4plex)	0.711332	0.405788	0.413352	40.97	3	2310.22	-3.96249
gLDYALLHk	A4L9Q6	N-Term(iTRAQ4plex); K9(iTRAQ4plex)	0.868175	0.887548	0.944977	42.18	3	1317.78	-0.50733
gLGSVFk	A4L9Q6	N-Term(iTRAQ4plex); K7(iTRAQ4plex)	1.12698	1.17409	1.19906	15.76	2	995.611	-1.87706
fIPVHYTSENVVEGk	A4ZVI1	N-Term(iTRAQ4plex); K15(iTRAQ4plex)	0.892596	0.959971	0.954181	47.66	3	2007.08	2.47453
tGGLYDTVFDVDNDkDR	A4ZVI1	N-Term(iTRAQ4plex); K15(iTRAQ4plex)	0.922467	0.764509	0.823182	39.04	3	2218.07	-7.50464
sMSALASESNVFVk	A4ZVI1	N-Term(iTRAQ4plex); K14(iTRAQ4plex)	0.877338	0.865744	0.836877	37.65	2	1757.94	2.2691
dFTESVAGMAASk	A4ZVI1	N-Term(iTRAQ4plex); K13(iTRAQ4plex)	0.866399	0.795885	0.712525	34.13	2	1601.79	-12.5745
kIEQSSDDEGDFSR	A4ZVI1	N-Term(iTRAQ4plex); K1(iTRAQ4plex)	0.735605	0.72751	0.614165	27.84	3	1900.9	-4.45436
aITTFYDAR	A4ZVI1	N-Term(iTRAQ4plex)	0.913997	0.903669	0.889047	19.11	2	1201.63	-0.0298926
vVVADNVHDFVFk	A5A5E7	N-Term(iTRAQ4plex); K13(iTRAQ4plex)	0.959522	1.10749	1.11793	95.23	2	1776.99	-1.80985
dFDVAALmk	A5A5E7	N-Term(iTRAQ4plex); M8(Oxidation); K9(iTRAQ4plex)	0.952808	1.011	0.93104	58.61	2	1313.69	-6.55075
sPEDAAALIDDkk	A5A5E7	N-Term(iTRAQ4plex); K12(iTRAQ4plex); K13(iTRAQ4plex)	0.869884	1.0071	0.993464	52.31	3	1805	-0.0211625
dFDVAALMk	A5A5E7	N-Term(iTRAQ4plex); K9(iTRAQ4plex)	0.983471	1.0313	1.12108	51.72	2	1297.71	0.173643
sAYSAAAEEFkDk	A5A5E7	N-Term(iTRAQ4plex); K11(iTRAQ4plex); K13(iTRAQ4plex)	1.00003	1.22744	1.27235	49.4	2	1848.97	1.57596
gDAAVERPLVR	A5A5E7	N-Term(iTRAQ4plex)	0.988167	1.00547	1.01422	47.48	2	1326.76	1.06611
kLAPEYENAAk	A5A5E7	N-Term(iTRAQ4plex); K1(iTRAQ4plex); K11(iTRAQ4plex)	0.981908	1.2212	1.3714	45.21	3	1665.95	0.419291
tADDIVDFIk	A5A5E7	N-Term(iTRAQ4plex); K10(iTRAQ4plex)	1.07406	1.07232	1.09814	42.86	2	1424.79	0.911474
aAAAEPVkDEL	A5A5E7	N-Term(iTRAQ4plex); K8(iTRAQ4plex)	1.00619	1.09744	1.13511	26.97	2	1401.78	-1.875
sAYSAAAEEFk	A5A5E7	N-Term(iTRAQ4plex); K11(iTRAQ4plex)	0.750416	1.01168	0.923916	20.39	2	1461.75	-0.940372
lLkPFDELVVDSk	A5A5E7	N-Term(iTRAQ4plex); K3(iTRAQ4plex); K13(iTRAQ4plex)	0.95146	0.99911	1.00124	11.28	3	1935.16	2.43056
eADGIVDYLk	A5A5E7;C0PLF0	N-Term(iTRAQ4plex); K10(iTRAQ4plex)				58.44	2	1410.77	-2.60229
eDQTPLILIQDGDSk	A5A5E7;C0PLF0	N-Term(iTRAQ4plex); K15(iTRAQ4plex)				46.04	3	1960.05	0.709244
fFQSSAPk	A5A5E7;C0PLF0	N-Term(iTRAQ4plex); K8(iTRAQ4plex)				28.96	2	1199.67	5.36608e-05
vTSYDSGR	A5A5E7;C0PLF0	N-Term(iTRAQ4plex)				23.39	2	1028.51	-0.532419
nRPLATk	A5A5E7;C0PLF0	N-Term(iTRAQ4plex); K7(iTRAQ4plex)				10.36	3	1087.68	-1.01602
hDPPIVLAk	A5A5E7;C0PLF0	N-Term(iTRAQ4plex); K9(iTRAQ4plex)				45.96	2	1277.78	-0.276644
nIQEYk	A5A5E7;C0PLF0	N-Term(iTRAQ4plex); K6(iTRAQ4plex)				40.98	2	1082.61	-0.668465
qVGPASk	A5A5E7;C0PLF0	N-Term(iTRAQ4plex); K7(iTRAQ4plex)				26.43	2	974.586	-1.81559
aYLFNDYWEDIGTIk	A5GZ73	N-Term(iTRAQ4plex); K15(iTRAQ4plex)	0.969004	0.952447	1.06388	97.84	2	2136.09	1.11092
aMQVDTTVLGLSk	A5GZ73	N-Term(iTRAQ4plex); K13(iTRAQ4plex)	0.943302	0.936173	0.960539	89.99	2	1650.93	-2.09565
fPTANDFGSEIIPASAk	A5GZ73	N-Term(iTRAQ4plex); K17(iTRAQ4plex)	0.999629	0.922352	1.00146	86.11	2	2053.07	-5.22594
iTDSIISHGcFLDNcR	A5GZ73	N-Term(iTRAQ4plex); C10(Carbamidomethyl); C15(Carbamidomethyl)	0.964061	1.27557	1.36188	78.71	2	2051.97	-3.50137
qFDWLFDDAk	A5GZ73	N-Term(iTRAQ4plex); K10(iTRAQ4plex)	1.04774	1.0506	1.17415	74.63	2	1572.79	-1.29942
dIEDVLILSGDHLYR	A5GZ73	N-Term(iTRAQ4plex)	1.01625	0.911917	0.933014	72.69	3	1902.01	-0.977951
vPIGIGENTTIQk	A5GZ73	N-Term(iTRAQ4plex); K13(iTRAQ4plex)	0.966456	0.986114	1.01575	71.57	2	1657.97	0.0474188
amQVDTTVLGLSk	A5GZ73	N-Term(iTRAQ4plex); M2(Oxidation); K13(iTRAQ4plex)	0.954487	1.12884	1.0797	70.3	2	1666.92	-2.39364
tVVAVILGGGAGTR	A5GZ73	N-Term(iTRAQ4plex)	1.22615	1.43982	1.43218	68.03	3	1414.85	-2.21185
nLPPSMVNNSk	A5GZ73	N-Term(iTRAQ4plex); K11(iTRAQ4plex)	1.11771	1.05225	1.08448	63.93	2	1488.81	-2.16012
vYILTQFNSQSLNR	A5GZ73	N-Term(iTRAQ4plex)	1.09431	1.43492	1.63782	62.86	2	1826.99	-0.773057
dTVMLGADYYETAVER	A5GZ73	N-Term(iTRAQ4plex)	0.900911	0.963508	1.00059	61.53	2	1976.94	2.29085
gAGISIccLPIDGSR	A5GZ73	N-Term(iTRAQ4plex); C7(Carbamidomethyl); C8(Carbamidomethyl)	0.824845	0.916008	0.907092	60.65	2	1719.86	-2.33241
fSFYDADkPMYTSR	A5GZ73	N-Term(iTRAQ4plex); K8(iTRAQ4plex)	0.646696	0.780846	0.833976	56.82	2	2015.98	2.0078
sGITVVLk	A5GZ73	N-Term(iTRAQ4plex); K8(iTRAQ4plex)	1.01235	1.07303	1.11663	55.26	2	1104.72	-0.356154
lIDVPMSNcINSGINk	A5GZ73	N-Term(iTRAQ4plex); C9(Carbamidomethyl); K16(iTRAQ4plex)	0.921173	0.945362	0.998911	52.4	3	2063.09	2.39383
gELLAEGk	A5GZ73	N-Term(iTRAQ4plex); K8(iTRAQ4plex)	0.924553	0.945512	0.972657	51.63	2	1104.65	0.0913626
aYDFSNGVAIGDGFVEVLAATQRPGTEGk	A5GZ73	N-Term(iTRAQ4plex); K29(iTRAQ4plex)	1.17932	0.96606	1.22491	49.95	4	3257.67	-0.107413
mDYMDFVQSHR	A5GZ73	N-Term(iTRAQ4plex)	0.972036	0.952075	1.01886	49.92	3	1572.71	-0.079997
akPAVPIGGAYR	A5GZ73	N-Term(iTRAQ4plex); K2(iTRAQ4plex)	0.943546	0.963602	1.01393	49.39	3	1487.89	-0.448807
aSDFGLMk	A5GZ73	N-Term(iTRAQ4plex); K8(iTRAQ4plex)	0.989451	1.08021	1.07169	48.29	2	1156.63	-0.218251
mDYmDFVQSHR	A5GZ73	N-Term(iTRAQ4plex); M4(Oxidation)	0.954986	1.02466	1.03508	46.4	2	1588.7	-0.865502
dTVMLGADYyETAVER	A5GZ73	N-Term(iTRAQ4plex); Y10(iTRAQ4plex)	1.01744	1.02554	0.947752	43.96	3	2121.04	-2.56738
kDILLNLLR	A5GZ73	N-Term(iTRAQ4plex); K1(iTRAQ4plex)	1.09676	1.42753	1.41125	43.81	3	1385.91	-1.15911
dTVmLGADYYETAVER	A5GZ73	N-Term(iTRAQ4plex); M4(Oxidation)	0.890516	0.938783	1.02704	42.34	2	1992.93	-3.935
aSDFGLmk	A5GZ73	N-Term(iTRAQ4plex); M7(Oxidation); K8(iTRAQ4plex)	0.879776	1.03045	1.01232	37.83	2	1172.62	0.58175
vISFSEkPk	A5GZ73	N-Term(iTRAQ4plex); K7(iTRAQ4plex); K9(iTRAQ4plex)	1.0788	1.35704	1.35677	36.85	2	1466.89	-1.23161
dILLNLLR	A5GZ73	N-Term(iTRAQ4plex)	0.923073	0.959435	1.02268	36.13	2	1113.71	-0.241716
tSEGFYIR	A5GZ73	N-Term(iTRAQ4plex)	1.08457	1.13725	1.27018	26.06	2	1116.58	-0.765541
iGSNVHLk	A5GZ73	N-Term(iTRAQ4plex); K8(iTRAQ4plex)	0.944708	1.02617	1.06264	25.4	2	1155.71	-2.15528
fSFYDADkPmYTSR	A5GZ73	N-Term(iTRAQ4plex); K8(iTRAQ4plex); M10(Oxidation)	0.977157	1.08459	1.10927	23.91	3	2031.97	-1.1892
iEHSVVGVR	A5GZ73	N-Term(iTRAQ4plex)	1.00039	0.971912	1.00835	19.81	2	1139.66	-0.779168
wFQGTADAVR	A5GZ73	N-Term(iTRAQ4plex)	0.92997	1.03575	1.08063	19.09	2	1294.67	-0.503163
mGNLGPLTGTSGQIR	A5H453	N-Term(iTRAQ4plex); M1(Oxidation)	1.08211	1.01218	1.15603	86.34	2	1661.87	-2.97007
aFDVVNSIk	A5H453	N-Term(iTRAQ4plex); K9(iTRAQ4plex)	1.02066	0.912742	1.01434	52.86	2	1280.75	0.373093
dSTGSFPSQTSDLPPPTSSLQALLAAYSk	A5H453	N-Term(iTRAQ4plex); K29(iTRAQ4plex)	0.966846	0.868627	0.927357	34.68	3	3254.65	-4.30336
gLLHSDQELFNSGSTDSTVR	A5H454	N-Term(iTRAQ4plex)	1.2214	1.05809	0.999531	74.84	3	2307.12	-5.6958
sGVNSAVR	A5H454	N-Term(iTRAQ4plex)	1.25113	1.02662	1.09739	29.25	2	933.521	-2.17927
dGVVALGGPSWTVLLGR	A5H454;A5H453	N-Term(iTRAQ4plex)				86.22	2	1841.04	-1.14651
vGASLLR	A5H454;A5H453	N-Term(iTRAQ4plex)				20.44	2	859.549	0.426093
tVScADIVAFAAR	A5H8G4	N-Term(iTRAQ4plex); C4(Carbamidomethyl)	0.907928	1.08212	1.14516	81.99	2	1524.79	-6.05689
gFDVIDAAk	A5H8G4	N-Term(iTRAQ4plex); K9(iTRAQ4plex)	0.985778	1.03403	1.06491	53.72	2	1223.69	-0.0259638
dAGLAAGLLR	A5H8G4	N-Term(iTRAQ4plex)	0.871787	0.839951	0.869204	44.11	2	1100.65	0.316589
sFcASFFk	A5H8G4	N-Term(iTRAQ4plex); C3(Carbamidomethyl); K8(iTRAQ4plex)	0.981076	1.12521	1.10853	39.18	2	1281.66	1.00631
tAVEQScPR	A5H8G4	N-Term(iTRAQ4plex); C7(Carbamidomethyl)	1.0874	1.29775	1.28031	37.06	2	1191.59	-1.44292
vGFYDTScPNAEALVR	A5H8G4	N-Term(iTRAQ4plex); C8(Carbamidomethyl)	0.938909	0.983613	1.04851	28.68	2	1942.94	-3.67147
eLSVEDMVVLSGAHTVGR	A5H8G4	N-Term(iTRAQ4plex)	1.04533	1.0951	1.0789	27.25	2	2043.05	-5.73325
iQVQTGTcGEVR	A5H8G4	N-Term(iTRAQ4plex); C8(Carbamidomethyl)	0.946903	1.01816	1.00004	25.4	2	1491.77	-0.307755
dALPNNPSLR	A5H8G4	N-Term(iTRAQ4plex)	1.10062	0.913997	1.02753	20.13	2	1240.68	0.310517
aAAELQQAAPIPADGR	A5HEH5	N-Term(iTRAQ4plex)	0.866889	0.959853	0.839877	83.37	2	1722.92	-1.71179
yLDENk	A5HEH5	N-Term(iTRAQ4plex); K6(iTRAQ4plex)	1.21791	1.34092	1.28579	37.47	2	1069.58	-1.46263
aTGEQSAEMVTDEGAIYVTSNR	A5JVZ6	N-Term(iTRAQ4plex)	0.935417	0.961372	0.982426	119.39	2	2473.16	-0.508388
tVSSGISGASYYTGTFNTVNR	A5JVZ6	N-Term(iTRAQ4plex)	1.26886	1.46034	1.43499	110.8	2	2326.14	-0.257326
sQEEAWAAGGSGVLLk	A5JVZ6	N-Term(iTRAQ4plex); K16(iTRAQ4plex)	0.935013	1.02901	0.981636	87.77	2	1891.01	-1.4965
gTGITEDFEEVQVQSR	A5JVZ6	N-Term(iTRAQ4plex)	0.892889	0.848215	0.817225	85.77	2	1938.95	-1.5275
aADNIAANLYSVk	A5JVZ6	N-Term(iTRAQ4plex); K13(iTRAQ4plex)	0.99075	1.02906	1.01629	78.8	2	1637.91	0.338743
sIPSAEDEDFNYR	A5JVZ6	N-Term(iTRAQ4plex)	0.958302	0.870392	0.884564	76.79	2	1686.77	-0.977333
aAVQETVSATLNR	A5JVZ6	N-Term(iTRAQ4plex)	0.905793	0.857614	0.838696	66.04	2	1503.82	-0.838112
tVSSGISGASYyTGTFNTVNR	A5JVZ6	N-Term(iTRAQ4plex); Y12(iTRAQ4plex)	1.16215	1.21566	1.11597	59.05	3	2470.24	-2.08111
gFVLGNDGVLLR	A5JVZ6	N-Term(iTRAQ4plex)	1.07229	0.984235	0.986482	56.77	2	1403.81	-3.29905
gFGILDVGYR	A5JVZ6	N-Term(iTRAQ4plex)	1.00296	0.933236	0.983834	52.08	2	1240.68	0.218833
iPLSAQLPGNMVYIk	A5JVZ6	N-Term(iTRAQ4plex); K15(iTRAQ4plex)	0.934804	0.909698	1.01427	50.53	2	1932.12	-0.964681
fNSVSFk	A5JVZ6	N-Term(iTRAQ4plex); K7(iTRAQ4plex)	1.28051	1.21403	1.33757	48.43	2	1116.63	-0.0997475
kGFVLGNDGVLLR	A5JVZ6	N-Term(iTRAQ4plex); K1(iTRAQ4plex)	0.718018	1.26661	1.20369	47.75	2	1676.01	-0.366602
dGGNTWFPR	A5JVZ6	N-Term(iTRAQ4plex)	0.900628	0.79058	0.848025	40.75	2	1193.58	-1.39449
iPLSAQLPGNmVYIk	A5JVZ6	N-Term(iTRAQ4plex); M11(Oxidation); K15(iTRAQ4plex)	0.92027	0.991177	0.989262	34.8	2	1948.13	4.78646
aADNIAANLySVk	A5JVZ6	N-Term(iTRAQ4plex); Y10(iTRAQ4plex); K13(iTRAQ4plex)	0.968683	1.00364	0.925526	31.8	3	1782.01	0.94771
aDGGLWLLVR	A5JVZ6	N-Term(iTRAQ4plex)	1.06269	1.08037	1.1271	30.47	2	1243.73	-1.6938
gFGILDVGyR	A5JVZ6	N-Term(iTRAQ4plex); Y9(iTRAQ4plex)	0.99421	1.07022	0.985564	30.13	2	1384.78	0.0990862
sIPSAEDEDFNyR	A5JVZ6	N-Term(iTRAQ4plex); Y12(iTRAQ4plex)	0.990321	1.13424	0.942334	25.27	3	1830.88	1.48581
qTILETk	A5JVZ6	N-Term(iTRAQ4plex); K7(iTRAQ4plex)	1.1243	1.17534	1.22654	47.15	2	1120.68	0.498986
gGGLFLSR	A5JVZ6	N-Term(iTRAQ4plex)	0.758963	0.695599	0.767096	19.45	3	950.553	-0.871626
yVAVSSR	A5JVZ6	N-Term(iTRAQ4plex)	1.02881	1.21554	1.13501	22.39	2	925.521	-1.69067
vFALIGk	A6YSL1	N-Term(iTRAQ4plex); K7(iTRAQ4plex)	0.959448	0.863539	0.650927	50.24	2	1035.68	-1.92425
fLSSPQLSLk	A6YSL1	N-Term(iTRAQ4plex); K10(iTRAQ4plex)	0.903556	0.806493	0.672879	32.94	2	1407.84	-5.45477
gNIWDFDSRPk	A6YSL1	N-Term(iTRAQ4plex); K11(iTRAQ4plex)	0.867696	0.786238	0.757652	16.13	3	1622.85	0.434141
fDESLTEISGTTGPAyNIDNLVk	A6YSM3	N-Term(iTRAQ4plex); Y16(iTRAQ4plex); K23(iTRAQ4plex)	1.22934	1.44341	1.77709	79.94	3	2916.52	-1.55976
fDESLTEISGTTGPAYNIDNLVk	A6YSM3	N-Term(iTRAQ4plex); K23(iTRAQ4plex)	0.86808	0.997458	1.42999	64.08	3	2772.4	-4.98275
vTADNSScIR	A6YSM3	N-Term(iTRAQ4plex); C8(Carbamidomethyl)	1.34226	1.40664	2.40713	49.08	2	1266.62	-2.35876
iGEWGGYAGDR	A6YSM3	N-Term(iTRAQ4plex)	1.33492	1.55784	3.21689	45.74	2	1324.64	-1.27348
yLVATGQEEAEVER	A9P711	N-Term(iTRAQ4plex)	1.0776	0.975805	0.966362	80.32	2	1737.87	-4.15185
vGIAGVPADSVMk	A9P711	N-Term(iTRAQ4plex); K13(iTRAQ4plex)	1.04724	1.02992	1.08889	73.87	2	1531.88	1.96648
tNAIEDNWTPVWEk	A9P711	N-Term(iTRAQ4plex); K14(iTRAQ4plex)	1.17356	1.05131	1.08989	56.35	2	1991.02	2.4277
yLFSHDLNPPIR	A9P711	N-Term(iTRAQ4plex)	1.04415	0.970143	1.02339	51.09	2	1615.87	0.862669
tLTTPVSLIk	A9P711	N-Term(iTRAQ4plex); K10(iTRAQ4plex)	1.13655	1.14681	1.17898	50.65	2	1360.86	-0.989099
dHATEIVR	A9P711	N-Term(iTRAQ4plex)	1.05373	1.12178	1.14338	37.19	2	1084.59	0.285299
eFSFPLTVPELALLR	A9P711	N-Term(iTRAQ4plex)	1.25939	1.08571	1.31052	35.63	3	1876.07	-0.244679
lLEQIVQGR	A9P711	N-Term(iTRAQ4plex)	1.09338	1.12027	1.09811	30.96	2	1199.72	-1.5749
vLLSTkPPk	A9P711	N-Term(iTRAQ4plex); K6(iTRAQ4plex); K9(iTRAQ4plex)	1.0067	1.25707	1.26546	27.46	2	1414.93	-2.89207
qTHFDQYSPPDFYTR	A9P711	N-Term(iTRAQ4plex)	0.923801	0.708427	0.780538	12.29	3	2045.95	3.31994
eGDADLHLGk	A9P711	N-Term(iTRAQ4plex); K10(iTRAQ4plex)	1.00606	1.00172	0.996101	27.41	3	1342.72	-1.8586
dSLADALk	A9P711	N-Term(iTRAQ4plex); K8(iTRAQ4plex)	1.10453	1.10375	1.12641	21.41	2	1120.64	-0.596488
eYLETk	A9P711	N-Term(iTRAQ4plex); K6(iTRAQ4plex)	0.972343	1.00665	1.12775	37.39	2	1070.6	-0.676403
aVALFDR	A9P711	N-Term(iTRAQ4plex)	1.12823	1.11137	1.15601	21.47	2	935.537	-6.18278
vDDNAAGQVSLGDDDEDLDHITNETLR	A9QXF0	N-Term(iTRAQ4plex)	0.900077	0.893526	0.765701	80.8	3	3071.41	-0.969364
lYDPFGGDHLNIFAAGIR	A9QXF0	N-Term(iTRAQ4plex)	0.850684	0.952795	0.863392	56.97	3	2120.11	0.241682
lYEEVLLAAk	A9QXF0	N-Term(iTRAQ4plex); K10(iTRAQ4plex)	0.83634	0.962295	0.782546	52.17	2	1436.86	0.389838
iIMNQISEk	A9QXF0	N-Term(iTRAQ4plex); K9(iTRAQ4plex)	0.89716	0.956366	0.847618	45.73	2	1363.79	-0.0697837
gDVPVIAFIGR	A9QXF0	N-Term(iTRAQ4plex)	0.991248	0.728013	0.651798	31.08	2	1287.75	-1.90077
yGDYEEPQEIGEPR	A9QXF0	N-Term(iTRAQ4plex)	0.738515	0.826343	0.806948	22.4	2	1825.84	3.25566
vMVVVPk	A9QXF0	N-Term(iTRAQ4plex); K7(iTRAQ4plex)	0.979944	0.926047	0.8281	22.98	2	1059.68	0.343876
gPIDDFR	A9QXF0	N-Term(iTRAQ4plex)	0.869179	0.913325	0.803798	17.61	2	963.503	1.05636
eLGLPVR	A9QXF0	N-Term(iTRAQ4plex)	0.857328	0.858488	0.734927	31.08	2	927.574	-0.696691
yVPTISHk	B0FLE9	N-Term(iTRAQ4plex); K8(iTRAQ4plex)	0.918208	0.930625	0.930655	37.79	3	1232.73	0.732488
eASSGFELLGMHR	B0FLE9	N-Term(iTRAQ4plex)	0.838889	0.854274	0.803753	34.08	3	1577.79	0.448195
ecSVGSVDDNLIR	B0FLE9	N-Term(iTRAQ4plex); C2(Carbamidomethyl)	0.977777	0.959144	0.932997	28.69	2	1607.78	-2.85684
vSSFQEFTSk	B0FLE9	N-Term(iTRAQ4plex); K10(iTRAQ4plex)	0.989975	1.35944	1.38108	20.78	2	1447.76	-5.82466
vYFNTPDGALER	B0FLE9	N-Term(iTRAQ4plex)	1.01843	0.968081	0.957138	13.68	2	1525.78	0.0843947
fGTPDDFkk	B0FLE9	N-Term(iTRAQ4plex); K8(iTRAQ4plex); K9(iTRAQ4plex)	1.134	1.10025	1.08146	10.19	3	1486.83	-0.0595761
aFAQFLR	B0FLE9	N-Term(iTRAQ4plex)	0.994509	1.06617	0.955354	14.12	2	996.574	-0.857099
sAQSAQNFSSIER	B0FSL2	N-Term(iTRAQ4plex)	1.27111	1.16841	1.17773	64.48	2	1568.78	-0.59206
vDTIEYcSEQIk	B0FSL2	N-Term(iTRAQ4plex); C7(Carbamidomethyl); K12(iTRAQ4plex)	1.34774	1.21317	1.31105	59.31	2	1772.9	3.07778
sMVVTDHTk	B0FSL2	N-Term(iTRAQ4plex); K9(iTRAQ4plex)	0.996457	0.867654	0.974606	49.92	3	1305.71	-0.867947
iYQEIEGHk	B0FSL2	N-Term(iTRAQ4plex); K9(iTRAQ4plex)	1.19038	1.05741	1.10275	36.75	3	1404.77	-1.41291
sAPDVkPEEFAVLVR	B0FSL2	N-Term(iTRAQ4plex); K6(iTRAQ4plex)	1.13013	1.08492	1.18041	35.06	4	1945.1	2.25149
qIIWSNLPR	B0FSL2	N-Term(iTRAQ4plex)	1.38867	1.17274	1.32017	29.81	2	1270.74	-1.67018
lPFLkPVVEQPAIk	B0FSL2	N-Term(iTRAQ4plex); K5(iTRAQ4plex); K14(iTRAQ4plex)	1.14535	1.15262	1.21789	17.37	3	2011.27	-0.946104
dIPRPSPDETIk	B0FSL2	N-Term(iTRAQ4plex); K12(iTRAQ4plex)	1.1699	0.992299	1.09443	17.31	3	1655.91	-4.32991
tTLHEk	B0FSL2	N-Term(iTRAQ4plex); K6(iTRAQ4plex)	1.20185	1.1191	1.19475	36.58	2	1016.6	-0.771006
tGFLGLIGTk	B0FSL2	N-Term(iTRAQ4plex); K10(iTRAQ4plex)	1.23691	1.36221	1.41055	24.99	3	1294.79	-2.47549
gLDPWAGR	B0FSL2	N-Term(iTRAQ4plex)	0.893515	0.883603	0.897536	14.06	2	1015.54	0.402703
dSVDSYFR	B0FSL2	N-Term(iTRAQ4plex)	1.1074	0.979701	0.950564	26.55	2	1132.54	-1.4314
nELDDVIEELEk	B0L9J2	N-Term(iTRAQ4plex); K12(iTRAQ4plex)	0.879901	0.914312	0.840814	46.87	3	1733.91	1.35033
dVDGVLTcDPNIHPk	B0L9J2	N-Term(iTRAQ4plex); C8(Carbamidomethyl); K15(iTRAQ4plex)	1.00403	0.955135	0.932699	43.55	3	1968.02	3.02436
iAVVHLLQNR	B0L9J2	N-Term(iTRAQ4plex)	1.03977	1.01709	1.03953	35.51	3	1306.81	-1.48959
eLHLGTLDQLGLDR	B0L9J2	N-Term(iTRAQ4plex)	1.19909	1.06669	1.03321	12	3	1723.94	-2.9544
aILSEFVEIPVENR	B1P2H3	N-Term(iTRAQ4plex)	0.895812	0.894841	0.814249	64.82	2	1759.97	0.886121
eTLAGDEFR	B1P2H3	N-Term(iTRAQ4plex)	1.10273	0.973039	1.01164	30.9	2	1181.59	1.1637
vHGGNk	B1P2H3	N-Term(iTRAQ4plex); K6(iTRAQ4plex)	1.21369	0.962827	0.961572	30.95	3	899.531	0.79998
aILSEFAEIPVENR	B1P2H4	N-Term(iTRAQ4plex)	0.99233	0.836159	0.894093	59.87	3	1731.94	1.48542
eTVTGDEFR	B1P2H4	N-Term(iTRAQ4plex)	1.04835	0.92457	0.905507	52.66	3	1197.58	-2.1557
fLEYLDkDR	B1P2H4	N-Term(iTRAQ4plex); K7(iTRAQ4plex)	1.06302	1.13758	1.15445	33.66	2	1486.81	-1.51728
vHGSNk	B1P2H4	N-Term(iTRAQ4plex); K6(iTRAQ4plex)	1.0516	0.99731	1.02591	24.61	3	929.54	-0.343083
fQMEPNTGVTFDDVAGVDEAk	B1P2H4;B1P2H3	N-Term(iTRAQ4plex); K21(iTRAQ4plex)				94.15	2	2558.23	-1.78893
eNAPcIVFVDEIDAVGR	B1P2H4;B1P2H3	N-Term(iTRAQ4plex); C5(Carbamidomethyl)				77.99	2	2048.02	-2.28201
qDFMEVVEFLk	B1P2H4;B1P2H3	N-Term(iTRAQ4plex); K11(iTRAQ4plex)				73.75	2	1672.88	-1.24374
iVAGMEGTVMTDGk	B1P2H4;B1P2H3	N-Term(iTRAQ4plex); K14(iTRAQ4plex)				70.98	2	1696.88	-1.79008
qLSDEAYEIALR	B1P2H4;B1P2H3	N-Term(iTRAQ4plex)				69.02	3	1551.81	0.561886
vQLPGLSQELLQk	B1P2H4;B1P2H3	N-Term(iTRAQ4plex); K13(iTRAQ4plex)				68.88	2	1741.04	-2.69712
qDFmEVVEFLk	B1P2H4;B1P2H3	N-Term(iTRAQ4plex); M4(Oxidation); K11(iTRAQ4plex)				63.46	2	1688.88	-1.18453
akENAPcIVFVDEIDAVGR	B1P2H4;B1P2H3	N-Term(iTRAQ4plex); K2(iTRAQ4plex); C7(Carbamidomethyl)				58.44	3	2391.26	2.67608
tPGFSGADLANLLNEAAILAGR	B1P2H4;B1P2H3	N-Term(iTRAQ4plex)				56.8	3	2315.25	2.01239
lAEDIDSAVk	B1P2H4;B1P2H3	N-Term(iTRAQ4plex); K10(iTRAQ4plex)				55.71	2	1348.75	-1.98677
iVEVLLEk	B1P2H4;B1P2H3	N-Term(iTRAQ4plex); K8(iTRAQ4plex)				52.53	2	1230.79	-1.78688
aDILDSALLRPGR	B1P2H4;B1P2H3	N-Term(iTRAQ4plex)				40.67	3	1540.89	0.648118
iVAGmEGTVMTDGk	B1P2H4;B1P2H3	N-Term(iTRAQ4plex); M5(Oxidation); K14(iTRAQ4plex)				39.62	3	1712.88	-2.3402
gLTWFIPmDDPTLISR	B1P2H4;B1P2H3	N-Term(iTRAQ4plex); M8(Oxidation)				38.49	3	2022.05	-0.4924
gLTWFIPMDDPTLISR	B1P2H4;B1P2H3	N-Term(iTRAQ4plex)				32.04	3	2006.06	2.74968
qLSDEAyEIALR	B1P2H4;B1P2H3	N-Term(iTRAQ4plex); Y7(iTRAQ4plex)				21.77	2	1695.92	1.91845
nSMSEk	B1P2H4;B1P2H3	N-Term(iTRAQ4plex); K6(iTRAQ4plex)				42.77	2	983.507	-0.146175
fLEYLDk	B1P2H4;B1P2H3	N-Term(iTRAQ4plex); K7(iTRAQ4plex)				32.57	2	1215.69	1.67378
tAISSk	B1P2H4;B1P2H3	N-Term(iTRAQ4plex); K6(iTRAQ4plex)				43	2	894.549	-0.562624
qQLFAR	B1P2H4;B1P2H3;B4F988	N-Term(iTRAQ4plex)				15.72	2	906.527	-0.4445
gVYDNFLDAFVk	B2LWG6	N-Term(iTRAQ4plex); K12(iTRAQ4plex)	0.899012	1.01593	1.05365	67	2	1675.89	-0.988171
aIELFAFDTANk	B2LWG6	N-Term(iTRAQ4plex); K12(iTRAQ4plex)	1.05335	1.08759	1.11324	51.57	3	1627.89	0.243063
tAVAPLETIR	B2LWG6	N-Term(iTRAQ4plex)	0.988662	1.14551	1.14924	47.9	2	1214.72	-1.38427
lISGALAGTVSR	B2LWG6	N-Term(iTRAQ4plex)	1.06943	1.02337	1.05756	14.02	2	1288.77	-0.961842
vFTSYSIYk	B2LXS7	N-Term(iTRAQ4plex); K9(iTRAQ4plex)	0.853579	1.52937	1.55854	66.26	2	1395.78	-0.302961
eGFVLLQFAPAVATR	B2LXS7	N-Term(iTRAQ4plex)	1.03038	1.1958	1.19001	56.39	3	1763	0.094371
aALSFDPRPPLFVPLDSGAYk	B2LXS7	N-Term(iTRAQ4plex); K21(iTRAQ4plex)	0.91227	0.939697	0.944502	48.12	4	2549.4	-0.550954
lINVDESIYIPITk	B2LXS7	N-Term(iTRAQ4plex); K14(iTRAQ4plex)	0.956577	0.976255	0.974017	40.62	3	1906.11	-1.34514
fFNLSVQNR	B2LXS7	N-Term(iTRAQ4plex)	1.22785	1.42013	1.42235	22.14	2	1268.68	-1.6429
iEPTPDGNGR	B2LXS7	N-Term(iTRAQ4plex)	1.62008	1.09132	1.1698	23.48	2	1199.61	-2.57667
gTTFEDVISMVk	B2Y0K4	N-Term(iTRAQ4plex); K12(iTRAQ4plex)	0.877927	0.666101	0.707523	69.21	2	1614.86	-0.76669
vQSLLQDIk	B2Y0K4	N-Term(iTRAQ4plex); K9(iTRAQ4plex)	1.07697	0.843201	0.803541	48.79	2	1331.82	5.17858
gVPNFMSIVk	B2Y0K4	N-Term(iTRAQ4plex); K10(iTRAQ4plex)	0.934526	0.877626	0.891522	34.24	2	1379.8	1.4001
vQYSANDLYGk	B2Z4A6	N-Term(iTRAQ4plex); K11(iTRAQ4plex)	1.00644	0.886199	0.840874	72.3	2	1545.82	1.47696
iSLLIDGWSLEk	B2Z4A6	N-Term(iTRAQ4plex); K12(iTRAQ4plex)	0.956688	0.859329	0.862066	64.79	2	1661.97	-0.196288
iTELGGQFVLLGSSPVQHIQR	B2Z4A6	N-Term(iTRAQ4plex)	1.00004	0.998756	0.989587	49.89	3	2423.35	0.710602
iWTGTVEGLPVYFIEPQHPGk	B2Z4A6	N-Term(iTRAQ4plex); K21(iTRAQ4plex)	0.994219	0.989552	0.95824	37.66	3	2656.43	-2.7259
eLIDSFLk	B2Z4A6	N-Term(iTRAQ4plex); K8(iTRAQ4plex)	0.983543	0.995394	0.976469	31.7	2	1252.74	-1.23799
lGPLQQDAWWEk	B2Z4A6	N-Term(iTRAQ4plex); K12(iTRAQ4plex)	0.970069	1.11209	1.19584	25.45	3	1758.94	0.04568
lASTQASQPLVGcITR	B2Z4A6	N-Term(iTRAQ4plex); C13(Carbamidomethyl)	0.974326	1.04231	1.08323	17.61	2	1846	-0.598528
sAPSANHR	B2Z4A6	N-Term(iTRAQ4plex)	0.948562	0.342277	0.369991	19.85	3	983.513	-0.57342
vAAFPIGIDSDR	B2ZG28	N-Term(iTRAQ4plex)	0.905924	0.864459	0.876545	33.67	2	1404.76	-1.20997
lTSQVHEIVGR	B2ZG28	N-Term(iTRAQ4plex)	1.02354	1.20575	1.15822	32.53	3	1382.79	1.14133
qGYFLQEFk	B4F7T9	N-Term(iTRAQ4plex); K9(iTRAQ4plex)	1.02801	0.984112	1.03512	37.72	2	1447.78	1.26399
hScPAAEAVVR	B4F7T9	N-Term(iTRAQ4plex); C3(Carbamidomethyl)	0.989342	1.10263	0.963046	31.13	3	1340.69	0.776226
gLFASDAALLADR	B4F7T9	N-Term(iTRAQ4plex)	0.995277	0.843267	0.937317	22.23	2	1463.78	-11.4259
gcDASVLIDSTPGNTAEk	B4F7T9	N-Term(iTRAQ4plex); C2(Carbamidomethyl); K18(iTRAQ4plex)	0.837973	0.891689	0.808095	16.67	3	2123.06	1.63883
aAGmIHR	B4F7T9	N-Term(iTRAQ4plex); M4(Oxidation)	0.903666	0.78295	0.776271	32.21	3	915.492	-3.14271
vLTTEEIDQHLTAISERD	B4F7U0	N-Term(iTRAQ4plex)	1.00286	1.11342	1.065	33.83	3	2214.14	-0.4895
yVGLLATGLTADAR	B4F7U0;C0PFK3	N-Term(iTRAQ4plex)				80.29	2	1564.88	-1.13489
wGYEMPVDVLAk	B4F7U0;C0PFK3	N-Term(iTRAQ4plex); K12(iTRAQ4plex)				68.27	2	1695.9	-1.29223
gADSVcVVTQk	B4F7U0;C0PFK3	N-Term(iTRAQ4plex); C6(Carbamidomethyl); K11(iTRAQ4plex)				58.43	2	1451.78	-0.603995
lYQVEYAFk	B4F7U0;C0PFK3	N-Term(iTRAQ4plex); K9(iTRAQ4plex)				53.33	2	1448.8	-1.43603
gTGAGYDR	B4F7U0;C0PFK3	N-Term(iTRAQ4plex)				50.34	2	940.46	-0.52715
hITIFSPEGR	B4F7U0;C0PFK3	N-Term(iTRAQ4plex)				46.12	3	1300.71	-4.10394
lLDQTSVTHLFPITk	B4F7U0;C0PFK3	N-Term(iTRAQ4plex); K15(iTRAQ4plex)				41.79	3	2001.16	-1.89632
eQEAINFLEk	B4F7U0;C0PFK3	N-Term(iTRAQ4plex); K10(iTRAQ4plex)				41.34	3	1508.82	-0.814277
sAGVTSIGVR	B4F7U0;C0PFK3	N-Term(iTRAQ4plex)				38.42	2	1090.63	-0.129997
aTEIEVGVVR	B4F7U0;C0PFK3	N-Term(iTRAQ4plex)				34.2	2	1216.7	-0.998748
nAQLFk	B4F7U0;C0PFK3	N-Term(iTRAQ4plex); K6(iTRAQ4plex)				22.53	2	1008.61	0.143362
lVGAVLESAPVGSAIASR	B4F7U1	N-Term(iTRAQ4plex)	0.999137	0.991755	0.904041	60.91	3	1841.06	-2.18795
gFSFEEFMk	B4F7U1	N-Term(iTRAQ4plex); K9(iTRAQ4plex)	0.924465	0.954884	0.933145	45.96	2	1409.7	-0.645703
fLHEVAFk	B4F7U1	N-Term(iTRAQ4plex); K8(iTRAQ4plex)	0.940318	0.960366	0.93447	31.81	3	1278.74	-3.61979
vNTSDAEk	B4F7U8	N-Term(iTRAQ4plex); K8(iTRAQ4plex)	1.12947	0.941373	0.936258	16.89	2	1151.61	-1.05624
sLEEALEALk	B4F7V0	N-Term(iTRAQ4plex); K10(iTRAQ4plex)	1.00115	1.01619	1.04309	59.24	3	1390.8	0.379485
lFEEMGFk	B4F7V0	N-Term(iTRAQ4plex); K8(iTRAQ4plex)	0.942729	1.08131	1.06457	42.2	2	1288.68	-0.594094
lScIHcGAR	B4F7V0	N-Term(iTRAQ4plex); C3(Carbamidomethyl); C6(Carbamidomethyl)	0.894978	1.13467	1.137	23.55	3	1217.61	4.64287
gTMFGYNDLFVDPR	B4F7V1	N-Term(iTRAQ4plex)	1.06148	0.960683	0.948707	95.85	2	1775.85	-1.43033
eSNcPVVADVTHALQQPAGR	B4F7V1	N-Term(iTRAQ4plex); C4(Carbamidomethyl)	0.986382	0.933875	0.859058	69.88	3	2293.15	-0.461696
qTDLLVAAAk	B4F7V1	N-Term(iTRAQ4plex); K10(iTRAQ4plex)	0.995533	0.978218	0.961282	69.26	2	1317.8	1.07662
vADIIQIPAFLcR	B4F7V1	N-Term(iTRAQ4plex); C12(Carbamidomethyl)	1.09705	0.878107	0.98305	49.99	2	1659.94	-0.315146
lGIPLVFk	B4F7V1	N-Term(iTRAQ4plex); K8(iTRAQ4plex)	0.995429	1.1062	1.03998	49.83	2	1174.78	-0.751483
kLDGGGVASGGLR	B4F7V1	N-Term(iTRAQ4plex); K1(iTRAQ4plex)	1.03121	1.15174	1.18851	44.73	3	1474.86	0.537364
lDGGGVASGGLR	B4F7V1	N-Term(iTRAQ4plex)	1.23686	1.00874	0.972213	24.12	2	1202.65	-5.05504
nAYQLTDQk	B4F7V3	N-Term(iTRAQ4plex); K9(iTRAQ4plex)	1.02794	1.10405	1.06129	40.07	2	1368.74	1.40086
hLTEQAVNR	B4F7V3	N-Term(iTRAQ4plex)	1.15053	1.32365	1.33275	26.77	2	1211.66	-1.33596
vDGQLAVAR	B4F7V3	N-Term(iTRAQ4plex)	1.08435	0.982964	0.970863	25.25	2	1072.62	-2.00912
gGFVSNLPGDVPR	B4F7V3	N-Term(iTRAQ4plex)	1.10207	1.10314	1.12572	11.85	2	1458.78	-1.0468
tAINVNDIFYEIAk	B4F7V6	N-Term(iTRAQ4plex); K14(iTRAQ4plex)	1.14292	1.13173	1.14101	85.79	2	1899.04	-3.19233
lVLLGDVGAGk	B4F7V6	N-Term(iTRAQ4plex); K11(iTRAQ4plex)	1.08767	1.08418	1.08985	68.12	2	1329.83	-4.45809
fEIWDTAGQER	B4F7V6;B6TCI5	N-Term(iTRAQ4plex)				29.08	2	1495.73	-1.50271
sVSSGSVSYAk	B4F7W4	N-Term(iTRAQ4plex); K11(iTRAQ4plex)	1.02583	0.775031	0.710147	66.74	2	1359.74	1.7426
tVVATLGGk	B4F7W4	N-Term(iTRAQ4plex); K9(iTRAQ4plex)	0.961185	0.747977	0.7893	59.75	2	1133.72	4.44733
aVAQGcLVALk	B4F7W4	N-Term(iTRAQ4plex); C6(Carbamidomethyl); K11(iTRAQ4plex)	1.00811	0.972617	0.967308	52.9	2	1417.84	-1.5071
tLMNVQTLFDR	B4F7W4	N-Term(iTRAQ4plex)	1.0477	0.774244	0.777353	20.04	2	1481.79	-1.80798
lGGWDPEYTR	B4F7W4	N-Term(iTRAQ4plex)	0.897644	0.750747	0.73761	16.8	2	1337.66	-1.17301
kVEQELk	B4F7W4	N-Term(iTRAQ4plex); K1(iTRAQ4plex); K7(iTRAQ4plex)	0.858719	0.77288	0.722356	16.31	3	1305.81	0.61149
aLYAAAASk	B4F7W5	N-Term(iTRAQ4plex); K9(iTRAQ4plex)	1.05034	0.95991	0.956685	23.98	2	1153.69	3.04685
cTAQATHR	B4F7W5	N-Term(iTRAQ4plex); C1(Carbamidomethyl)	1.25712	0.928689	0.949246	17.42	3	1088.54	0.890387
lGILDVPAIGcTPGSR	B4F7W6	N-Term(iTRAQ4plex); C11(Carbamidomethyl)	1.10262	0.919211	0.956188	58.57	3	1769.97	0.113974
vADLQEAIHAR	B4F7W8	N-Term(iTRAQ4plex)	0.936966	1.06795	0.928961	59.2	2	1366.75	-1.93217
iMETFFVHR	B4F7W8	N-Term(iTRAQ4plex)	1.11885	1.19982	1.11095	46.17	3	1323.7	2.79117
sPSGSGGYQIPR	B4F7W8	N-Term(iTRAQ4plex)	0.945794	1.13276	1.03825	37.84	2	1349.69	-2.25629
gGkPVVLSPk	B4F7W8	N-Term(iTRAQ4plex); K3(iTRAQ4plex); K10(iTRAQ4plex)	0.833426	1.01361	0.920392	29.75	3	1413.91	-0.699103
lTLPLQPGk	B4F7W8	N-Term(iTRAQ4plex); K9(iTRAQ4plex)	0.987437	1.14835	1.03109	23.34	2	1254.81	7.78131
gGIDLk	B4F7W8	N-Term(iTRAQ4plex); K6(iTRAQ4plex)	1.05136	1.14677	1.03034	17.94	2	890.556	1.04145
eAVISHLLR	B4F7X1	N-Term(iTRAQ4plex)	0.864745	0.776028	0.782478	39.74	3	1181.71	-0.92959
vSAPAPEVR	B4F7X5	N-Term(iTRAQ4plex)	1.08645	1.13064	1.38672	29.49	2	1069.61	1.32829
lLGEDTSVHk	B4F7X5	N-Term(iTRAQ4plex); K10(iTRAQ4plex)	1.00133	1.24549	1.57098	16.25	3	1386.78	-2.0625
aTTFIk	B4F7X5	N-Term(iTRAQ4plex); K6(iTRAQ4plex)	1.59012	1.49961	2.06897	42.56	2	968.601	-0.873959
aLHLFR	B4F7X5	N-Term(iTRAQ4plex)	1.73133	1.83571	2.73873	22.27	3	900.553	-0.634182
tVEALAAPPk	B4F7Y2	N-Term(iTRAQ4plex); K10(iTRAQ4plex)	0.86501	1.02844	0.925207	46.89	2	1284.77	-1.86008
lGNLLEDGLSYk	B4F7Y3	N-Term(iTRAQ4plex); K12(iTRAQ4plex)	1.11064	0.950532	0.933353	69.95	2	1609.89	-5.84414
aAMEAEGFk	B4F7Y5	N-Term(iTRAQ4plex); K9(iTRAQ4plex)	0.966822	0.97424	0.935146	32.59	2	1241.64	0.556962
lEScSHGDFLGAILGTGITR	B4F7Y6	N-Term(iTRAQ4plex); C4(Carbamidomethyl)	0.839504	0.854589	0.818279	23.76	3	2248.15	-0.646238
aLEQLDVAHNR	B4F7Z3	N-Term(iTRAQ4plex)	0.866494	0.867537	0.763371	30.1	3	1409.76	-1.91269
dNDWEcPNcHNINFGFR	B4F804	N-Term(iTRAQ4plex); C6(Carbamidomethyl); C9(Carbamidomethyl)	0.650962	0.724406	0.747954	44.23	3	2338.98	0.30825
nVNFAFR	B4F804	N-Term(iTRAQ4plex)	1.33967	1.45612	1.45826	23.22	2	1011.55	-0.866847
lEVPVDSYPNFNFVGR	B4F808	N-Term(iTRAQ4plex)	0.994964	1.1166	1.20003	27.35	2	1997.02	-0.435072
aHGPYINGENVSAADLSLGPk	B4F817	N-Term(iTRAQ4plex); K21(iTRAQ4plex)	0.746223	0.872106	0.898618	57.2	3	2398.24	-7.14479
aLLDELQALDEHLk	B4F817;B6UCX2	N-Term(iTRAQ4plex); K14(iTRAQ4plex)				69.71	3	1896.07	0.371017
iFPAFITFLk	B4F817;B6UCX2	N-Term(iTRAQ4plex); K10(iTRAQ4plex)				45	2	1484.91	0.94307
aATGkPDTLGDcPFSQR	B4F817;B6UCX2	N-Term(iTRAQ4plex); K5(iTRAQ4plex); C12(Carbamidomethyl)				30.42	3	2109.06	-2.21668
fPTPSLVTPVEYASVGSk	B4F817;B6UCX2	N-Term(iTRAQ4plex); K18(iTRAQ4plex)				23.36	3	2167.17	-6.88081
lVDLDNkPEWFLk	B4F817;B6UCX2	N-Term(iTRAQ4plex); K7(iTRAQ4plex); K13(iTRAQ4plex)				16.97	4	2049.18	2.93893
gGAYTGEISAEQLVDIGcQWVILGHSER	B4F820	N-Term(iTRAQ4plex); C18(Carbamidomethyl)	0.948729	0.873256	0.937218	101.38	3	3189.58	0.688391
dWLTTNISPDVASSTR	B4F820	N-Term(iTRAQ4plex)	0.948765	0.906466	0.874896	91.36	2	1906.96	0.0964485
aPDFATIINSVTAk	B4F820	N-Term(iTRAQ4plex); K14(iTRAQ4plex)	1.04547	1.01287	1.13965	78.84	2	1735.97	-7.59053
tFEVcFEQMk	B4F820	N-Term(iTRAQ4plex); C5(Carbamidomethyl); K10(iTRAQ4plex)	1.07574	1.07446	1.05127	56.72	2	1606.79	0.852081
tFEVcFEQmk	B4F820	N-Term(iTRAQ4plex); C5(Carbamidomethyl); M9(Oxidation); K10(iTRAQ4plex)	1.17493	1.21257	1.11561	50.84	2	1622.78	-2.56721
tIYIDHLSPQVk	B4F829	N-Term(iTRAQ4plex); K12(iTRAQ4plex)	0.900608	0.873883	0.929968	23.05	3	1701.98	1.15347
sGAAASFLER	B4F833	N-Term(iTRAQ4plex)	0.998474	0.799207	0.762626	44.94	2	1152.61	-0.459776
tLQIDDLk	B4F833	N-Term(iTRAQ4plex); K8(iTRAQ4plex)	0.930411	0.830903	0.800393	39.57	2	1233.73	-0.108391
vDMGEPILSGADIPTk	B4F833	N-Term(iTRAQ4plex); K16(iTRAQ4plex)	0.875227	0.780036	0.763456	33.38	3	1931.03	-2.80643
pDVQPLVSDFVLk	B4F834	N-Term(iTRAQ4plex); K13(iTRAQ4plex)	0.977203	1.04992	0.968115	53.89	3	1745.01	1.16336
eFLYAAk	B4F834	N-Term(iTRAQ4plex); K7(iTRAQ4plex)	0.983496	0.93804	0.962536	30.71	2	1129.65	-2.81274
sVVSQHR	B4F834	N-Term(iTRAQ4plex)	1.09951	0.957824	1.12607	18.76	3	956.539	-0.810643
vLHIIk	B4F834	N-Term(iTRAQ4plex); K6(iTRAQ4plex)	1.09916	1.14769	1.18135	21.24	3	1010.7	0.179686
yTIAMMGYGPEDk	B4F836	N-Term(iTRAQ4plex); K13(iTRAQ4plex)	0.948749	1.0427	1.09857	63.18	2	1763.86	-2.0167
sVIAFIEDPDGYk	B4F836	N-Term(iTRAQ4plex); K13(iTRAQ4plex)	1.06815	0.947558	0.950435	60.05	3	1741.92	-1.14669
sVIAFIEDPDGyk	B4F836	N-Term(iTRAQ4plex); Y12(iTRAQ4plex); K13(iTRAQ4plex)	1.11075	0.976368	0.906589	26.66	4	1886.03	0.0923401
rDNSEYk	B4F836	N-Term(iTRAQ4plex); K7(iTRAQ4plex)	1.12116	1.12381	1.14166	17.57	3	1199.63	2.0617
aFGMELLR	B4F836	N-Term(iTRAQ4plex)	1.1092	1.01031	1.06783	14.66	2	1080.6	-1.22739
gPTPEPLcQVMLR	B4F836	N-Term(iTRAQ4plex); C8(Carbamidomethyl)	0.955223	0.865809	0.910959	11.91	2	1641.85	-2.39799
dNSEYk	B4F836	N-Term(iTRAQ4plex); K6(iTRAQ4plex)	1.00821	0.890698	0.977257	26.53	2	1043.53	0.292003
fYTEcLGMk	B4F836;B4FRV4	N-Term(iTRAQ4plex); C5(Carbamidomethyl); K9(iTRAQ4plex)				53.08	2	1436.72	3.97417
lLHVVYR	B4F836;B4FRV4	N-Term(iTRAQ4plex)				34.28	3	1043.65	-0.532847
tVFVDNIDFLk	B4F836;K7UM01	N-Term(iTRAQ4plex); K11(iTRAQ4plex)				65.05	2	1598.9	-1.99843
iTAcTDPDGWk	B4F836;K7UM01	N-Term(iTRAQ4plex); C4(Carbamidomethyl); K11(iTRAQ4plex)				62.21	2	1551.78	3.41658
ePGPLPGITTk	B4F836;K7UM01	N-Term(iTRAQ4plex); K11(iTRAQ4plex)				51.87	2	1397.82	-1.41225
gNAYAQIAISTDDVYk	B4F836;K7UM01	N-Term(iTRAQ4plex); K16(iTRAQ4plex)				40.85	2	2017.04	-4.32964
tVFVDNIDFLkELEE	B4F836;K7UM01	N-Term(iTRAQ4plex); K11(iTRAQ4plex)				19.93	3	2099.11	-1.5367
nAVLELTYNYGVk	B4F836;K7UM01	N-Term(iTRAQ4plex); K13(iTRAQ4plex)				14.81	3	1771.98	0.460883
vNGGQITR	B4F836;K7UM01	N-Term(iTRAQ4plex)				20.72	2	988.567	1.12762
dRVPGEPFAR	B4F845	N-Term(iTRAQ4plex)	0.836858	0.873485	0.897831	26.38	3	1287.7	5.11657
eDDIIGILETDDVk	B4F848	N-Term(iTRAQ4plex); K14(iTRAQ4plex)	0.916152	0.941764	0.969936	89.21	2	1862.99	1.91359
qPLSVSAGSTVLySk	B4F848	N-Term(iTRAQ4plex); Y13(iTRAQ4plex); K15(iTRAQ4plex)	1.02677	1.09857	1.1523	83.5	3	1969.13	-3.16695
yAGTEVEFNDSk	B4F848	N-Term(iTRAQ4plex); K12(iTRAQ4plex)	0.960104	1.22751	1.25183	76.46	2	1647.81	-0.0770519
tVGGILLPSTAQTkPQGGEVVAVGAGR	B4F848	N-Term(iTRAQ4plex); K14(iTRAQ4plex)	0.966015	1.21998	1.21104	65.1	3	2851.63	0.252473
gADGTAYIVLR	B4F848	N-Term(iTRAQ4plex)	0.827406	1.03079	1.02896	62.97	2	1279.71	-2.11436
ekPSIGTVVAVGPGPLDEEGk	B4F848	N-Term(iTRAQ4plex); K2(iTRAQ4plex); K21(iTRAQ4plex)	0.899749	1.03112	1.07955	62.97	3	2511.4	-1.30001
iAVDIETGAQVVYSk	B4F848	N-Term(iTRAQ4plex); K15(iTRAQ4plex)	0.971008	0.979256	1.03834	58.66	3	1881.06	0.430742
vAEAEDkTPGGLILTETTk	B4F848	N-Term(iTRAQ4plex); K7(iTRAQ4plex); K19(iTRAQ4plex)	0.899018	1.4008	1.52679	56.62	3	2405.35	-1.01938
qPLSVSAGSTVLYSk	B4F848	N-Term(iTRAQ4plex); K15(iTRAQ4plex)	1.00059	1.1515	1.14597	50.77	2	1825.03	1.91455
tPGGLILTETTk	B4F848	N-Term(iTRAQ4plex); K12(iTRAQ4plex)	0.812297	0.794721	0.77212	48.49	2	1518.9	-1.80655
rQPLSVSAGSTVLYSk	B4F848	N-Term(iTRAQ4plex); K16(iTRAQ4plex)	0.794619	1.21032	1.15539	42.44	3	1981.13	-1.83995
gADGTAyIVLR	B4F848	N-Term(iTRAQ4plex); Y7(iTRAQ4plex)	0.832389	1.29026	1.14341	17.84	3	1423.82	0.803688
hLILk	B4F848	N-Term(iTRAQ4plex); K5(iTRAQ4plex)	0.884442	1.17332	1.13016	17.76	3	911.63	1.63822
lGAAzEk	B4F848	N-Term(iTRAQ4plex); Z5(E); K7(iTRAQ4plex)	1.14091	1.42111	1.3537	25.23	3	1005.58	-2.94824
tIGDkk	B4F848	N-Term(iTRAQ4plex); K5(iTRAQ4plex); K6(iTRAQ4plex)	0.86656	1.22506	1.33912	29.61	2	1093.69	0.334012
yTSLkPLGDR	B4F848;B6T8U7	N-Term(iTRAQ4plex); K5(iTRAQ4plex)				37.81	2	1437.83	-0.966881
yAGSEFk	B4F848;B6T8U7;C0PKD9	N-Term(iTRAQ4plex); K7(iTRAQ4plex)				34.62	2	1089.58	-2.29813
yAGSEFk	B4F848;B6T8U7;C0PKD9	N-Term(iTRAQ4plex); Y1(iTRAQ4plex); K7(iTRAQ4plex)				12.03	2	1233.68	-4.81016
vAEAEDk	B4F848;C0PKD9	N-Term(iTRAQ4plex); K7(iTRAQ4plex)				55.31	2	1049.57	-0.158634
ePNEAVALR	B4F850	N-Term(iTRAQ4plex)	0.753812	0.741173	0.730207	12.97	2	1142.63	-1.34034
tMQTAVGVFGGEk	B4F850;B6SU17	N-Term(iTRAQ4plex); K13(iTRAQ4plex)				86.08	2	1612.86	-0.379623
nPTGLDVPSDIADkk	B4F850;B6SU17	N-Term(iTRAQ4plex); K14(iTRAQ4plex); K15(iTRAQ4plex)				63.19	2	2002.11	-2.10333
hAQGIHNVAGEk	B4F850;B6SU17	N-Term(iTRAQ4plex); K12(iTRAQ4plex)				59.13	2	1548.85	3.639
eHLGVHPcDk	B4F850;B6SU17	N-Term(iTRAQ4plex); C8(Carbamidomethyl); K10(iTRAQ4plex)				43.74	2	1479.76	-1.51666
hFANcELR	B4F850;B6SU17	N-Term(iTRAQ4plex); C5(Carbamidomethyl)				15.47	3	1190.58	-1.33355
fMDWLWTR	B4F850;B6SU17	N-Term(iTRAQ4plex)				17.12	2	1298.65	-0.86131
qVDEAQkN	B4F850;B6SU17	N-Term(iTRAQ4plex); K7(iTRAQ4plex)				26.48	2	1219.65	-0.575996
qVDEAQk	B4F850;B6SU17	N-Term(iTRAQ4plex); K7(iTRAQ4plex)				17.98	2	1105.62	5.40206
dALLEEAck	B4F855	N-Term(iTRAQ4plex); C8(Carbamidomethyl); K9(iTRAQ4plex)	0.971029	0.857907	0.849081	46.46	2	1336.7	0.96913
qAILNYEk	B4F855	N-Term(iTRAQ4plex); K8(iTRAQ4plex)	1.11594	1.09452	1.13699	15.51	2	1266.73	-0.647286
vFPGDLLDGAALMAAAR	B4F867	N-Term(iTRAQ4plex)	0.951457	0.934216	0.987469	60.16	2	1831.99	0.855894
vAELYPEYk	B4F867	N-Term(iTRAQ4plex); K9(iTRAQ4plex)	1.0753	1.03102	1.06982	51.9	2	1399.77	0.965326
cWADVDYck	B4F867	N-Term(iTRAQ4plex); C1(Carbamidomethyl); C8(Carbamidomethyl); K9(iTRAQ4plex)	0.995028	1.06683	1.02747	48.42	2	1504.68	-2.01479
lLQGcTEEYR	B4F867	N-Term(iTRAQ4plex); C5(Carbamidomethyl)	1.0136	1.02784	1.04443	32.82	2	1412.69	-1.62464
dAVEALk	B4F867	N-Term(iTRAQ4plex); K7(iTRAQ4plex)	0.96191	0.966962	0.94293	21.84	2	1033.61	1.05272
aILSTQAVR	B4F879	N-Term(iTRAQ4plex)	1.04958	0.988114	1.00793	23.04	2	1102.67	-0.35275
sVGAVIVGLDQYFNYYk	B4F880	N-Term(iTRAQ4plex); K17(iTRAQ4plex)	1.16479	1.14512	1.09841	45.65	3	2224.18	-3.96246
lIEGVPETMELLR	B4F880	N-Term(iTRAQ4plex)	0.934496	0.952898	0.913918	20.89	2	1643.91	-3.04641
fDLESGHTk	B4F881	N-Term(iTRAQ4plex); K9(iTRAQ4plex)	0.916155	1.19701	1.20605	33.44	3	1321.7	0.994743
iVYDEYNHER	B4F892	N-Term(iTRAQ4plex)	0.886106	0.864731	0.911704	50	3	1481.71	0.124373
vPFTFADGAAHIADEMGGR	B4F8A0	N-Term(iTRAQ4plex)	0.914283	1.31581	1.01683	56.07	3	2106.02	0.937912
eVADGDILDLVTLVR	B4F8A0	N-Term(iTRAQ4plex)	0.932289	1.17705	0.950962	46.62	2	1771.99	-2.36999
gDPDGAQR	B4F8A3	N-Term(iTRAQ4plex)	0.932122	1.05234	1.16767	12.89	2	959.467	0.722567
eLLETFDAAk	B4F8B1	N-Term(iTRAQ4plex); K10(iTRAQ4plex)	0.924081	0.934427	0.940727	63.68	2	1424.79	-1.14475
eLLAEAFAk	B4F8B1	N-Term(iTRAQ4plex); K9(iTRAQ4plex)	1.0711	1.01016	0.998232	42.68	2	1279.75	-0.484511
vLIGQVTPER	B4F8B1	N-Term(iTRAQ4plex)	0.948379	0.882371	0.885843	35.69	2	1255.75	-1.38742
aTTDQFk	B4F8B1	N-Term(iTRAQ4plex); K7(iTRAQ4plex)	1.02665	1.02086	1.06989	25.85	2	1098.61	4.84511
eTSNDDRDEVR	B4F8B1	N-Term(iTRAQ4plex)	1.03635	1.12196	1.09636	18.06	3	1479.68	-1.14849
vVEVNPLSk	B4F8B3	N-Term(iTRAQ4plex); K9(iTRAQ4plex)	1.0621	1.04739	1.1053	64.4	2	1272.78	2.25431
yIIEQNLATESELk	B4F8B8	N-Term(iTRAQ4plex); K14(iTRAQ4plex)	0.928972	0.9605	0.919907	71.16	2	1939.06	-1.38891
lLNQADcVVSTYR	B4F8B8	N-Term(iTRAQ4plex); C7(Carbamidomethyl)	0.92312	0.94806	0.792489	67.49	2	1682.86	-0.934859
sQLLENVFADPk	B4F8B8	N-Term(iTRAQ4plex); K12(iTRAQ4plex)	0.848072	0.896909	0.839583	66.84	2	1648.91	-1.80996
iDDVVEEAVEFADASPHPPR	B4F8B8	N-Term(iTRAQ4plex)	0.955843	0.930177	0.973348	65.21	3	2337.15	0.422168
sVMAELFGk	B4F8B8	N-Term(iTRAQ4plex); K9(iTRAQ4plex)	0.864496	0.908145	0.725211	60.1	2	1269.71	0.310591
gHSLADPDELR	B4F8B8	N-Term(iTRAQ4plex)	0.876371	0.828623	0.707259	55.36	2	1353.69	0.503758
rGEGPTLVEcETYR	B4F8B8	N-Term(iTRAQ4plex); C10(Carbamidomethyl)	0.787173	0.886829	0.864272	48.34	2	1810.88	-4.84218
gPAFGMPGVHVDGMDVLk	B4F8B8	N-Term(iTRAQ4plex); K18(iTRAQ4plex)	0.88913	0.855345	0.815888	41.64	3	2115.1	1.11677
gFGIGPDGk	B4F8B8	N-Term(iTRAQ4plex); K9(iTRAQ4plex)	1.01575	0.918157	0.860957	25.25	2	1135.63	-0.0810172
dHVHALSk	B4F8B8	N-Term(iTRAQ4plex); K8(iTRAQ4plex)	0.920338	0.980628	0.899861	19.92	3	1194.68	-1.85978
aTSDPEIWk	B4F8B8	N-Term(iTRAQ4plex); K9(iTRAQ4plex)	0.962589	0.958876	0.914077	16.96	2	1334.72	-1.24091
aTGccR	B4F8B8	N-Term(iTRAQ4plex); C4(Carbamidomethyl); C5(Carbamidomethyl)	0.935271	0.852228	0.76782	16.48	2	868.389	0.205218
sATGVGVMMNDMk	B4F8B9	N-Term(iTRAQ4plex); K13(iTRAQ4plex)	1.1543	1.03474	1.07356	74.83	2	1628.8	-1.76679
vcLLGcGVPTGLGAVWNTAk	B4F8B9	N-Term(iTRAQ4plex); C2(Carbamidomethyl); C6(Carbamidomethyl); K20(iTRAQ4plex)	1.05935	1.21406	1.14424	70.16	3	2361.26	-2.87208
vIGIDIDNk	B4F8B9	N-Term(iTRAQ4plex); K9(iTRAQ4plex)	1.01384	0.990199	0.992097	59.49	2	1274.76	0.126882
gTAFGGFk	B4F8B9	N-Term(iTRAQ4plex); K8(iTRAQ4plex)	1.04514	1.06974	1.0989	54.18	2	1072.6	-1.05637
nFGVTEFVNPk	B4F8B9	N-Term(iTRAQ4plex); K11(iTRAQ4plex)	1.19736	1.13949	1.16763	44.19	2	1539.84	2.37348
iNPQAPLDk	B4F8B9	N-Term(iTRAQ4plex); K9(iTRAQ4plex)	1.03325	1.07562	1.13443	42.97	2	1283.76	-0.416331
tQVPWLVDk	B4F8B9	N-Term(iTRAQ4plex); K9(iTRAQ4plex)	1.01747	1.15721	1.15281	40.47	2	1373.8	-3.02046
aALEccHk	B4F8B9	N-Term(iTRAQ4plex); C5(Carbamidomethyl); C6(Carbamidomethyl); K8(iTRAQ4plex)	0.959177	1.05917	1.06811	39.47	2	1276.64	0.129945
vIGIDIDNkk	B4F8B9	N-Term(iTRAQ4plex); K9(iTRAQ4plex); K10(iTRAQ4plex)	1.1044	1.4508	1.40309	12.9	4	1546.95	0.868829
tNLcGk	B4F8B9	N-Term(iTRAQ4plex); C4(Carbamidomethyl); K6(iTRAQ4plex)	1.1454	1.34187	1.2346	42.74	2	980.544	0.754573
kFDVAk	B4F8B9	N-Term(iTRAQ4plex); K1(iTRAQ4plex); K6(iTRAQ4plex)	1.01603	1.3081	1.22681	28.11	3	1139.72	0.560203
tLNYDDPDEcNEEYNR	B4F8C4	N-Term(iTRAQ4plex); C10(Carbamidomethyl)	1.01175	1.00555	1.02689	77.69	2	2190.89	-3.27003
yVFFDSVHPSEQTYR	B4F8C4	N-Term(iTRAQ4plex)	0.916721	0.969527	1.11276	48.35	3	2018.98	1.1687
iLADHILNTALR	B4F8C4	N-Term(iTRAQ4plex)	1.15071	1.10397	1.12985	37.03	3	1493.89	-2.1184
lNAELVGAR	B4F8C4	N-Term(iTRAQ4plex)	1.03626	0.914839	0.961463	27.57	2	1086.64	2.26261
fNAALQEALR	B4F8C4	N-Term(iTRAQ4plex)	1.12454	1.09855	1.10065	23.39	2	1276.71	-4.39352
kmEFTGLAPFGcIPAAR	B4F8C4	K1(iTRAQ4plex); N-Term(iTRAQ4plex); M2(Oxidation); C12(Carbamidomethyl)	1.03916	1.09509	1.05691	12.35	3	2170.18	16.8037
dAYGLGAR	B4F8C4	N-Term(iTRAQ4plex)	0.999644	0.929718	0.923211	18.03	2	966.515	2.66833
lSPEETSk	B4F8D2	N-Term(iTRAQ4plex); K8(iTRAQ4plex)	0.872063	0.930922	0.909112	57.03	2	1178.65	0.0739275
kGPLIVYGAEGSk	B4F8D2	N-Term(iTRAQ4plex); K1(iTRAQ4plex); K13(iTRAQ4plex)	1.05144	1.25643	1.13493	55	3	1751.05	2.56707
kLDEVYGTFDTPSAk	B4F8D2	N-Term(iTRAQ4plex); K1(iTRAQ4plex); K15(iTRAQ4plex)	1.00553	1.05129	1.00054	46.45	3	2103.13	-2.1734
qLGASADADk	B4F8D2	N-Term(iTRAQ4plex); K10(iTRAQ4plex)	0.984334	1.0995	1.11441	41.56	2	1263.68	-0.543965
vAIASALAATAVPSLVLAR	B4F8D2	N-Term(iTRAQ4plex)	1.36533	1.19819	1.39228	34.37	2	1938.18	-2.19252
dSVSIRPGk	B4F8D2	N-Term(iTRAQ4plex); K9(iTRAQ4plex)	0.802138	0.886557	0.794922	15.04	2	1246.74	-0.613081
tMISDSDYTEFENFTk	B4F8D2;B4FVJ0	N-Term(iTRAQ4plex); K16(iTRAQ4plex)				97.99	2	2216.03	0.556274
dAIPNLFFANQIINk	B4F8D8	N-Term(iTRAQ4plex); K15(iTRAQ4plex)	0.964214	0.933856	0.92199	50.74	3	2006.13	1.33593
eHIDLFSQNEIR	B4F8D8	N-Term(iTRAQ4plex)	0.895008	0.899327	0.943871	23.86	3	1644.85	2.91396
vAPITQVDLSFLSEGk	B4F8E3	N-Term(iTRAQ4plex); K16(iTRAQ4plex)	1.05403	1.04645	1.06837	58.4	3	1992.11	-6.09342
lLEQLAEk	B4F8E3	N-Term(iTRAQ4plex); K8(iTRAQ4plex)	1.10334	0.997298	1.00757	33.14	2	1231.75	-1.48631
lNVLGIR	B4F8E8	N-Term(iTRAQ4plex)	1.25535	1.11926	1.25082	17.7	2	928.604	-1.69668
fAcHFDPYGPIYNDR	B4F8F5	N-Term(iTRAQ4plex); C3(Carbamidomethyl)	0.890582	0.636158	0.610751	25.17	3	2015.92	1.06128
sPVEkPPFTLGQIk	B4F8F5	N-Term(iTRAQ4plex); K5(iTRAQ4plex); K14(iTRAQ4plex)	0.805228	0.473798	0.520639	13.4	3	1973.18	-0.536351
dSEPAPAAEER	B4F8G3	N-Term(iTRAQ4plex)	1.01532	0.788839	0.876094	31.87	2	1315.63	0.63208
dVLVEFLPDDLHIR	B4F8G3	N-Term(iTRAQ4plex)	1.12441	1.12863	1.11974	21.37	3	1825	1.01456
qDLSLDGNR	B4F8G4	N-Term(iTRAQ4plex)	1.00679	0.731691	0.836281	27.25	2	1161.6	-1.68507
dFVHLLEk	B4F8H2	N-Term(iTRAQ4plex); K8(iTRAQ4plex)	0.839173	0.93859	0.885361	14.3	3	1288.75	-1.21346
eLVGLDLGR	B4F8H5	N-Term(iTRAQ4plex)	1.04747	0.867549	0.928088	25.79	2	1115.65	-0.805321
iGSVALADLLk	B4F8H9	N-Term(iTRAQ4plex); K11(iTRAQ4plex)	0.960013	0.993842	0.987676	73.23	2	1387.88	-0.218419
gLGYAMNTAEELk	B4F8H9	N-Term(iTRAQ4plex); K13(iTRAQ4plex)	0.938048	1.14715	1.14786	66.24	2	1684.88	-0.799189
lLVDkDPGLVGNLLVER	B4F8H9	N-Term(iTRAQ4plex); K5(iTRAQ4plex)	0.903839	0.928457	0.951186	54	2	2138.28	1.2788
dDLSGMQLSGNk	B4F8H9	N-Term(iTRAQ4plex); K12(iTRAQ4plex)	0.955604	0.991769	0.968545	50.13	2	1552.79	0.880312
rDDLSGMQLSGNk	B4F8H9	N-Term(iTRAQ4plex); K13(iTRAQ4plex)	0.96053	1.19841	1.12886	32.94	3	1708.89	-0.984858
rDDLSGmQLSGNk	B4F8H9	N-Term(iTRAQ4plex); M7(Oxidation); K13(iTRAQ4plex)	0.939803	0.904894	0.909478	32.73	3	1724.88	-2.20314
aDQLSSLAGSWR	B4F8H9	N-Term(iTRAQ4plex)	0.981804	0.954979	0.890215	24.75	2	1434.74	-2.74991
aTAVAAk	B4F8H9	N-Term(iTRAQ4plex); K7(iTRAQ4plex)	0.803243	0.778791	0.734227	42.41	2	919.582	0.21242
aVYGLLk	B4F8H9	N-Term(iTRAQ4plex); K7(iTRAQ4plex)	0.842632	0.853389	0.794496	34.72	2	1051.67	-1.1081
gDVSPDDLYAVINk	B4F8J2	N-Term(iTRAQ4plex); K14(iTRAQ4plex)	0.980865	0.829733	0.884375	78.3	2	1793.95	0.698781
vLLDGLTVGk	B4F8J2	N-Term(iTRAQ4plex); K10(iTRAQ4plex)	1.15019	0.908922	1.01858	67.11	2	1302.82	-1.04861
iLVEYLk	B4F8J2	N-Term(iTRAQ4plex); K7(iTRAQ4plex)	1.04437	0.79957	0.915541	49.07	2	1165.74	-0.445878
vLQLYASk	B4F8J2	N-Term(iTRAQ4plex); K8(iTRAQ4plex)	1.20839	1.13831	1.19168	38.07	2	1209.74	-1.20497
qDGDkPGLQAMLQk	B4F8J2	N-Term(iTRAQ4plex); K5(iTRAQ4plex); K14(iTRAQ4plex)	1.04584	0.982556	0.951645	26.95	2	1961.08	-1.655
iEQSTDVLk	B4F8J2	N-Term(iTRAQ4plex); K9(iTRAQ4plex)	1.00096	0.862924	0.960749	26.22	2	1320.77	4.76119
gGQVVVPEk	B4F8J2	N-Term(iTRAQ4plex); K9(iTRAQ4plex)	1.01952	0.989162	1.0343	25.1	2	1200.72	1.38535
iLVEyLk	B4F8J2	N-Term(iTRAQ4plex); Y5(iTRAQ4plex); K7(iTRAQ4plex)	1.16113	0.926934	0.900512	22.44	3	1309.84	-0.602808
aPEESLkk	B4F8J2	N-Term(iTRAQ4plex); K7(iTRAQ4plex); K8(iTRAQ4plex)	1.03329	1.01065	1.15636	19.57	3	1333.81	0.174493
iVAEMWk	B4F8J3	N-Term(iTRAQ4plex); K7(iTRAQ4plex)	0.944769	0.942414	0.928382	43.06	2	1164.67	0.860479
qEYPGck	B4F8J3	N-Term(iTRAQ4plex); C6(Carbamidomethyl); K7(iTRAQ4plex)	1.11524	0.972265	1.0693	37.11	2	1169.58	-2.17468
sEDYAGDLR	B4F8J3	N-Term(iTRAQ4plex)	1.06197	0.972225	0.932452	28.06	2	1169.55	-1.83145
lVGIYk	B4F8J3	N-Term(iTRAQ4plex); K6(iTRAQ4plex)	1.25636	0.979026	0.901979	29.99	2	980.637	-0.866339
lVGLyk	B4F8J3	N-Term(iTRAQ4plex); Y5(iTRAQ4plex); K6(iTRAQ4plex)	1.24101	1.03841	0.828785	12.34	3	1124.74	-3.84421
eEQWAAEk	B4F8K1	N-Term(iTRAQ4plex); K8(iTRAQ4plex)	1.11062	0.955046	0.925843	11.64	3	1278.66	-0.0820129
lLFVIR	B4F8K1	N-Term(iTRAQ4plex)	1.03009	1.1175	1.03492	14.13	2	904.61	-0.315595
iLDQAVLEMNDDLTk	B4F8L0	N-Term(iTRAQ4plex); K15(iTRAQ4plex)	1.04661	1.01337	1.02893	60.61	3	2006.07	-3.32871
fALLETSSVDDDLSQLkk	B4F8L0	N-Term(iTRAQ4plex); K17(iTRAQ4plex); K18(iTRAQ4plex)	1.10409	1.46335	1.66828	46.82	3	2441.34	-2.7253
fALLETSSVDDDLSQLk	B4F8L0	N-Term(iTRAQ4plex); K17(iTRAQ4plex)	0.875957	0.764046	0.788319	42.09	3	2169.16	3.07206
gELPPGR	B4F8L0	N-Term(iTRAQ4plex)	1.05992	0.901879	0.950226	21.37	2	869.495	-1.30143
vPTPNVSVVDLVINTVk	B4F8L7	N-Term(iTRAQ4plex); K17(iTRAQ4plex)	0.926812	1.04178	1.08718	111.34	2	2082.24	-1.56207
eDSPIDVVVVNDSGGVR	B4F8L7	N-Term(iTRAQ4plex)	1.05248	0.950512	0.986669	107.46	2	1900.97	-2.71286
iVDDTTISVDGkPITVVSSR	B4F8L7	N-Term(iTRAQ4plex); K12(iTRAQ4plex)	0.987095	1.09983	1.08607	85.81	2	2390.34	0.823393
tGITADDVNAAFR	B4F8L7	N-Term(iTRAQ4plex)	1.0557	1.10873	1.15182	78.51	2	1494.76	-1.51078
iLDEEFGIVk	B4F8L7	N-Term(iTRAQ4plex); K10(iTRAQ4plex)	1.12143	1.13989	1.17556	65.84	2	1450.84	-1.40284
aVALVLPQLk	B4F8L7	N-Term(iTRAQ4plex); K10(iTRAQ4plex)	0.911264	0.951967	0.973094	65.31	2	1339.89	0.782468
yDSMLGTFk	B4F8L7	N-Term(iTRAQ4plex); K9(iTRAQ4plex)	1.08068	1.08578	1.1095	59.37	2	1349.7	-0.297819
kVIITAPAk	B4F8L7	N-Term(iTRAQ4plex); K1(iTRAQ4plex); K9(iTRAQ4plex)	0.939023	1.26835	1.31229	58.49	2	1372.92	-0.623702
vIITAPAk	B4F8L7	N-Term(iTRAQ4plex); K8(iTRAQ4plex)	1.00125	0.846168	0.84744	56.15	2	1100.73	-0.767474
tGITADDVNAAFRk	B4F8L7	N-Term(iTRAQ4plex); K14(iTRAQ4plex)	1.13666	1.17682	1.46842	53.78	3	1766.96	-2.1212
nASHLLk	B4F8L7	N-Term(iTRAQ4plex); K7(iTRAQ4plex)	1.07398	1.14484	1.27392	50.12	2	1070.66	1.8113
yDSmLGTFk	B4F8L7	N-Term(iTRAQ4plex); M4(Oxidation); K9(iTRAQ4plex)	1.04899	1.20351	1.13379	43.69	2	1365.69	-4.34731
yDSMLGTFk	B4F8L7	N-Term(iTRAQ4plex); Y1(iTRAQ4plex); K9(iTRAQ4plex)	1.16063	1.26447	1.17466	37.2	3	1493.8	-0.449706
aTGENAVR	B4F8L7	N-Term(iTRAQ4plex)	1.04134	1.00429	0.985122	36.63	2	961.517	-1.21248
yDSmLGTFk	B4F8L7	N-Term(iTRAQ4plex); Y1(iTRAQ4plex); M4(Oxidation); K9(iTRAQ4plex)	0.98291	1.12145	1.07085	24.96	3	1509.8	-0.0886819
cSDVScTIDASLSMVMGDDMVk	B4F8L7	N-Term(iTRAQ4plex); C1(Carbamidomethyl); C6(Carbamidomethyl); K22(iTRAQ4plex)	1.31038	1.44167	1.46668	11.89	2	2709.26	15.1554
wPGAAAAGSGDPLEDFck	B4F8L7;B4FS45	N-Term(iTRAQ4plex); C17(Carbamidomethyl); K18(iTRAQ4plex)				124.89	2	2137.02	-1.68862
vVDLAHLVAAk	B4F8L7;B4FS45	N-Term(iTRAQ4plex); K11(iTRAQ4plex)				96.76	2	1423.89	-1.24133
vVAWYDNEWGYSQR	B4F8L7;B4FS45	N-Term(iTRAQ4plex)				64.26	2	1916.91	2.679
vVAWYDNEWGySQR	B4F8L7;B4FS45	N-Term(iTRAQ4plex); Y11(iTRAQ4plex)				56.14	3	2061	-1.22254
dNPETDEck	B4F8L7;B4FS45	N-Term(iTRAQ4plex); C8(Carbamidomethyl); K9(iTRAQ4plex)				55.15	2	1395.63	-3.51214
wPGAAAAGSGDPLEDFckDNPETDEck	B4F8L7;B4FS45	N-Term(iTRAQ4plex); C17(Carbamidomethyl); K18(iTRAQ4plex); C26(Carbamidomethyl); K27(iTRAQ4plex)				48.17	4	3369.53	-0.509731
aAALNIVPTSTGAAk	B4F8L7;Q6LBU9	N-Term(iTRAQ4plex); K15(iTRAQ4plex)				104.61	2	1672.98	-0.928902
gTmTTTHSYTGDQR	B4F8L7;Q6LBU9	N-Term(iTRAQ4plex); M3(Oxidation)				77.58	2	1715.78	0.750034
gTMTTTHSYTGDQR	B4F8L7;Q6LBU9	N-Term(iTRAQ4plex)				65.32	2	1699.78	-1.15724
gTmTTTHSyTGDQR	B4F8L7;Q6LBU9	N-Term(iTRAQ4plex); M3(Oxidation); Y9(iTRAQ4plex)				47.18	2	1859.88	0.422819
gTMTTTHSyTGDQR	B4F8L7;Q6LBU9	N-Term(iTRAQ4plex); Y9(iTRAQ4plex)				44.77	2	1843.89	1.04506
hIQAGAk	B4F8L7;Q6LBU9	N-Term(iTRAQ4plex); K7(iTRAQ4plex)				44.66	2	1012.61	-1.04833
lLDASHR	B4F8L7;Q6LBU9	N-Term(iTRAQ4plex)				43.05	3	955.543	-0.93846
gkLNGIALR	B4F8L7;Q6LBU9	N-Term(iTRAQ4plex); K2(iTRAQ4plex)				18.51	3	1229.79	-4.84733
lNGIALR	B4F8L7;Q6LBU9	N-Term(iTRAQ4plex)				17.24	2	900.573	-1.69398
gFGFVTMVSk	B4F8L8	N-Term(iTRAQ4plex); K10(iTRAQ4plex)	1.03433	0.894895	0.752069	70.05	2	1360.75	-0.580571
gFGFVTMSTIEEADk	B4F8L8	N-Term(iTRAQ4plex); K15(iTRAQ4plex)				65.66	2	1919.98	4.69907
eELDDAISALDGQELDGRPLR	B4F8L8	N-Term(iTRAQ4plex)	0.853887	0.986378	0.949175	37.66	3	2456.24	-1.20648
lNETLDMLEk	B4F8L9	N-Term(iTRAQ4plex); K10(iTRAQ4plex)	1.13226	1.08458	1.11508	61.34	2	1493.81	-3.50165
aTNIDDVDk	B4F8L9	N-Term(iTRAQ4plex); K9(iTRAQ4plex)	0.931129	0.769543	0.816731	56.98	2	1278.68	-0.176218
lYEQQIEQLGNFQLR	B4F8L9	N-Term(iTRAQ4plex)	0.98719	0.991976	1.04621	48.86	3	2023.08	1.90407
iHDQmIMLEAAk	B4F8L9	N-Term(iTRAQ4plex); M5(Oxidation); K12(iTRAQ4plex)	0.765449	0.839489	0.865108	14.97	2	1703.92	7.42442
lAGASESDILTVLk	B4F8M5	N-Term(iTRAQ4plex); K14(iTRAQ4plex)	0.998161	0.947519	0.913864	43.54	2	1704.99	-2.82423
lAELFIDk	B4F8M5	N-Term(iTRAQ4plex); K8(iTRAQ4plex)	1.1035	1.18549	1.09003	38	2	1236.74	0.157724
aDLSTWDSLETFk	B4F8M5	N-Term(iTRAQ4plex); K13(iTRAQ4plex)	0.81281	0.921391	0.949042	37.18	2	1800.93	-0.286926
yALAGHk	B4F8M5	N-Term(iTRAQ4plex); K7(iTRAQ4plex)	0.939148	1.00442	0.985965	15.88	3	1047.62	0.0132246
ykDADGDLVTITSTEELR	B4F8M5	N-Term(iTRAQ4plex); K2(iTRAQ4plex)	1.05471	1.12446	1.00606	10.86	3	2314.2	-0.801161
iPLDESAPk	B4F8M5	N-Term(iTRAQ4plex); K9(iTRAQ4plex)	0.909967	0.968426	0.962566	23.07	2	1257.73	-2.54068
tNLDASVER	B4F8M5	N-Term(iTRAQ4plex)	0.920193	0.795501	0.865049	18	2	1148.6	1.59982
yTEFIDDLTTQVQNk	B4F8M8	N-Term(iTRAQ4plex); K15(iTRAQ4plex)	1.05086	0.958042	0.949148	65.19	2	2103.08	-2.60285
gFVISDWEGIDR	B4F8M8	N-Term(iTRAQ4plex)	0.805887	0.860977	0.866023	64.05	2	1537.78	-1.04061
vVQSLTSLISGLQGDAPADSAGRPYVGGSk	B4F8M8	N-Term(iTRAQ4plex); K30(iTRAQ4plex)	1.23744	1.63087	1.51256	60.96	3	3218.73	-0.230646
fTMGLFENPyPDSSLAGELGk	B4F8M8	N-Term(iTRAQ4plex); Y10(iTRAQ4plex); K21(iTRAQ4plex)	1.16064	1.098	0.929235	52.95	3	2705.38	-3.4233
sSYAPLLPLPk	B4F8M8	N-Term(iTRAQ4plex); K11(iTRAQ4plex)	1.03726	1.07435	1.0107	52.3	2	1473.89	-1.94833
aTIFPHNVGLGATR	B4F8M8	N-Term(iTRAQ4plex)	0.882943	0.995747	0.970793	51.72	3	1597.89	-0.0336327
cYESYSEDPk	B4F8M8	N-Term(iTRAQ4plex); C1(Carbamidomethyl); K10(iTRAQ4plex)	1.27421	1.16576	1.22224	45.28	2	1565.7	-0.336579
fTmGLFENPYPDSSLAGELGk	B4F8M8	N-Term(iTRAQ4plex); M3(Oxidation); K21(iTRAQ4plex)	1.00636	1.03098	0.982244	39.71	3	2577.27	-2.96557
iGQMTQIER	B4F8M8	N-Term(iTRAQ4plex)	1.05024	1.14437	1.09312	39.07	2	1219.66	-2.16693
kVAAcAk	B4F8M8	N-Term(iTRAQ4plex); K1(iTRAQ4plex); C5(Carbamidomethyl); K7(iTRAQ4plex)	0.787049	1.14281	1.16175	29.4	3	1179.72	-0.443928
sSyAPLLPLPk	B4F8M8	N-Term(iTRAQ4plex); Y3(iTRAQ4plex); K11(iTRAQ4plex)	0.937059	1.09787	0.86598	17.93	4	1617.99	-2.25165
ikDLLGR	B4F8M8	N-Term(iTRAQ4plex); K2(iTRAQ4plex)	0.681594	1.28209	1.30066	11.23	3	1102.72	-0.244268
iDDAVYR	B4F8M8	N-Term(iTRAQ4plex)	1.01802	1.1383	1.0299	23.16	2	995.527	-1.13943
mIAGLLR	B4F8N1	N-Term(iTRAQ4plex)	1.0911	1.05604	0.986587	16.72	2	917.572	-0.0785893
tTPLLANPHR	B4F8P0	N-Term(iTRAQ4plex)	0.929823	0.757276	0.698575	28.52	3	1263.73	1.7979
lVAPAYVAVR	B4F8P0	N-Term(iTRAQ4plex)	0.86298	0.853318	0.732909	16.38	2	1202.74	0.436129
ySMVGAHPVMEIVAk	B4F8P4	N-Term(iTRAQ4plex); K15(iTRAQ4plex)	0.77414	0.918842	0.936452	85.43	2	1920.03	-2.84376
vTIMDHEk	B4F8P4	N-Term(iTRAQ4plex); K8(iTRAQ4plex)	0.773742	0.851579	0.799719	60.09	2	1260.69	2.23931
iNMLLSk	B4F8P4	N-Term(iTRAQ4plex); K7(iTRAQ4plex)	0.955584	1.03403	1.01303	55.26	2	1106.68	-0.652228
sQVTEQVVDDPMQIPR	B4F8P4	N-Term(iTRAQ4plex)	0.851778	0.847723	0.847907	51.44	2	1986	-6.57476
hASVEEAYQDGR	B4F8P4	N-Term(iTRAQ4plex)	0.961481	1.16319	1.19957	37.26	2	1505.71	2.8284
qcAEHImLVDLGR	B4F8P4	N-Term(iTRAQ4plex); C2(Carbamidomethyl); M7(Oxidation)	1.1236	1.06535	1.05492	31.16	3	1701.85	-0.171462
tYANPFEVYR	B4F8P4	N-Term(iTRAQ4plex)	1.05629	0.970551	0.991977	28.64	2	1403.7	-2.02663
tIVFSTAPSHNTMYSYk	B4F8P4	N-Term(iTRAQ4plex); K17(iTRAQ4plex)	0.869306	1.12948	1.14552	19.73	3	2235.14	0.65093
kFGTPLNk	B4F8P4	N-Term(iTRAQ4plex); K1(iTRAQ4plex); K8(iTRAQ4plex)	1.02468	1.18839	1.09122	12	3	1336.83	-0.211317
aAEEDkR	B4F8P4	N-Term(iTRAQ4plex); K6(iTRAQ4plex)	0.844759	0.888496	0.860982	11.11	2	1106.61	2.06916
fFEAAAR	B4F8P4	N-Term(iTRAQ4plex)	0.989002	1.07047	1.02705	18.37	2	955.511	-0.443911
sAAAAk	B4F8P4;B6UHB6	N-Term(iTRAQ4plex); K6(iTRAQ4plex)				28.02	2	806.497	-0.105702
lPPPSDLVk	B4F8P6	N-Term(iTRAQ4plex); K9(iTRAQ4plex)	0.928202	0.945255	0.948786	65.62	2	1253.77	-0.866492
rVDAVAMVSNAETETEk	B4F8P6	N-Term(iTRAQ4plex); K17(iTRAQ4plex)	0.940238	0.775024	0.760436	65.51	3	2138.1	-0.539306
nIQVIcVTDGER	B4F8P6;A0A4Y2;E9NQE2	N-Term(iTRAQ4plex); C6(Carbamidomethyl)				70.5	2	1547.79	-2.09434
lLNDEFYIGLR	B4F8P6;A0A4Y2;E9NQE2	N-Term(iTRAQ4plex)				50.38	2	1496.82	-0.210356
aYELGLATR	B4F8P6;A0A4Y2;E9NQE2	N-Term(iTRAQ4plex)				43.46	3	1137.64	-2.4128
ayELGLATR	B4F8P6;A0A4Y2;E9NQE2	N-Term(iTRAQ4plex); Y2(iTRAQ4plex)				24.58	3	1281.74	-0.352551
lLNDEFyIGLR	B4F8P6;A0A4Y2;E9NQE2	N-Term(iTRAQ4plex); Y7(iTRAQ4plex)				23.01	3	1640.93	2.35897
gLIVDSR	B4F8P6;A0A4Y2;E9NQE2	N-Term(iTRAQ4plex)				31.18	2	903.539	0.987996
dPHHNk	B4F8P6;A0A4Y2;E9NQE2	N-Term(iTRAQ4plex); K6(iTRAQ4plex)				13.16	3	1035.56	-0.85472
sIFASGSPFAPVEYEGk	B4F8P6;E9NQE2	N-Term(iTRAQ4plex); K17(iTRAQ4plex)				136.3	2	2074.07	-3.44418
tLYDAVQSIkPTVLIGTSGVGR	B4F8P6;E9NQE2	N-Term(iTRAQ4plex); K10(iTRAQ4plex)				96.08	2	2563.47	1.59052
iSAHIAAAVAAk	B4F8P6;E9NQE2	N-Term(iTRAQ4plex); K12(iTRAQ4plex)				88.64	2	1410.87	-1.15616
aLADQATQDNFEk	B4F8P6;E9NQE2	N-Term(iTRAQ4plex); K13(iTRAQ4plex)				88.31	2	1738.88	-0.421165
vHEDMLLAASk	B4F8P6;E9NQE2	N-Term(iTRAQ4plex); K11(iTRAQ4plex)				81.01	2	1501.83	-0.857038
gLLPPAVLSQELQIk	B4F8P6;E9NQE2	N-Term(iTRAQ4plex); K15(iTRAQ4plex)				77.42	2	1894.16	-0.364821
yIAMMNLQETDER	B4F8P6;E9NQE2	N-Term(iTRAQ4plex)				73.31	2	1757.83	-1.03456
yIAmmNLQETDER	B4F8P6;E9NQE2	Y1(iTRAQ4plex); N-Term(iTRAQ4plex); M4(Oxidation); M5(Oxidation)				71.75	3	1933.92	0.296958
vHEDmLLAASk	B4F8P6;E9NQE2	N-Term(iTRAQ4plex); M5(Oxidation); K11(iTRAQ4plex)				69.27	2	1517.82	-5.13817
lLIDNVVELLPFVyTPTVGEAcQk	B4F8P6;E9NQE2	N-Term(iTRAQ4plex); Y14(iTRAQ4plex); C22(Carbamidomethyl); K24(iTRAQ4plex)				67.97	3	3150.74	-2.81048
vLIQFEDFANHNAFDLLEk	B4F8P6;E9NQE2	N-Term(iTRAQ4plex); K19(iTRAQ4plex)				65.3	3	2551.34	-0.138148
yIAMmNLQETDER	B4F8P6;E9NQE2	N-Term(iTRAQ4plex); Y1(iTRAQ4plex); M5(Oxidation)				63.86	3	1917.93	-0.983455
yIAmMNLQETDER	B4F8P6;E9NQE2	N-Term(iTRAQ4plex); M4(Oxidation)				58.68	3	1773.83	-0.299467
gLAFTEEER	B4F8P6;E9NQE2	N-Term(iTRAQ4plex)				52.28	2	1195.61	-1.52543
sIFASGSPFAPVEyEGk	B4F8P6;E9NQE2	N-Term(iTRAQ4plex); Y14(iTRAQ4plex); K17(iTRAQ4plex)				50.51	4	2218.18	0.228957
gSIFPPFTSIR	B4F8P6;E9NQE2	N-Term(iTRAQ4plex)				49.5	2	1365.76	-0.400175
kVWLVDSk	B4F8P6;E9NQE2	N-Term(iTRAQ4plex); K1(iTRAQ4plex); K8(iTRAQ4plex)				48.67	3	1406.87	-0.656241
vWLVDSk	B4F8P6;E9NQE2	N-Term(iTRAQ4plex); K7(iTRAQ4plex)				47.56	2	1134.68	2.08614
yAENcMYTPVYR	B4F8P6;E9NQE2	N-Term(iTRAQ4plex); C5(Carbamidomethyl)				46.94	2	1710.77	-1.52832
qTNAPLEEcRk	B4F8P6;E9NQE2	N-Term(iTRAQ4plex); C9(Carbamidomethyl); K11(iTRAQ4plex)				46.1	2	1633.85	-2.21571
yIAMMNLQETDER	B4F8P6;E9NQE2	N-Term(iTRAQ4plex); Y1(iTRAQ4plex)				44.4	2	1901.93	-2.50298
yAENcmYTPVYR	B4F8P6;E9NQE2	N-Term(iTRAQ4plex); C5(Carbamidomethyl); M6(Oxidation)				43.37	2	1726.77	-2.03331
qTNAPLEEcR	B4F8P6;E9NQE2	N-Term(iTRAQ4plex); C9(Carbamidomethyl)				39.54	2	1361.66	-2.56053
yAENcmYTPVyR	B4F8P6;E9NQE2	N-Term(iTRAQ4plex); C5(Carbamidomethyl); M6(Oxidation); Y11(iTRAQ4plex)				38.54	3	1870.87	0.45851
yAENcMyTPVYR	B4F8P6;E9NQE2	N-Term(iTRAQ4plex); C5(Carbamidomethyl); Y7(iTRAQ4plex)				34.66	3	1854.88	-0.173023
lLIDNVVELLPFVYTPTVGEAcQk	B4F8P6;E9NQE2	N-Term(iTRAQ4plex); C22(Carbamidomethyl); K24(iTRAQ4plex)				26.91	3	3006.66	6.03149
kFMNTLR	B4F8P6;E9NQE2	N-Term(iTRAQ4plex); K1(iTRAQ4plex)				25.48	3	1197.7	-0.860905
yIAmmNLQETDER	B4F8P6;E9NQE2	N-Term(iTRAQ4plex); M4(Oxidation); M5(Oxidation)				21.48	3	1789.82	-0.456636
gLAFTEEERDGHYLR	B4F8P6;E9NQE2	N-Term(iTRAQ4plex)				17.67	3	1936.97	1.97937
dGHYLR	B4F8P6;E9NQE2	N-Term(iTRAQ4plex)				30.69	3	904.476	-0.0361065
qYQTPLQR	B4F8P6;E9NQE2	N-Term(iTRAQ4plex)				24.79	2	1177.64	-1.4728
kGSLQPFk	B4F8P6;E9NQE2	N-Term(iTRAQ4plex); K1(iTRAQ4plex); K8(iTRAQ4plex)				17.33	4	1336.83	-2.0933
qyQTPLQR	B4F8P6;E9NQE2	N-Term(iTRAQ4plex); Y2(iTRAQ4plex)				11.1	2	1321.74	-3.07623
qFYGEk	B4F8P6;E9NQE2	N-Term(iTRAQ4plex); K6(iTRAQ4plex)				26.72	2	1059.57	-0.567202
gSLQPFk	B4F8P6;E9NQE2	N-Term(iTRAQ4plex); K7(iTRAQ4plex)				16.07	3	1064.63	-0.311858
lMEIVSAIASR	B4F8Q9	N-Term(iTRAQ4plex)	1.13312	1.16327	1.04531	31.62	2	1333.76	-2.15546
tAEDAVADVLk	B4F8R5	N-Term(iTRAQ4plex); K11(iTRAQ4plex)	0.992253	0.971001	0.8931	50.63	2	1419.79	-4.90408
gIHLDGPLR	B4F8R5	N-Term(iTRAQ4plex)	0.889927	0.866203	0.855833	37.43	3	1121.65	-1.21096
iSQLGDQSPAIPR	B4F8R5	N-Term(iTRAQ4plex)	0.975169	1.08981	1.01335	36.57	2	1525.85	1.02186
aLHNLFAVR	B4F8R5	N-Term(iTRAQ4plex)	0.913447	1.09449	1.00335	31.63	3	1184.7	-2.26117
iGQVIGVEAR	B4F8R5	N-Term(iTRAQ4plex)	0.889042	0.978565	0.959386	25.26	2	1185.71	0.992927
lPVTWYPQDFTR	B4F8R5	N-Term(iTRAQ4plex)	0.873998	0.876729	0.805202	18.55	2	1666.88	6.67316
aGMDVNcGSYVQDHGASALQQGk	B4F8R5	N-Term(iTRAQ4plex); C7(Carbamidomethyl); K23(iTRAQ4plex)	0.946373	0.843107	0.842935	10.05	4	2681.26	-1.29936
rVDDLVSR	B4F8R5	N-Term(iTRAQ4plex)	0.587586	0.905619	0.892139	24.21	3	1103.63	-0.565165
tAPcDScGR	B4F8S4	N-Term(iTRAQ4plex); C4(Carbamidomethyl); C7(Carbamidomethyl)	1.11953	1.40306	1.39888	11.07	2	1167.5	-2.56125
sVDLGAGTLSIVR	B4F8T3	N-Term(iTRAQ4plex)	0.985751	0.8753	0.879115	64.29	2	1431.83	-0.114134
qGDHSVAVLAR	B4F8T3	N-Term(iTRAQ4plex)	0.914832	0.986033	0.936485	57.22	2	1296.71	-0.624552
qVETAAk	B4F8T3	N-Term(iTRAQ4plex); K7(iTRAQ4plex)	1.00842	0.924489	0.864789	53.27	2	1034.61	-0.600822
aVAEITPEEAVGDkk	B4F8T3	N-Term(iTRAQ4plex); K14(iTRAQ4plex); K15(iTRAQ4plex)	0.904214	0.907934	0.898836	51.17	3	1989.12	0.883626
nVMQTSSVVTTSVVTHR	B4F8T3	N-Term(iTRAQ4plex)	1.23187	1.17928	1.26391	47.39	3	1990.05	0.808547
lMPGEVILASLDGFGk	B4F8T3	N-Term(iTRAQ4plex); K16(iTRAQ4plex)	0.872029	0.913026	0.857967	46.14	3	1935.09	0.642522
sAAFWTTIAPNVDDYSSSVAR	B4F8T3	N-Term(iTRAQ4plex)	1.14088	0.99439	1.05112	10.52	3	2402.19	5.55579
iWDAVEVSGk	B4F8T3	N-Term(iTRAQ4plex); K10(iTRAQ4plex)	1.10203	0.942154	1.0153	25.93	3	1391.78	0.182662
sEVMDAR	B4F8T3	N-Term(iTRAQ4plex)	1.04566	0.976032	1.01889	18.28	2	951.464	-5.09907
dVPANVYVGMR	B4F8T5	N-Term(iTRAQ4plex)	1.00018	0.752154	0.763747	30.04	2	1364.71	-0.263207
eLALESGIk	B4F8T5	N-Term(iTRAQ4plex); K9(iTRAQ4plex)	1.0703	0.940949	0.96483	29.97	2	1247.74	-0.624388
aMATLIENELTk	B4F8T5	N-Term(iTRAQ4plex); K12(iTRAQ4plex)	1.00365	0.918388	0.989919	22.74	2	1621.91	0.613779
fLQkPLAk	B4F8T5	N-Term(iTRAQ4plex); K4(iTRAQ4plex); K8(iTRAQ4plex)	1.10618	1.05062	1.09812	16.46	3	1376.9	-0.472597
sNIELAPISWVASGFQk	B4F8T9	N-Term(iTRAQ4plex); K17(iTRAQ4plex)	1.01495	0.951653	0.982097	17.32	3	2135.18	0.513157
nEALLVSccGcFHGR	B4F8U6	N-Term(iTRAQ4plex); C8(Carbamidomethyl); C9(Carbamidomethyl); C11(Carbamidomethyl)	1.03582	0.892777	0.872727	26.53	3	1923.86	-5.33581
gEGSHIVDPEGNk	B4F8U6	N-Term(iTRAQ4plex); K13(iTRAQ4plex)	0.9859	0.95461	0.973172	17.83	3	1626.83	-2.29632
gFGPLVPGHLk	B4F8U6	N-Term(iTRAQ4plex); K11(iTRAQ4plex)	1.25229	1.00739	0.954209	12.69	3	1409.85	1.01408
kPESEAEkPVcDR	B4F8U6	N-Term(iTRAQ4plex); K1(iTRAQ4plex); K8(iTRAQ4plex); C11(Carbamidomethyl)	1.00032	1.06735	1.07936	11.94	4	1977.05	2.65271
vDFGDIDGLk	B4F8U6	N-Term(iTRAQ4plex); K10(iTRAQ4plex)	1.04313	0.938589	1.00406	22.48	3	1366.75	1.46883
aLIEQAER	B4F8U6	N-Term(iTRAQ4plex)	0.926423	0.814403	0.774511	18.96	2	1073.61	-0.189182
aVEILHGMAIPIELSDR	B4F8V9	N-Term(iTRAQ4plex)	0.863234	0.882905	0.988581	37.21	3	2008.1	-2.35208
lGGTVDDTELVTGLIFDk	B4F8V9	N-Term(iTRAQ4plex); K18(iTRAQ4plex)	1.06329	0.881877	1.01387	25.25	3	2181.19	-1.54458
aVEILHGmAIPIELSDR	B4F8V9	N-Term(iTRAQ4plex); M8(Oxidation)	1.07159	1.03839	0.966114	12.31	3	2024.12	10.2803
iLDHLINNQNEYcmEVTPk	B4F8W6	N-Term(iTRAQ4plex); C13(Carbamidomethyl); M14(Oxidation); K19(iTRAQ4plex)	1.19093	1.38308	1.4087	49.02	3	2635.33	8.61691
iQTPTDEVVVPYDTLTSPPEDLEETkk	B4F8W6	N-Term(iTRAQ4plex); K26(iTRAQ4plex); K27(iTRAQ4plex)	0.886816	0.959133	0.939165	40.84	4	3476.83	1.3256
lEVPDGAVFENk	B4F8W6	N-Term(iTRAQ4plex); K12(iTRAQ4plex)	1.06204	1.05269	1.09161	35.19	3	1605.87	-0.717462
lSQISENEk	B4F8W6	N-Term(iTRAQ4plex); K9(iTRAQ4plex)	1.01846	1.09381	1.16228	34.23	2	1335.73	-1.8891
aGFISLVSR	B4F8W6	N-Term(iTRAQ4plex)	0.92305	1.22039	1.1536	33.82	2	1093.65	-0.824418
aVTTSATADAIEEcR	B4F8X3	N-Term(iTRAQ4plex); C14(Carbamidomethyl)	0.934261	0.98665	0.949666	69.68	2	1738.83	-3.98828
eQLQNLcNVYALYILHk	B4F8X3	N-Term(iTRAQ4plex); C7(Carbamidomethyl); K17(iTRAQ4plex)	0.881411	1.13237	1.12214	64.96	3	2407.3	-0.401796
wLYMDVTQk	B4F8X3	N-Term(iTRAQ4plex); K9(iTRAQ4plex)	1.29213	0.981611	0.982631	61.19	2	1471.78	-1.13609
vQQDIPGPGVk	B4F8X3	N-Term(iTRAQ4plex); K11(iTRAQ4plex)	0.998642	0.956385	0.986668	48.79	2	1425.83	2.26426
yDGNVYPALYEEAWk	B4F8X3	N-Term(iTRAQ4plex); K15(iTRAQ4plex)	1.07785	0.982164	0.995916	45.79	2	2106.04	0.935285
dYSTLQEAHAcTAGLk	B4F8X3	N-Term(iTRAQ4plex); C11(Carbamidomethyl); K16(iTRAQ4plex)	1.08904	1.20262	1.13382	42.42	3	2053.03	-0.55073
qTIVADASk	B4F8X3	N-Term(iTRAQ4plex); K9(iTRAQ4plex)	0.980013	0.845126	0.836598	38.01	2	1220.71	-0.497865
hLGDFLATGcITPk	B4F8X3	N-Term(iTRAQ4plex); C10(Carbamidomethyl); K14(iTRAQ4plex)	0.972628	1.06147	0.995471	36.47	3	1817.98	0.370195
gQGTEEQQk	B4F8X3	N-Term(iTRAQ4plex); K9(iTRAQ4plex)	1.05257	0.934431	0.938853	28	2	1292.67	-0.466494
hAVEVGDR	B4F8X3	N-Term(iTRAQ4plex)	1.02811	0.870691	0.908776	13.08	3	1026.54	-1.8917
fDVEAMk	B4F8X3	N-Term(iTRAQ4plex); K7(iTRAQ4plex)	0.848403	0.923422	0.894816	27.01	2	1127.6	-0.386515
fEYLAk	B4F8X9	N-Term(iTRAQ4plex); K6(iTRAQ4plex)	1.02511	1.06229	1.05046	32.71	2	1058.61	-0.339269
yGEDAMAVYR	B4F8Z1	N-Term(iTRAQ4plex)	0.647885	0.533849	0.430209	38.16	2	1318.62	0.207498
aVEWFDk	B4F8Z1	N-Term(iTRAQ4plex); K7(iTRAQ4plex)	0.699556	0.610328	0.526909	33.71	2	1182.64	2.00411
sFGMLQDLGIIPDDR	B4F8Z1	N-Term(iTRAQ4plex)	0.955563	0.850884	0.811222	16.03	2	1820.94	2.95123
acGLHSk	B4F8Z1	N-Term(iTRAQ4plex); C2(Carbamidomethyl); K7(iTRAQ4plex)	0.784788	0.803113	0.759507	14.75	3	1060.58	-4.41279
lDALEVLSLR	B4F8Z2	N-Term(iTRAQ4plex)	0.952346	0.977744	0.943629	26.39	2	1272.76	0.0216816
lPAVGLFGPIPSDTLGk	B4F8Z2	N-Term(iTRAQ4plex); K17(iTRAQ4plex)	1.04202	1.08547	1.02631	17.92	3	1970.13	-14.1108
wVDLESGFQIk	B4F8Z3	N-Term(iTRAQ4plex); K11(iTRAQ4plex)	0.968055	0.967377	0.986798	63.92	2	1609.88	1.20873
lTPHSYTGLAEDLAR	B4F8Z3	N-Term(iTRAQ4plex)	0.708038	0.818344	0.891216	63.67	3	1787.94	0.993771
aVEYFLk	B4F8Z3	N-Term(iTRAQ4plex); K7(iTRAQ4plex)	1.00565	0.8763	0.929353	47.61	2	1157.68	-1.3116
tHGQPASPTTVGk	B4F8Z3	N-Term(iTRAQ4plex); K13(iTRAQ4plex)	1.13438	1.11462	1.05981	45.06	3	1568.86	-0.556635
eAQSLLNAIIENFcIDDAk	B4F8Z3	N-Term(iTRAQ4plex); C14(Carbamidomethyl); K19(iTRAQ4plex)	1.11661	1.00825	1.15275	23.27	3	2452.26	-0.478002
eMANFAAR	B4F8Z3	N-Term(iTRAQ4plex)	0.737503	0.641828	0.720272	22.63	2	1053.53	-1.55688
aGEVGSSTMPHk	B4F8Z3	N-Term(iTRAQ4plex); K12(iTRAQ4plex)	0.948863	1.05735	1.01678	19.99	3	1488.77	-3.56106
vYTASSVVDLLHFVAPR	B4F8Z8	N-Term(iTRAQ4plex)	1.17172	1.00571	1.00875	37.3	3	2018.12	0.0205699
hADAEAGADR	B4F906	N-Term(iTRAQ4plex)	1.01407	0.950304	0.991039	26.77	2	1156.55	0.254342
aGLAAHPALVTR	B4F908	N-Term(iTRAQ4plex)	0.950977	0.914982	0.815927	21.55	3	1320.79	2.06025
yLNISDNALGEk	B4F917	N-Term(iTRAQ4plex); K12(iTRAQ4plex)	1.18191	1.17378	1.20501	63.11	2	1624.88	3.06062
qEAHENAk	B4F917	N-Term(iTRAQ4plex); K8(iTRAQ4plex)	1.0935	0.810664	0.853849	56.25	2	1214.64	-1.03048
qSALQLEVLEIAGNEINAk	B4F917	N-Term(iTRAQ4plex); K19(iTRAQ4plex)	1.05014	1.01032	1.04771	49.32	3	2328.29	-4.41375
aFSELLk	B4F917	N-Term(iTRAQ4plex); K7(iTRAQ4plex)	1.06468	0.984639	0.993899	42.68	2	1095.66	-1.03791
eLLSPLTkPGNSYk	B4F917	N-Term(iTRAQ4plex); K8(iTRAQ4plex); K14(iTRAQ4plex)	0.947871	1.03613	1.11123	23.55	3	1979.15	-4.13173
kLTLAENELk	B4F917;C0HJ00	N-Term(iTRAQ4plex); K1(iTRAQ4plex); K10(iTRAQ4plex)				43.44	3	1590.98	0.0696829
aLEQLDTAVSk	B4F925	N-Term(iTRAQ4plex); K11(iTRAQ4plex)	0.735585	0.769185	0.859327	57.85	2	1462.84	1.94772
lEALLQVLEPSLAk	B4F930	N-Term(iTRAQ4plex); K14(iTRAQ4plex)	0.902034	0.883162	0.84853	39.07	3	1812.11	0.116144
lRPQEDSLNMPVDMVVGTPGR	B4F930	N-Term(iTRAQ4plex)	0.955496	0.991095	0.845943	17.08	3	2455.25	-4.17103
aMEVLSDILQNSNLDQAR	B4F932	N-Term(iTRAQ4plex)	0.782363	0.657758	0.801155	46.91	3	2161.1	-2.34703
iATESSLAAR	B4F932	N-Term(iTRAQ4plex)	1.11915	1.18683	1.1838	36.4	2	1162.65	-2.12699
eDLENYIATHYTAPR	B4F932	N-Term(iTRAQ4plex)	0.829812	0.832724	0.901971	29.54	3	1936.95	-0.904375
sAAQLELEIEDmGGHLNAYTSR	B4F932	N-Term(iTRAQ4plex); M12(Oxidation)	0.892555	1.10051	0.985339	21.29	3	2565.21	-10.7673
dTGLFGVYAVAk	B4F932;B6TG70	N-Term(iTRAQ4plex); K12(iTRAQ4plex)				68.62	2	1528.85	-4.88462
mVITAAGNVk	B4F932;B6TG70	N-Term(iTRAQ4plex); K10(iTRAQ4plex)				64.9	2	1291.77	1.53423
iDAVDASTVk	B4F932;B6TG70	N-Term(iTRAQ4plex); K10(iTRAQ4plex)				56.07	2	1306.74	-5.17173
eQTTYYAk	B4F932;B6TG70	N-Term(iTRAQ4plex); K8(iTRAQ4plex)				47.09	2	1291.68	-0.334363
hEDIVEQAk	B4F932;B6TG70	N-Term(iTRAQ4plex); K9(iTRAQ4plex)				36.82	2	1356.74	-0.310987
qPASFTGSEVR	B4F932;B6TG70	N-Term(iTRAQ4plex)				29.17	2	1322.68	0.208928
rIPTPELFAR	B4F932;B6TG70	N-Term(iTRAQ4plex)				28.6	3	1343.79	-0.646813
dTGLFGVyAVAk	B4F932;B6TG70	N-Term(iTRAQ4plex); Y8(iTRAQ4plex); K12(iTRAQ4plex)				25.82	3	1672.97	3.36469
vLDkDVPR	B4F932;B6TG70	N-Term(iTRAQ4plex); K4(iTRAQ4plex)				22.62	2	1229.75	3.38781
vTEEDVIR	B4F932;B6TG70	N-Term(iTRAQ4plex)				19.42	3	1104.6	-2.74878
nLLGSDASLAVHAGER	B4F935	N-Term(iTRAQ4plex)	1.06466	1.1664	1.22815	51.26	3	1753.93	-3.5693
yGNPTTEALEk	B4F935	N-Term(iTRAQ4plex); K11(iTRAQ4plex)	0.788771	0.989495	1.0779	38.93	2	1510.79	-3.91636
vQcQNNTALR	B4F935	N-Term(iTRAQ4plex); C3(Carbamidomethyl)	0.900715	0.900983	0.946031	38.63	2	1347.69	-0.849455
fIDSVk	B4F935	N-Term(iTRAQ4plex); K6(iTRAQ4plex)	0.880646	0.887966	0.8644	43.04	2	996.596	-0.957766
dIYGIk	B4F935	N-Term(iTRAQ4plex); K6(iTRAQ4plex)	0.89295	0.923871	0.939635	26.56	2	996.597	0.215897
vQGEVcAALEEADGGGAR	B4F938	N-Term(iTRAQ4plex); C6(Carbamidomethyl)	1.02989	0.810409	0.737195	103.41	2	1932.92	-1.10707
eTPESEPPPTFLR	B4F938	N-Term(iTRAQ4plex)	0.884912	0.853805	0.78682	77.25	2	1643.84	1.17901
nPFAPTLHFNYR	B4F938	N-Term(iTRAQ4plex)	0.899213	0.878967	0.868229	68.42	3	1620.84	0.716635
rVQGEVcAALEEADGGGAR	B4F938	N-Term(iTRAQ4plex); C7(Carbamidomethyl)	0.922829	0.788269	0.95624	64.98	2	2089.03	4.7387
wcDDYFYIk	B4F938	N-Term(iTRAQ4plex); C2(Carbamidomethyl); K9(iTRAQ4plex)	0.882239	0.849657	0.747215	61.45	2	1597.75	-4.20583
iESILVSLPLTAR	B4F938	N-Term(iTRAQ4plex)	1.41735	1.57572	1.30603	58.74	2	1555.95	-0.782744
lLEAcINPk	B4F938	N-Term(iTRAQ4plex); C5(Carbamidomethyl); K9(iTRAQ4plex)	0.990654	0.919557	0.825374	48.62	2	1345.77	-0.836581
nTPFNEEHR	B4F938	N-Term(iTRAQ4plex)	0.994836	0.904436	0.822193	47.58	2	1287.62	-1.7575
eDGHGSGSVR	B4F938	N-Term(iTRAQ4plex)	0.913003	1.20572	1.19459	43.08	2	1144.55	-0.267524
fDPSFHPR	B4F938	N-Term(iTRAQ4plex)	0.919391	0.879816	0.843266	33.21	3	1146.58	-0.844598
yFETDAPk	B4F938	N-Term(iTRAQ4plex); K8(iTRAQ4plex)	0.867663	0.820612	0.731969	25.66	2	1258.65	-4.45177
fVEDVWSRPGGGGGISR	B4F938	N-Term(iTRAQ4plex)	0.849067	1.22966	1.33951	17.44	3	1919.97	-5.30525
hFHSVQk	B4F938	N-Term(iTRAQ4plex); K7(iTRAQ4plex)	0.859627	0.932888	0.904588	12.49	3	1170.66	0.59724
dAPGAPR	B4F938	N-Term(iTRAQ4plex)	0.885099	0.819637	0.73317	33.48	2	827.448	-1.20316
lAPPSETYAATLIk	B4F939	N-Term(iTRAQ4plex); K14(iTRAQ4plex)	0.939166	0.965116	0.900364	78.57	2	1763.02	0.610339
cGDADYIAAWDHVLLPVTk	B4F939	N-Term(iTRAQ4plex); C1(Carbamidomethyl); K19(iTRAQ4plex)	1.04801	0.958387	0.952062	38.69	3	2432.25	-1.71826
eISSTIYDASR	B4F939	N-Term(iTRAQ4plex)	0.946511	0.799363	0.791553	24.95	2	1385.7	-2.55169
lDDDSLAVk	B4F939	N-Term(iTRAQ4plex); K9(iTRAQ4plex)	1.05177	0.873226	0.824074	21.14	2	1263.7	-2.86508
sIANSVcAcAk	B4F939	N-Term(iTRAQ4plex); C7(Carbamidomethyl); C9(Carbamidomethyl); K11(iTRAQ4plex)	1.03616	0.930828	0.951082	13.91	2	1468.75	-2.25373
aVLMDLEPGTMESIR	B4F946	N-Term(iTRAQ4plex)	0.845053	0.937186	0.837563	53.76	2	1805.93	0.785963
fWEVIcGEHcVDSTGR	B4F946	N-Term(iTRAQ4plex); C6(Carbamidomethyl); C10(Carbamidomethyl)	0.972774	1.11907	1.02063	51.62	3	2095.94	-4.25975
lTNPSFGDLNHLISATMSGVTccLR	B4F946	N-Term(iTRAQ4plex); C22(Carbamidomethyl); C23(Carbamidomethyl)	1.08086	1.27563	1.22479	49.1	3	2908.42	-0.595551
ySGTSSQQLELER	B4F946	N-Term(iTRAQ4plex)	0.957116	1.02057	0.941288	44.09	2	1641.82	1.13454
iNVYYNEAGGGR	B4F946	N-Term(iTRAQ4plex)	0.879291	1.03786	0.950021	42.15	2	1456.73	-1.92334
sNVVLTVGALHQADSAALR	B4F955	N-Term(iTRAQ4plex)	1.02913	1.11833	1.09383	27.44	3	2066.15	0.296289
tPLQLPHGAPcIR	B4F958	N-Term(iTRAQ4plex); C11(Carbamidomethyl)	1.05509	1.02937	1.0024	12.43	3	1603.89	-0.11345
vPALASVIVEALk	B4F965	N-Term(iTRAQ4plex); K13(iTRAQ4plex)	0.844496	0.987796	0.916107	70.27	2	1598.01	-1.94613
rIEGPDGR	B4F965;K7UFT9;B6TKI3	N-Term(iTRAQ4plex)				18.73	3	1043.57	-1.46073
sLVPSLPR	B4F976	N-Term(iTRAQ4plex)	0.756605	4.66165	5.37448	28.51	2	1012.63	-0.66348
tSSETAAFAGAR	B4F976;B4G250	N-Term(iTRAQ4plex)				82.23	2	1312.66	-1.75909
vEVEDGNVLQISGER	B4F976;B4G250	N-Term(iTRAQ4plex)				69.16	2	1787.92	-4.34026
eTPEAHVFk	B4F976;B4G250;B6TLK8;B6SIH3;B6TTC8;B6T2J9;Q43701	N-Term(iTRAQ4plex); K9(iTRAQ4plex)				47.6	2	1345.73	-1.13171
rGEGEGSIISVR	B4F987	N-Term(iTRAQ4plex)	0.980734	0.978807	0.914024	37.53	2	1403.77	0.356502
iAMHGGPPcDPDGR	B4F987	N-Term(iTRAQ4plex); C9(Carbamidomethyl)	1.05963	1.02156	0.994484	20.71	3	1623.75	0.549168
tSSGEEFHGTk	B4F987	N-Term(iTRAQ4plex); K11(iTRAQ4plex)	0.979701	1.04931	0.998102	19.23	3	1467.73	-1.35978
aAIDQLVDVLMEk	B4F988	N-Term(iTRAQ4plex); K13(iTRAQ4plex)	1.18334	1.49143	3.32454	92.77	2	1732.97	-3.76315
qDFQEIVQFLk	B4F988	N-Term(iTRAQ4plex); K11(iTRAQ4plex)	1.08998	1.34499	3.57431	72.81	2	1682.93	-5.02439
gTGIGGGNDER	B4F988;B1P2H4;B1P2H3	N-Term(iTRAQ4plex)				58.93	2	1176.57	-0.247393
eIDDSIDR	B4F988;B1P2H4;B1P2H3	N-Term(iTRAQ4plex)				43.5	2	1106.54	0.0732308
iVGGLGGR	B4F988;B1P2H4;B1P2H3	N-Term(iTRAQ4plex)				22.63	2	872.542	-1.91241
gVLLVGPPGTGk	B4F988;B1P2H4;B1P2H3;K7V321	N-Term(iTRAQ4plex); K12(iTRAQ4plex)				68.12	2	1382.86	-0.711822
lAYIALDYEQELETAk	B4F989	N-Term(iTRAQ4plex); K16(iTRAQ4plex)	0.947522	1.09579	1.11653	100.27	2	2158.15	-0.263361
lAYIALDyEQELETAk	B4F989	N-Term(iTRAQ4plex); Y8(iTRAQ4plex); K16(iTRAQ4plex)	0.945113	1.07474	1.00071	74.58	3	2302.26	1.17357
eEYDESGPAIVHR	B4F989	N-Term(iTRAQ4plex)	1.34085	1.06412	1.1222	72.14	3	1645.79	-1.24017
eITSLAPSSMk	B4F989	N-Term(iTRAQ4plex); K11(iTRAQ4plex)	0.960493	0.984506	0.974415	55.56	2	1451.8	-2.2081
eITSLAPSSmk	B4F989	N-Term(iTRAQ4plex); M10(Oxidation); K11(iTRAQ4plex)	0.981281	1.11266	1.11235	44.14	2	1467.8	1.28034
nSSSVEk	B4F989	N-Term(iTRAQ4plex); K7(iTRAQ4plex)	1.35662	1.5281	1.52418	43.7	2	1038.57	0.0836733
eEyDESGPAIVHR	B4F989	N-Term(iTRAQ4plex); Y3(iTRAQ4plex)	1.1668	1.27529	1.21163	22.46	4	1789.9	1.53922
gYSFTTSAER	B4F989;C0HDZ6	N-Term(iTRAQ4plex)				33.31	2	1262.61	-0.519401
gySFTTSAER	B4F989;C0HDZ6	N-Term(iTRAQ4plex); Y2(iTRAQ4plex)				15.14	3	1406.71	-0.983407
eGTSTFEGNR	B4F994	N-Term(iTRAQ4plex)	0.95178	0.892989	0.96341	28.49	2	1241.59	0.813865
tcESDHcTTPPFLR	B4F994	N-Term(iTRAQ4plex); C2(Carbamidomethyl); C7(Carbamidomethyl)	1.1872	0.832044	0.886101	10.89	3	1864.84	-2.28359
eDQDAFAIQSNER	B4F9B2	N-Term(iTRAQ4plex)	0.923484	0.885743	0.877317	58.89	2	1666.77	-6.58902
tPMGGFLGALSPLPATk	B4F9B2	N-Term(iTRAQ4plex); K17(iTRAQ4plex)	1.07518	0.992319	0.987023	20.02	3	1946.1	-2.17801
dESLDkFDPVk	B4F9B2	N-Term(iTRAQ4plex); K6(iTRAQ4plex); K11(iTRAQ4plex)	1.045	1.07859	1.0586	10.75	3	1724.94	-1.75813
lRPSFk	B4F9B2;B4FSN1	N-Term(iTRAQ4plex); K6(iTRAQ4plex)				12.02	3	1035.65	-0.74555
nSWGADWGDEGYFk	B4F9B5	N-Term(iTRAQ4plex); K14(iTRAQ4plex)	1.27538	0.94388	0.932031	71.8	2	1919.88	-1.97662
eDGIVSPVk	B4F9B5	N-Term(iTRAQ4plex); K9(iTRAQ4plex)	1.17711	0.813664	0.76617	53.96	2	1231.71	-5.44815
fkNENVGVk	B4F9B5	N-Term(iTRAQ4plex); K2(iTRAQ4plex); K9(iTRAQ4plex)	0.944517	0.985606	1.01042	52.01	2	1466.87	1.10087
nENVGVk	B4F9B5	N-Term(iTRAQ4plex); K7(iTRAQ4plex)	1.65901	0.913622	0.862322	45.46	2	1047.6	-1.65234
sYESAAEVHk	B4F9B5	N-Term(iTRAQ4plex); K10(iTRAQ4plex)	1.01244	1.01586	1.09233	17.65	3	1408.73	-0.219871
dWREDGIVSPVk	B4F9B5	N-Term(iTRAQ4plex); K12(iTRAQ4plex)	0.787969	1.05906	1.03642	11.95	2	1688.92	-1.80053
lLSGVLAR	B4F9C0	N-Term(iTRAQ4plex)	1.00003	1.05912	0.995751	18.42	2	972.631	-0.966533
lGEGAMPASFk	B4F9D4	N-Term(iTRAQ4plex); K11(iTRAQ4plex)	1.07156	1.15353	1.18953	58.57	2	1395.75	-5.5566
wEELIGEMPLk	B4F9D4	N-Term(iTRAQ4plex); K11(iTRAQ4plex)	1.03793	1.03137	1.05978	56.2	2	1632.89	-1.40109
tEEYSHTAVNk	B4F9D4	N-Term(iTRAQ4plex); K11(iTRAQ4plex)	1.05248	1.18422	1.06238	23.36	3	1566.8	-1.10495
tGRPQIAR	B4F9D4	N-Term(iTRAQ4plex)	1.10354	1.25616	1.16895	18.52	3	1042.62	-0.517588
aIDLAER	B4F9D4	N-Term(iTRAQ4plex)	1.03384	1.01301	0.981825	21.81	2	931.533	0.514774
nIAAmVPGYDk	B4F9E2	N-Term(iTRAQ4plex); M5(Oxidation); K11(iTRAQ4plex)	1.03537	1.11405	1.02918	78.11	2	1482.79	-0.642197
aLLSLQDGAPDTFHFVEDWVk	B4F9E2	N-Term(iTRAQ4plex); K21(iTRAQ4plex)	0.940766	1.01501	1.05094	77.07	3	2676.38	-3.76576
nIAAMVPGYDk	B4F9E2	N-Term(iTRAQ4plex); K11(iTRAQ4plex)	1.20979	1.3163	1.31017	75.06	2	1466.79	-0.870266
kPELFGPLk	B4F9E2	N-Term(iTRAQ4plex); K1(iTRAQ4plex); K9(iTRAQ4plex)	0.959297	1.09767	1.11045	63.97	3	1460.92	2.63124
gQFVTWEPPQDAIER	B4F9E2	N-Term(iTRAQ4plex)	0.954895	1.08711	1.08406	45.52	2	1916.96	-2.31667
lTSGFQQFk	B4F9E2	N-Term(iTRAQ4plex); K9(iTRAQ4plex)	1.22675	1.39233	1.38292	41.11	2	1343.76	-0.844513
nIAAmVPGyDk	B4F9E2	N-Term(iTRAQ4plex); M5(Oxidation); Y9(iTRAQ4plex); K11(iTRAQ4plex)	1.14525	1.28686	1.12901	26.07	3	1626.89	-0.451024
nIAAMVPGyDk	B4F9E2	N-Term(iTRAQ4plex); Y9(iTRAQ4plex); K11(iTRAQ4plex)	1.1334	1.31477	1.14168	21.3	3	1610.89	-2.55125
vNVYDk	B4F9E2	N-Term(iTRAQ4plex); K6(iTRAQ4plex)	1.1071	1.14484	1.03623	41.35	2	1025.58	-2.87185
iGFIAk	B4F9E2	N-Term(iTRAQ4plex); K6(iTRAQ4plex)	1.35428	1.68856	1.61975	23.68	2	936.612	-0.108075
dGAPDNFHFVEDWVR	B4F9E2;B4F9L3	N-Term(iTRAQ4plex)				82.98	2	1947.91	-0.116181
lVGAHYDFVk	B4F9E2;B4F9L3	N-Term(iTRAQ4plex); K10(iTRAQ4plex)				72.09	2	1436.81	-1.97136
eGLAGGTLk	B4F9E2;B4F9L3	N-Term(iTRAQ4plex); K9(iTRAQ4plex)				50.62	2	1133.68	-0.610616
lVGAHyDFVk	B4F9E2;B4F9L3	N-Term(iTRAQ4plex); Y6(iTRAQ4plex); K10(iTRAQ4plex)				33.54	2	1580.92	1.75249
sYPFVk	B4F9E2;B4F9L3	N-Term(iTRAQ4plex); K6(iTRAQ4plex)				38.63	2	1028.6	-0.0418633
syPFVk	B4F9E2;B4F9L3	N-Term(iTRAQ4plex); Y2(iTRAQ4plex); K6(iTRAQ4plex)				22.14	3	1172.7	-0.292814
eAVNVSLQNLk	B4F9E2;B4F9L3;B6SVK2	N-Term(iTRAQ4plex); K11(iTRAQ4plex)				74.77	2	1502.88	-0.330183
vPFATFMEHTR	B4F9E4	N-Term(iTRAQ4plex)	0.97486	0.93291	0.861207	29.97	3	1479.76	5.69161
lVHVVR	B4F9E4	N-Term(iTRAQ4plex)	0.816454	0.840467	0.777477	14.86	2	866.568	-1.3415
fGNTSSSSLWYELAYIEAk	B4F9E4;B4F9Z5;C0HFG8	N-Term(iTRAQ4plex); K19(iTRAQ4plex)				27.66	3	2454.24	-1.80286
vHGLGGGGGAPVDIVESPR	B4F9E8	N-Term(iTRAQ4plex)	1.10585	3.81614	5.98973	83.69	2	1918.03	0.965336
eYAFVLDVPGLSk	B4F9E8	N-Term(iTRAQ4plex); K13(iTRAQ4plex)	0.946954	1.80996	2.55498	57.34	2	1725.96	-2.75656
kLPPPEk	B4F9E8	N-Term(iTRAQ4plex); K1(iTRAQ4plex); K7(iTRAQ4plex)	1.09597	1.7229	2.08192	20.3	3	1240.8	-0.267701
lSAADGDRR	B4F9E8	N-Term(iTRAQ4plex)	0.92653	1.50479	2.56394	22.62	3	1104.59	-1.42811
vGAVDYGLk	B4F9E9	N-Term(iTRAQ4plex); K9(iTRAQ4plex)	1.00047	1.05478	1.04425	42.07	2	1209.7	-3.22894
eVATDSIAR	B4F9F2	N-Term(iTRAQ4plex)	1.06677	0.962463	0.959092	27.06	2	1105.6	0.402866
iLTSLLk	B4F9F7	N-Term(iTRAQ4plex); K7(iTRAQ4plex)	1.54991	1.21794	1.22111	49.4	2	1075.74	2.63826
iSFQASQDLSSLk	B4F9F9	N-Term(iTRAQ4plex); K13(iTRAQ4plex)	1.06167	1.10809	1.03555	80.34	2	1711.94	-4.47488
fAGSSSISSADLFGR	B4F9F9	N-Term(iTRAQ4plex)	0.993355	1.05514	0.967416	58.42	2	1645.83	1.60954
mcFDcNAk	B4F9F9	N-Term(iTRAQ4plex); C2(Carbamidomethyl); C5(Carbamidomethyl); K8(iTRAQ4plex)	1.05556	1.06057	1.01526	49.61	2	1333.59	-2.19796
aATHPTFATSVk	B4F9F9	N-Term(iTRAQ4plex); K12(iTRAQ4plex)	0.93299	0.983771	0.969146	37.13	3	1518.85	-1.57775
aHAFFk	B4F9F9	N-Term(iTRAQ4plex); K6(iTRAQ4plex)	0.899045	0.884212	0.868371	22.41	3	1008.59	0.0812523
tMVSDSDYTEFENFTk	B4F9G0	N-Term(iTRAQ4plex); K16(iTRAQ4plex)	0.964133	1.06511	1.01575	95.27	2	2202.01	-1.53539
kLDEVYGTFNAPSAk	B4F9G0	N-Term(iTRAQ4plex); K1(iTRAQ4plex); K15(iTRAQ4plex)	1.01237	1.065	1.0464	51	3	2072.13	-1.87604
tAQAINILk	B4F9G0	N-Term(iTRAQ4plex); K9(iTRAQ4plex)	1.05987	1.31238	1.34703	47.46	2	1259.79	0.348509
vAIASALSATAVPSLVLAR	B4F9G0	N-Term(iTRAQ4plex)	1.01702	1.05614	1.04028	29.97	3	1954.18	-2.01297
fVIWTEcAFk	B4F9G0;B4F8D2	N-Term(iTRAQ4plex); C7(Carbamidomethyl); K10(iTRAQ4plex)				59.64	2	1588.84	-1.28456
mAALAEAAR	B4F9G0;B4F8D2	N-Term(iTRAQ4plex)				30.78	2	1047.57	-3.27825
aPIRPDIVR	B4F9G0;B4F8D2	N-Term(iTRAQ4plex)				18.72	3	1180.73	-0.239955
mAALAEAAR	B4F9G0;B4F8D2	N-Term(iTRAQ4plex); M1(Oxidation)				28.25	2	1063.57	2.35555
vPGGGTHR	B4F9G0;B4F8D2;B4FVJ0;C0P455	N-Term(iTRAQ4plex)				68.9	3	924.512	-0.986554
lNLLDLAPGGHLGR	B4F9G0;B4F8D2;B4FVJ0;C0P455	N-Term(iTRAQ4plex)				66.33	2	1589.92	0.0136958
aGHQTSAESWGTGR	B4F9G0;B4F8D2;B4FVJ0;C0P455	N-Term(iTRAQ4plex)				65.51	2	1588.75	-3.1715
aGQGAFGNMcR	B4F9G0;B4F8D2;B4FVJ0;C0P455	N-Term(iTRAQ4plex); C10(Carbamidomethyl)				59.16	2	1312.6	-1.39704
aGQGAFGNmcR	B4F9G0;B4F8D2;B4FVJ0;C0P455	N-Term(iTRAQ4plex); M9(Oxidation); C10(Carbamidomethyl)				46.46	2	1328.59	-0.952397
nmAAVLk	B4F9G0;B4F8D2;B4FVJ0;C0P455	N-Term(iTRAQ4plex); M2(Oxidation); K7(iTRAQ4plex)				37.67	2	1050.62	1.14622
nMAAVLk	B4F9G0;B4F8D2;B4FVJ0;C0P455	N-Term(iTRAQ4plex); K7(iTRAQ4plex)				36.91	2	1034.63	-0.447299
nLPGVDVANVER	B4F9G0;B4F8D2;B4FVJ0;C0P455	N-Term(iTRAQ4plex)				25.08	2	1426.77	-2.29398
lNPYLGTAR	B4F9G0;B4F8D2;B4FVJ0;C0P455	N-Term(iTRAQ4plex)				23.5	2	1148.65	-1.26461
mFAPTk	B4F9G0;B4F8D2;B4FVJ0;C0P455	N-Term(iTRAQ4plex); K6(iTRAQ4plex)				38.49	2	982.561	-2.57251
gPLVVYGTEGSk	B4F9G0;B4FVJ0	N-Term(iTRAQ4plex); K12(iTRAQ4plex)				72.16	2	1494.84	-0.920703
kGPLVVYGTEGSk	B4F9G0;B4FVJ0	N-Term(iTRAQ4plex); K1(iTRAQ4plex); K13(iTRAQ4plex)				51.63	3	1767.04	1.97027
dSVGIRPGk	B4F9G0;B4FVJ0;C0P455	N-Term(iTRAQ4plex); K9(iTRAQ4plex)				35.19	2	1216.72	-0.577285
akDSVGIRPGk	B4F9G0;B4FVJ0;C0P455	N-Term(iTRAQ4plex); K2(iTRAQ4plex); K11(iTRAQ4plex)				11.01	4	1559.96	1.94412
sGLLLISGPFk	B4F9G6	N-Term(iTRAQ4plex); K11(iTRAQ4plex)	1.00789	0.974519	1.0103	56.99	2	1419.88	-0.696261
aVDSALIk	B4F9G6	N-Term(iTRAQ4plex); K8(iTRAQ4plex)	0.939018	0.848952	0.857039	54.16	2	1104.68	-1.56893
aAAAVEPk	B4F9G6	N-Term(iTRAQ4plex); K8(iTRAQ4plex)	1.05338	1.24845	1.16787	38.4	2	1044.63	0.692218
aIEAVPELk	B4F9G6	N-Term(iTRAQ4plex); K9(iTRAQ4plex)	0.957665	0.935836	0.915268	36.35	2	1257.77	-0.512856
vNQTYVIATSTk	B4F9G6;C0PH34	N-Term(iTRAQ4plex); K12(iTRAQ4plex)				88.77	2	1612.91	-0.166729
sSITPGTVLILLAGR	B4F9G6;C0PH34	N-Term(iTRAQ4plex)				72.39	2	1642	-0.0265385
vNQTyVIATSTk	B4F9G6;C0PH34	N-Term(iTRAQ4plex); Y5(iTRAQ4plex); K12(iTRAQ4plex)				67.51	2	1757.01	-5.09282
vDISGVDVAk	B4F9G6;C0PH34	N-Term(iTRAQ4plex); K10(iTRAQ4plex)				64.84	2	1290.75	-1.14052
fYPADDVkPR	B4F9G6;C0PH34	N-Term(iTRAQ4plex); K8(iTRAQ4plex)				46.28	2	1495.81	-1.73545
kTEGELFETEk	B4F9G6;C0PH34	N-Term(iTRAQ4plex); K1(iTRAQ4plex); K11(iTRAQ4plex)				45.6	2	1742.95	0.613448
tEGELFETEk	B4F9G6;C0PH34	N-Term(iTRAQ4plex); K10(iTRAQ4plex)				44.69	2	1470.76	0.900807
fyPADDVkPR	B4F9G6;C0PH34	N-Term(iTRAQ4plex); Y2(iTRAQ4plex); K8(iTRAQ4plex)				12.3	4	1639.92	1.89173
dGDkPHEmVF	B4F9G6;C0PH34	N-Term(iTRAQ4plex); K4(iTRAQ4plex); M8(Oxidation)				22.3	2	1478.72	1.37314
dGDkPHEMVF	B4F9G6;C0PH34	N-Term(iTRAQ4plex); K4(iTRAQ4plex)				17.66	2	1462.72	-1.17024
fDDkYFAR	B4F9G6;C0PH34	N-Term(iTRAQ4plex); K4(iTRAQ4plex)				17.51	2	1349.71	-0.875663
gLWAIk	B4F9G6;C0PH34	N-Term(iTRAQ4plex); K6(iTRAQ4plex)				31.04	2	975.622	-0.953672
hPAESTSNTNESVLk	B4F9G8	N-Term(iTRAQ4plex); K15(iTRAQ4plex)	0.97869	1.09938	1.18769	76.71	2	1901.98	-0.308711
vFNQDLYFk	B4F9G8	N-Term(iTRAQ4plex); K9(iTRAQ4plex)	1.13153	1.28542	1.23225	32.92	2	1461.79	-3.02409
mASILEPSkPSYFPAMTk	B4F9G8	N-Term(iTRAQ4plex); K9(iTRAQ4plex); K18(iTRAQ4plex)	0.914006	0.92214	0.927244	10.05	4	2430.32	4.55886
aEATDVANAVLDGSDAILLGAETLR	B4F9G8;B6TBN6	N-Term(iTRAQ4plex)				91.92	3	2629.39	1.8718
mHSTNLLLEEPIR	B4F9G8;B6TBN6	N-Term(iTRAQ4plex)				79.34	2	1696.92	0.767509
gLYPVETISTVGR	B4F9G8;B6TBN6	N-Term(iTRAQ4plex)				56.33	2	1535.85	-0.0770273
iVGTLGPk	B4F9G8;B6TBN6	N-Term(iTRAQ4plex); K8(iTRAQ4plex)				45.79	2	1072.7	-0.171929
vGDSSVVk	B4F9G8;B6TBN6	N-Term(iTRAQ4plex); K8(iTRAQ4plex)				44.39	2	1078.64	0.352357
mHSTNLLLEEPIR	B4F9G8;B6TBN6	N-Term(iTRAQ4plex); M1(Oxidation)				44.15	3	1712.91	0.336044
vALDHGk	B4F9G8;B6TBN6	N-Term(iTRAQ4plex); K7(iTRAQ4plex)				38.95	2	1027.61	-2.43436
yVGEPMTHLESIASSAVR	B4F9G8;B6TBN6	N-Term(iTRAQ4plex)				38.48	3	2091.06	-2.15424
lcAVMLDTVGPELQVVNk	B4F9G8;B6TBN6	N-Term(iTRAQ4plex); C2(Carbamidomethyl); K18(iTRAQ4plex)				33.98	3	2274.24	-2.58898
gLyPVETISTVGR	B4F9G8;B6TBN6	N-Term(iTRAQ4plex); Y3(iTRAQ4plex)				31.91	3	1679.96	0.132291
vVDSMTDNLRPTR	B4F9G8;B6TBN6	N-Term(iTRAQ4plex)				30.88	2	1647.86	-1.56964
vVDSmTDNLRPTR	B4F9G8;B6TBN6	N-Term(iTRAQ4plex); M5(Oxidation)				29.58	2	1663.85	-1.21294
gNLGIDLPPEk	B4F9G8;B6TBN6	N-Term(iTRAQ4plex); K11(iTRAQ4plex)				28.69	2	1440.82	-4.64696
iDFLSLSyTR	B4F9G8;B6TBN6	N-Term(iTRAQ4plex); Y8(iTRAQ4plex)				19.37	3	1502.84	-0.927462
aGMSVAR	B4F9G8;B6TBN6	N-Term(iTRAQ4plex)				27.82	2	835.457	-1.30914
gLFPMLADPR	B4F9G8;B6TBN6	N-Term(iTRAQ4plex)				15.89	2	1260.69	0.847826
iDFLSLSYTR	B4F9G8;B6TBN6	N-Term(iTRAQ4plex)				11.5	2	1358.74	-3.65725
vVVcQk	B4F9G8;B6TBN6	N-Term(iTRAQ4plex); C4(Carbamidomethyl); K6(iTRAQ4plex)				29.3	2	1020.61	-1.90834
vFLFQk	B4F9G8;B6TBN6	N-Term(iTRAQ4plex); K6(iTRAQ4plex)				26.52	2	1069.66	-4.34105
aLEQLDAAVAk	B4F9H6	N-Term(iTRAQ4plex); K11(iTRAQ4plex)	0.911354	0.881224	0.959384	71.18	2	1416.83	1.56383
gDASAVVQLQGAIk	B4F9H6;B4F925	N-Term(iTRAQ4plex); K14(iTRAQ4plex)				87.15	2	1644.95	-1.50801
kLSVETTANQDPLVTk	B4F9H6;B4F925	N-Term(iTRAQ4plex); K1(iTRAQ4plex); K16(iTRAQ4plex)				46	3	2176.25	-0.501289
lSVETTANQDPLVTk	B4F9H6;B4F925	N-Term(iTRAQ4plex); K15(iTRAQ4plex)				28.41	3	1904.06	-0.598959
nSTNIDSVIEWLVk	B4F9H8	N-Term(iTRAQ4plex); K14(iTRAQ4plex)	0.990607	0.96113	0.99663	15.28	2	1906.06	1.77142
qTFTELMGLk	B4F9H8;B6TA16	N-Term(iTRAQ4plex); K10(iTRAQ4plex)				59.23	2	1455.8	-7.0916
tIDAFPAGADVLEk	B4F9I1	N-Term(iTRAQ4plex); K14(iTRAQ4plex)	0.974422	0.97836	0.971989	61.97	2	1734.95	-1.6826
sESSNcFGVIR	B4F9I1	N-Term(iTRAQ4plex); C6(Carbamidomethyl)	1.10045	1.04725	1.13259	42.87	2	1399.68	0.630839
aAWDVLDER	B4F9I1	N-Term(iTRAQ4plex)	0.911185	0.867425	0.874737	39.66	2	1218.62	-1.19511
gLLDLSk	B4F9I1	N-Term(iTRAQ4plex); K7(iTRAQ4plex)	0.980496	0.924666	0.922479	30.14	2	1033.65	0.813548
lLLPFADPAEMLR	B4F9I4	N-Term(iTRAQ4plex)	1.06549	0.884282	0.816397	36.86	2	1629.92	2.40926
lIPQHLVTYk	B4F9I4	N-Term(iTRAQ4plex); K10(iTRAQ4plex)	0.914513	1.00422	0.982041	32.89	3	1499.92	-1.75005
nFDVGHVPLR	B4F9I9	N-Term(iTRAQ4plex)	0.984117	0.987718	0.880498	37.07	3	1297.71	-2.04729
qAAEVHR	B4F9I9	N-Term(iTRAQ4plex)	0.928202	0.906435	0.909581	27.79	2	954.522	-1.45396
lQkPIYNSVR	B4F9I9	N-Term(iTRAQ4plex); K3(iTRAQ4plex)	0.992701	1.11168	1.13888	11.9	3	1505.91	1.43364
gGEQTk	B4F9I9	N-Term(iTRAQ4plex); K6(iTRAQ4plex)	0.817502	0.899127	0.861659	28.69	2	907.507	-2.17721
iYDDEGLQSSEIIGcAR	B4F9J2	N-Term(iTRAQ4plex); C15(Carbamidomethyl)	0.993706	1.07101	1.15984	75.29	2	2070	1.59768
dLWLDLVk	B4F9J2	N-Term(iTRAQ4plex); K8(iTRAQ4plex)	1.19066	1.25457	1.2061	45.52	2	1289.77	0.955948
iWPFVNEAASELIk	B4F9J2	N-Term(iTRAQ4plex); K14(iTRAQ4plex)	1.08713	1.06671	1.14358	34.67	3	1905.07	-0.0931842
vEFTLk	B4F9J2	N-Term(iTRAQ4plex); K6(iTRAQ4plex)	1.04813	0.940861	0.970615	36.7	2	1024.63	-0.622953
lNLHFk	B4F9J2	N-Term(iTRAQ4plex); K6(iTRAQ4plex)	0.915435	1.0372	1.03253	18.37	3	1059.65	-0.719227
vLQDLLEk	B4F9J7	N-Term(iTRAQ4plex); K8(iTRAQ4plex)	1.20147	1.09939	1.21229	48.36	2	1245.77	0.862065
kYTEFDNR	B4F9J7	N-Term(iTRAQ4plex); K1(iTRAQ4plex)	1.0204	0.780204	0.728462	18.12	3	1360.71	2.31539
yTEFDNR	B4F9J7	N-Term(iTRAQ4plex)	1.04303	0.829017	0.903548	11.57	2	1088.51	-1.40023
vVSPDEQSEPAAGSGSGSGSGPR	B4F9J8	N-Term(iTRAQ4plex)	0.979106	1.13542	1.24634	104.95	2	2259.06	-1.22413
sEEPTTLHSFNPVTGSTk	B4F9J8	N-Term(iTRAQ4plex); K18(iTRAQ4plex)	0.91952	1.03856	1.08306	69.03	3	2220.14	0.769191
kPEPSDEAEAk	B4F9J8	N-Term(iTRAQ4plex); K1(iTRAQ4plex); K11(iTRAQ4plex)	1.10261	1.41004	1.31172	35.16	3	1632.89	5.15642
iPVSLVFDDIk	B4F9K0	N-Term(iTRAQ4plex); K11(iTRAQ4plex)	1.36033	1.04654	1.09824	78.46	2	1533.91	-2.68866
iDVDTPFGNMk	B4F9K0	N-Term(iTRAQ4plex); K11(iTRAQ4plex)	1.2097	0.936179	1.01488	69.41	2	1524.8	0.205654
dFIHDIGEk	B4F9K0	N-Term(iTRAQ4plex); K9(iTRAQ4plex)	1.23331	0.836363	0.896657	47.46	2	1361.73	-1.1529
dGEIPIPYkPDVDVEk	B4F9K0	N-Term(iTRAQ4plex); K9(iTRAQ4plex); K16(iTRAQ4plex)	1.17541	1.06109	1.14594	39.13	3	2246.23	2.72712
nPNPVPIPLVDIDYLIDSDGRk	B4F9K0	N-Term(iTRAQ4plex); K22(iTRAQ4plex)	1.26251	1.31677	1.74184	27.47	3	2738.5	0.331392
nPNPVPIPLVDIDyLIDSDGR	B4F9K0	N-Term(iTRAQ4plex); Y14(iTRAQ4plex)	1.23712	1.32298	1.08856	25.97	3	2610.41	3.24668
gTGYTIk	B4F9K0	N-Term(iTRAQ4plex); K7(iTRAQ4plex)	1.04497	0.959589	1.01918	23.46	2	1027.6	1.38595
fVLPDNADMDk	B4F9K4	N-Term(iTRAQ4plex); K11(iTRAQ4plex)	0.928872	2.83581	3.74532	88.3	2	1552.79	-1.87224
aSGAAAGGGPTR	B4F9K4	N-Term(iTRAQ4plex)	1.14161	3.27803	4.78943	62.69	2	1116.59	-1.57366
kFVLPDNADmDk	B4F9K4	N-Term(iTRAQ4plex); K1(iTRAQ4plex); M10(Oxidation); K12(iTRAQ4plex)	0.931724	2.52651	3.05386	47.29	3	1840.97	-5.69342
dQGIHAVNLGDSGFVVVR	B4F9L2	N-Term(iTRAQ4plex)	0.966968	0.976832	1.03489	82.55	2	2027.08	0.484156
gSSTAcIITLk	B4F9L2	N-Term(iTRAQ4plex); C6(Carbamidomethyl); K11(iTRAQ4plex)	1.01839	1.01173	0.976124	55.27	2	1438.82	-0.773768
ekPSTDTPTSSLLQNQkPSQPPPPPSk	B4F9L3	N-Term(iTRAQ4plex); K2(iTRAQ4plex); K17(iTRAQ4plex); K27(iTRAQ4plex)	0.915943	1.06925	1.06923	26.05	4	3462.9	2.89277
lNQVASSWSR	B4F9L9	N-Term(iTRAQ4plex)	0.925599	0.915543	0.971696	10.56	2	1291.69	-1.51726
eGEkEPQAPPVAk	B4F9L9;E5L882	N-Term(iTRAQ4plex); K4(iTRAQ4plex); K13(iTRAQ4plex)				53.86	2	1812.01	-5.74698
lVFQTLEAIVER	B4F9L9;E5L882	N-Term(iTRAQ4plex)				47.53	2	1561.9	-1.35698
sFAYSGGLLR	B4F9L9;E5L882	N-Term(iTRAQ4plex)				24.48	2	1214.66	-1.45612
sAVPWYAEFR	B4F9L9;E5L882	N-Term(iTRAQ4plex)				16.44	2	1369.7	-1.29906
sFAySGGLLR	B4F9L9;E5L882	N-Term(iTRAQ4plex); Y4(iTRAQ4plex)				11.88	3	1358.76	-2.91523
wEPSVEGYLR	B4F9L9;E5L882	N-Term(iTRAQ4plex)				11.3	2	1379.7	-2.07638
eLEFYk	B4F9L9;E5L882	N-Term(iTRAQ4plex); K6(iTRAQ4plex)				31.24	2	1116.62	2.20453
eVIAEADAGSSGAVSGGR	B4F9M6	N-Term(iTRAQ4plex)	0.831112	0.943523	0.899777	104.2	2	1776.89	1.11876
dIFQEVYEEQWk	B4F9M9	N-Term(iTRAQ4plex); K12(iTRAQ4plex)	1.10489	0.755635	0.869002	64.62	2	1901.94	-5.36874
lIDDMVAYAVk	B4F9M9	N-Term(iTRAQ4plex); K11(iTRAQ4plex)	0.923924	0.923099	1.01166	62.53	2	1525.85	-4.12592
lIFPYLELDVk	B4F9M9	N-Term(iTRAQ4plex); K11(iTRAQ4plex)	1.05998	0.883974	0.931806	56.23	2	1637.98	2.79302
nDSLLDFTHk	B4F9M9	N-Term(iTRAQ4plex); K10(iTRAQ4plex)	1.07432	0.899634	0.918507	42.53	3	1477.79	-0.642366
dLALLIHGPk	B4F9M9	N-Term(iTRAQ4plex); K10(iTRAQ4plex)	0.992198	0.849271	0.866791	41.78	3	1364.85	-0.313266
gPGVALSMYNVDESIR	B4F9M9	N-Term(iTRAQ4plex)	1.1007	1.2478	1.37639	34.67	3	1851.94	0.949178
kWPLYLSTk	B4F9M9;B4FN97;K7V067	N-Term(iTRAQ4plex); K1(iTRAQ4plex); K9(iTRAQ4plex)				38.55	3	1567.96	-1.07833
hAFGDQYR	B4F9M9;B4FN97;K7V067	N-Term(iTRAQ4plex)				23.11	3	1137.56	-0.406394
wPLYLSTk	B4F9M9;B4FN97;K7V067	N-Term(iTRAQ4plex); K8(iTRAQ4plex)				43.93	2	1295.76	0.45725
cATITPDETR	B4F9M9;K7V067	N-Term(iTRAQ4plex); C1(Carbamidomethyl)				23.26	2	1307.63	-3.91858
lLGVEGQPTFVk	B4F9N9	N-Term(iTRAQ4plex); K12(iTRAQ4plex)	0.972855	0.956776	1.01316	70.37	2	1575.93	-3.282
iALFFEPFLYk	B4F9N9	N-Term(iTRAQ4plex); K11(iTRAQ4plex)	0.790159	1.21017	1.30828	67.03	2	1675.97	-1.0656
gGAPVVLDFLPk	B4F9N9	N-Term(iTRAQ4plex); K12(iTRAQ4plex)	0.906085	0.928236	0.914718	66.1	2	1500.9	-4.07169
lGTEVLSLAcTFDGVPALGR	B4F9N9	N-Term(iTRAQ4plex); C10(Carbamidomethyl)	0.844586	0.758876	0.858178	50.05	3	2220.19	1.7479
kPLEGFGVLIPYk	B4F9N9	N-Term(iTRAQ4plex); K1(iTRAQ4plex); K13(iTRAQ4plex)	0.98338	0.969902	1.01399	47	3	1893.16	2.04353
dLAGAPTSILk	B4F9N9	N-Term(iTRAQ4plex); K11(iTRAQ4plex)	0.924512	0.937746	0.936221	42.74	2	1373.82	-0.104105
vSEEHLSESVGSFcER	B4F9N9	N-Term(iTRAQ4plex); C14(Carbamidomethyl)	0.980187	0.904717	0.996476	27.54	3	1995.92	-0.281887
nLPGFFYAGNNk	B4F9N9	N-Term(iTRAQ4plex); K12(iTRAQ4plex)	1.082	1.09267	1.02545	23.27	3	1629.86	0.324016
mDYLPLSLMVTAFk	B4F9N9	N-Term(iTRAQ4plex); M1(Oxidation); K14(iTRAQ4plex)	1.0426	1.02541	1.01211	21.35	3	1933.04	-0.436925
sSVLSTk	B4F9N9	N-Term(iTRAQ4plex); K7(iTRAQ4plex)	0.636613	0.699376	0.702194	37.11	2	1009.61	-3.85968
dLVGTSISVk	B4F9P4	N-Term(iTRAQ4plex); K10(iTRAQ4plex)	0.979709	0.918784	0.91337	74.18	2	1306.78	-1.25055
vVSQDLELWISNVQAk	B4F9P4	N-Term(iTRAQ4plex); K16(iTRAQ4plex)	1.11863	0.989683	0.965132	57.5	3	2117.18	-2.13514
vAEVNEEEk	B4F9P4	N-Term(iTRAQ4plex); K9(iTRAQ4plex)	0.924166	0.860734	0.813987	50.62	2	1334.71	1.67917
vAEVNEEEkk	B4F9P4	N-Term(iTRAQ4plex); K9(iTRAQ4plex); K10(iTRAQ4plex)	1.05089	0.996504	0.948255	49.84	2	1606.9	-0.663524
kLVFSEk	B4F9P4	N-Term(iTRAQ4plex); K1(iTRAQ4plex); K7(iTRAQ4plex)	0.854526	0.997245	0.970149	46.29	3	1282.81	1.78626
qLEEDPLLETLDk	B4F9P4	N-Term(iTRAQ4plex); K13(iTRAQ4plex)	0.993797	0.952228	0.964882	44.73	2	1830.99	-1.46847
fNSLQGFVPNPLLSPAHWck	B4F9P4	N-Term(iTRAQ4plex); C19(Carbamidomethyl); K20(iTRAQ4plex)	1.03896	1.00414	1.17128	32.96	3	2600.38	2.43921
dASWSTYSSR	B4F9P4	N-Term(iTRAQ4plex)	1.05	0.976106	1.05352	27.92	2	1303.6	-6.43906
vIPLEADQSPNR	B4F9P4	N-Term(iTRAQ4plex)	0.989687	0.899056	0.905032	25.97	3	1482.8	0.56517
aNSGGLIVR	B4F9P4	N-Term(iTRAQ4plex)	1.06454	0.942876	0.918148	34.12	2	1030.61	-1.19208
rPIQDVTk	B4F9P4	N-Term(iTRAQ4plex); K8(iTRAQ4plex)	0.904376	0.985692	0.912246	24.57	2	1244.75	-1.47903
fTLLAR	B4F9P4	N-Term(iTRAQ4plex)	0.972806	0.845373	0.872367	14.68	2	864.542	-0.610288
iFTYLYSTAk	B4F9P5	N-Term(iTRAQ4plex); K10(iTRAQ4plex)	1.00116	1.5034	1.21833	36.03	2	1494.85	1.96306
aLELDSLPFGLSNkPAILk	B4F9P5	N-Term(iTRAQ4plex); K14(iTRAQ4plex); K19(iTRAQ4plex)	0.838659	1.20137	1.02809	35.12	3	2458.46	-1.7739
lSPIQVAQAAcEDAR	B4F9P5	N-Term(iTRAQ4plex); C11(Carbamidomethyl)	0.871703	1.31166	1.21038	24.28	2	1772.91	-0.538177
vSDEGGGIPR	B4F9P5	N-Term(iTRAQ4plex)	0.775129	0.956379	0.774335	16.25	2	1130.59	-2.10771
sADASFSQDNYALk	B4F9Q4	N-Term(iTRAQ4plex); K14(iTRAQ4plex)	1.40017	1.16142	1.2659	76.35	2	1804.9	-0.299281
lADLSAVPTAR	B4F9Q4	N-Term(iTRAQ4plex)	1.20295	1.15406	1.26347	52.85	2	1257.73	-1.98503
iSSTVQTAMEDALLR	B4F9Q4	N-Term(iTRAQ4plex)	1.06516	1.08537	1.00903	34.13	3	1778.95	2.36655
gVSVTNVR	B4F9Q7	N-Term(iTRAQ4plex)	1.054	0.885734	0.819863	43.29	2	975.569	-1.03608
hILGGSALk	B4F9Q7	N-Term(iTRAQ4plex); K9(iTRAQ4plex)	1.10151	1.02454	0.975197	29.78	2	1183.74	-0.195598
eRPVFGk	B4F9R2	N-Term(iTRAQ4plex); K7(iTRAQ4plex)	0.969902	1.05179	1.04083	26.52	3	1120.67	1.29707
lGASALVADFSPLRPVR	B4F9R2	N-Term(iTRAQ4plex)	1.13945	1.27991	1.27063	15.72	3	1913.1	-2.68639
gQAAATAAk	B4F9R4	N-Term(iTRAQ4plex); K9(iTRAQ4plex)	0.957805	1	0.991467	58.2	2	1076.63	-1.44673
gVVTDVIHDPGR	B4F9R4;B6TGT0	N-Term(iTRAQ4plex)				73.96	2	1408.77	0.84719
aSGDYAIVISHNPDNGTSR	B4F9R4;B6TGT0	N-Term(iTRAQ4plex)				56.15	3	2118.03	0.77995
aTLSIGNVLPLR	B4F9R4;B6TGT0	N-Term(iTRAQ4plex)				51.58	3	1397.86	0.516826
aMIGQVAGGGR	B4F9R4;B6TGT0	N-Term(iTRAQ4plex)				50.5	2	1160.63	-1.45202
gAGSVFk	B4F9R4;B6TGT0	N-Term(iTRAQ4plex); K7(iTRAQ4plex)				46.02	2	953.566	0.551103
aGNAYHk	B4F9R4;B6TGT0	N-Term(iTRAQ4plex); K7(iTRAQ4plex)				41.1	2	1048.58	0.348375
ikLPSGAk	B4F9R4;B6TGT0	N-Term(iTRAQ4plex); K2(iTRAQ4plex); K8(iTRAQ4plex)				31.91	3	1245.82	-0.65832
tEkPMLk	B4F9R4;B6TGT0	N-Term(iTRAQ4plex); K3(iTRAQ4plex); K7(iTRAQ4plex)				29.68	2	1278.78	1.87119
kGAGSVFk	B4F9R4;B6TGT0	N-Term(iTRAQ4plex); K1(iTRAQ4plex); K8(iTRAQ4plex)				15.87	2	1225.76	-0.626337
sLDFGER	B4F9R4;B6TGT0	N-Term(iTRAQ4plex)				37.02	2	967.496	-0.374075
vGLIAAR	B4F9R4;B6TGT0	N-Term(iTRAQ4plex)				25.62	2	843.553	-0.100859
dAPPGQk	B4F9R4;B6TGT0	N-Term(iTRAQ4plex); K7(iTRAQ4plex)				42.03	2	1000.57	0.649637
rDAPPGQk	B4F9R4;B6TGT0	N-Term(iTRAQ4plex); K8(iTRAQ4plex)				17.56	2	1156.67	-0.902356
tEkPmLk	B4F9R4;B6TGT0	N-Term(iTRAQ4plex); K3(iTRAQ4plex); M5(Oxidation); K7(iTRAQ4plex)				18.02	2	1294.77	-3.08685
dAAVLMVNYVDEIR	B4F9R7	N-Term(iTRAQ4plex)	0.964721	0.865126	0.914447	49.12	2	1751.91	-0.7673
vEDAMAAAER	B4F9R7	N-Term(iTRAQ4plex)	1.13139	1.06971	1.02473	46.52	2	1206.59	-1.47655
sPFYLYSk	B4F9R7	N-Term(iTRAQ4plex); K8(iTRAQ4plex)	0.90307	0.947847	0.897658	38.63	2	1292.71	0.220516
sIVGYAVk	B4F9R7	N-Term(iTRAQ4plex); K8(iTRAQ4plex)	0.945054	0.990859	0.983983	38.25	2	1124.69	1.65718
lQWFLNSIk	B4F9R7	N-Term(iTRAQ4plex); K9(iTRAQ4plex)	0.904186	0.776101	0.681397	37.82	2	1436.85	0.22849
vEDAmAAAER	B4F9R7	N-Term(iTRAQ4plex); M5(Oxidation)	0.819497	0.801935	0.763786	32.54	2	1222.59	-0.0936972
lRPPEYWVEEDGSIVk	B4F9R7	N-Term(iTRAQ4plex); K16(iTRAQ4plex)	1.00163	1.02797	1.03037	27.03	3	2205.18	0.143021
gLDVEAGTSGAAATGGAR	B4F9R8	N-Term(iTRAQ4plex)	0.954302	0.978419	0.846469	104.29	2	1704.86	-0.975073
sNPDTGEVIGVFESVQPSDTDLGAk	B4F9R9	N-Term(iTRAQ4plex); K25(iTRAQ4plex)	0.915761	0.974079	1.05298	110.92	2	2850.43	2.06087
qLVATGkPDSFGGPFLVPSYR	B4F9R9	N-Term(iTRAQ4plex); K7(iTRAQ4plex)	0.975539	1.19645	1.24288	107.12	2	2524.38	1.20468
gTGTANQcPTIDGGVDSFPFkPGk	B4F9R9	N-Term(iTRAQ4plex); C8(Carbamidomethyl); K21(iTRAQ4plex); K24(iTRAQ4plex)	0.947926	1.03606	1.00512	85.12	3	2883.47	-0.619769
tYLEVk	B4F9R9	N-Term(iTRAQ4plex); K6(iTRAQ4plex)	0.951668	1.09136	1.09016	37.7	2	1040.62	-0.404669
tATTHTER	B4F9T0	N-Term(iTRAQ4plex)	1.02745	1.08391	1.20241	18.94	3	1060.55	-2.89324
aMQDALVAIk	B4F9T3	N-Term(iTRAQ4plex); K10(iTRAQ4plex)	1.09283	1.0354	1.05739	69.61	2	1347.79	-0.594038
iLATPGAHQAPccYDALGAR	B4F9T3	N-Term(iTRAQ4plex); C12(Carbamidomethyl); C13(Carbamidomethyl)	1.01972	1.27777	1.27515	68.95	2	2286.12	-0.850518
eSGSDIVIVAR	B4F9T3	N-Term(iTRAQ4plex)	1.14702	1.02899	1.04416	55.17	2	1289.71	-2.75805
lGLPDVGLISYGEMVDQGR	B4F9T3	N-Term(iTRAQ4plex)	1.13838	0.989146	1.304	52.22	3	2163.12	-0.410246
dGGVPPPSVLPSFQEIk	B4F9T3	N-Term(iTRAQ4plex); K17(iTRAQ4plex)	0.994947	1.01515	1.03624	48.3	2	2055.14	-0.131005
aFcAVAPEVPk	B4F9T3	N-Term(iTRAQ4plex); C3(Carbamidomethyl); K11(iTRAQ4plex)	0.990055	0.941758	0.944227	44.46	2	1476.81	-0.858976
tPILSPAELEEIGFR	B4F9T3	N-Term(iTRAQ4plex)	1.16413	1.0297	1.15119	39.8	3	1815.99	-1.82357
sGESPAAALR	B4F9T3	N-Term(iTRAQ4plex)	0.915896	1.07134	0.975948	38.06	2	1102.6	-1.12223
lVVYPLSLVGVSMR	B4F9T3	N-Term(iTRAQ4plex)	1.1862	1.21612	1.06099	34.75	3	1676.99	3.24727
kESGSDIVIVAR	B4F9T3	N-Term(iTRAQ4plex); K1(iTRAQ4plex)	1.0227	1.17851	1.17512	34.13	2	1561.91	-1.0343
eEAVMHIk	B4F9T3	N-Term(iTRAQ4plex); K8(iTRAQ4plex)	0.926293	1.03286	0.904331	32.95	2	1244.69	2.00356
acGHTEGR	B4F9T3	N-Term(iTRAQ4plex); C2(Carbamidomethyl)	0.994318	0.955065	0.948358	23.7	3	1031.48	0.386412
cPYFAVEESSR	B4F9T3	N-Term(iTRAQ4plex); C1(Carbamidomethyl)	1.01692	1.06827	1.08328	20.97	2	1488.69	-2.22923
eEAVmHIk	B4F9T3	N-Term(iTRAQ4plex); M5(Oxidation); K8(iTRAQ4plex)	0.963523	1.18868	1.0507	33.24	3	1260.69	0.433355
qYQVDk	B4F9T3	N-Term(iTRAQ4plex); K6(iTRAQ4plex)	1.15272	1.1901	1.18268	33.23	2	1068.59	0.374275
dTLGFNR	B4F9T3	N-Term(iTRAQ4plex)	0.942911	0.957604	0.892086	17.28	2	966.512	-0.299706
fLAAAGNPHIR	B4F9U1	N-Term(iTRAQ4plex)	1.01742	1.01003	0.99564	46.44	3	1310.75	1.09807
tLVGHQR	B4F9U1	N-Term(iTRAQ4plex)	1.02785	0.932036	0.96197	13.18	3	954.559	-1.59906
tIQYPDSQVNR	B4F9U1	N-Term(iTRAQ4plex)	1.08778	1.00173	0.97537	17	2	1464.75	-7.13918
tVSEAVAR	B4F9U3	N-Term(iTRAQ4plex)	0.845609	0.783244	0.750869	38.84	2	976.555	0.140999
sAGFWFLGEDk	B4F9U6	N-Term(iTRAQ4plex); K11(iTRAQ4plex)	1.08479	1.03951	1.20406	66.85	2	1544.8	-1.61513
yQDQVDNFAAk	B4F9U6	N-Term(iTRAQ4plex); K11(iTRAQ4plex)	1.14659	0.873709	1.1735	48.05	2	1586.81	0.473008
tADVLLWk	B4F9U6;B4F7X5	N-Term(iTRAQ4plex); K8(iTRAQ4plex)				32.28	2	1233.74	-1.0988
eDESPcIFGPIVk	B4F9U8	N-Term(iTRAQ4plex); C6(Carbamidomethyl); K13(iTRAQ4plex)	1.02979	0.859383	0.819046	67.43	2	1778.92	-1.44533
dAIEAVVLMIENPAR	B4F9U8	N-Term(iTRAQ4plex)	0.829647	0.749499	0.723154	63.25	2	1784.97	-1.09989
mDFIPGVDGPSEGVPR	B4F9U8	N-Term(iTRAQ4plex)	0.996747	0.983321	0.973105	60.27	2	1816.9	-1.92478
kEPEFYVLk	B4F9U8	N-Term(iTRAQ4plex); K1(iTRAQ4plex); K9(iTRAQ4plex)	1.06048	1.14786	1.02991	39.86	3	1584.94	1.74623
iPDMTIINk	B4F9U8	N-Term(iTRAQ4plex); K9(iTRAQ4plex)	1.07143	1.0137	1.03177	38.26	2	1332.78	-0.74959
hLVDPAPPHLAGR	B4F9U8	N-Term(iTRAQ4plex)	0.903619	1.00129	1.05179	37.21	4	1523.86	-0.100024
wSYAcAk	B4F9U8	N-Term(iTRAQ4plex); C5(Carbamidomethyl); K7(iTRAQ4plex)	1.10404	1.10969	1.10673	35.92	2	1173.6	-0.535539
dAIEAVVLmIENPAR	B4F9U8	N-Term(iTRAQ4plex); M9(Oxidation)	0.92355	0.720094	0.794306	31.68	3	1800.94	-13.3893
qLGWNPk	B4F9U8	N-Term(iTRAQ4plex); K7(iTRAQ4plex)	1.08111	1.04511	1.02208	31.74	2	1130.65	-1.31666
sTcDVVVTmQAQR	B4F9V2	N-Term(iTRAQ4plex); C3(Carbamidomethyl); M9(Oxidation)	1.00728	1.17352	1.05535	64.57	2	1654.8	-0.0135249
sTEAGALVSk	B4F9V2	N-Term(iTRAQ4plex); K10(iTRAQ4plex)	1.11017	1.0332	1.04981	48.43	2	1250.72	-1.90985
nSAIQQNHR	B4F9V2	N-Term(iTRAQ4plex)	1.14337	1.64382	1.75172	39.97	2	1211.63	-1.92933
ySVRPNTGVVLPR	B4F9V2	N-Term(iTRAQ4plex)	1.09444	1.13194	1.14293	27.11	3	1601.92	-0.172821
eHPDVVTSDLPSIAFLEk	B4F9W1	N-Term(iTRAQ4plex); K18(iTRAQ4plex)	0.789167	0.762726	0.69724	73.59	3	2285.23	2.92151
gGGVVEAVPER	B4F9W1	N-Term(iTRAQ4plex)	0.942325	0.80011	0.753969	57.8	2	1213.67	0.430979
dWSFLESAGANLQR	B4F9W1	N-Term(iTRAQ4plex)	0.885831	0.772096	0.721481	51.26	3	1737.87	1.35569
aLASGALSPASR	B4F9W1	N-Term(iTRAQ4plex)	0.96341	0.938421	0.924801	39.68	2	1244.71	1.34009
vLALTPTASFVR	B4F9W1	N-Term(iTRAQ4plex)	1.02024	0.968984	0.856715	28.88	3	1418.85	-0.390502
vVmFLDQGR	B4F9W1	N-Term(iTRAQ4plex); M3(Oxidation)	1.03892	1.00433	0.984383	18.18	2	1224.66	1.98396
eAHDEVR	B4F9W1	N-Term(iTRAQ4plex)	0.995556	0.831729	0.755468	28.72	2	999.498	-0.0181166
lGAAGIFIPEFLTk	B4F9W3	N-Term(iTRAQ4plex); K14(iTRAQ4plex)	1.55731	1.01999	1.05219	71.84	2	1765.05	-1.14554
eSLEHIGR	B4F9Z2	N-Term(iTRAQ4plex)	1.04558	0.922698	0.948242	34.54	3	1084.58	-3.89147
yPVHIPDVLk	B4F9Z5	N-Term(iTRAQ4plex); K10(iTRAQ4plex)	0.897943	0.954589	0.827572	35.96	3	1468.88	0.986202
dLMSIAGDALk	B4F9Z5	N-Term(iTRAQ4plex); K11(iTRAQ4plex)	0.974964	0.939205	0.933543	34.74	2	1421.78	-5.22317
gNVGINLSk	B4F9Z5	N-Term(iTRAQ4plex); K9(iTRAQ4plex)	0.940993	0.954501	0.843793	27.57	2	1189.71	-3.93791
kDAGVVAYR	B4FA02	N-Term(iTRAQ4plex); K1(iTRAQ4plex)	1.11724	1.17861	1.14532	24.7	3	1266.74	1.97674
lQLGLDk	B4FA02	N-Term(iTRAQ4plex); K7(iTRAQ4plex)	1.04984	0.941999	0.99666	24.94	2	1074.67	-1.77297
yEEEYTHGSNAGLk	B4FA06	N-Term(iTRAQ4plex); K14(iTRAQ4plex)	0.974998	1.13067	1.2676	76.08	2	1885.92	-0.786015
sGFDGAWTk	B4FA06	N-Term(iTRAQ4plex); K9(iTRAQ4plex)	0.990848	1.15688	1.13439	52.83	2	1256.65	-0.568922
yVELYAk	B4FA06	N-Term(iTRAQ4plex); K7(iTRAQ4plex)	1.01758	1.12345	1.09835	48.96	2	1173.68	-0.27662
gcAPIMLR	B4FA06	N-Term(iTRAQ4plex); C2(Carbamidomethyl)	0.942138	0.900434	0.998257	44.96	2	1061.57	-1.24175
iAIDLLEPIk	B4FA06	N-Term(iTRAQ4plex); K10(iTRAQ4plex)	1.0015	1.11	1.07916	37.67	3	1412.9	1.27779
yVELYAk	B4FA06	N-Term(iTRAQ4plex); Y1(iTRAQ4plex); K7(iTRAQ4plex)	1.022	1.11913	0.98964	33.13	3	1317.78	-1.49324
kLSELGFTPR	B4FA06	N-Term(iTRAQ4plex); K1(iTRAQ4plex)	0.897407	1.17941	1.19499	30.04	3	1435.85	-0.253581
aLLSDPEFR	B4FA06	N-Term(iTRAQ4plex)	0.955026	0.987281	0.98021	28.02	2	1191.65	-0.682535
lAWHDAGTYDLk	B4FA06	N-Term(iTRAQ4plex); K12(iTRAQ4plex)	0.927755	1.1328	1.04186	21.8	3	1677.88	-1.14736
rYVELYAk	B4FA06	N-Term(iTRAQ4plex); K8(iTRAQ4plex)	0.962535	1.16556	1.18128	20.37	3	1329.77	-1.52796
lSELGFTPR	B4FA06	N-Term(iTRAQ4plex)	1.01682	1.08808	1.09445	19.81	2	1163.65	-1.28802
yEEEyTHGSNAGLk	B4FA06	N-Term(iTRAQ4plex); Y5(iTRAQ4plex); K14(iTRAQ4plex)	0.823716	0.936953	1.03719	15.72	4	2030.02	-0.148159
dEDAFFk	B4FA06	N-Term(iTRAQ4plex); K7(iTRAQ4plex)	1.21388	1.08162	1.17675	16.1	2	1159.59	0.466479
sTAPSk	B4FA06	N-Term(iTRAQ4plex); K6(iTRAQ4plex)	1.14915	1.09889	1.18421	44.84	2	878.516	-2.80866
dSSVcPR	B4FA06	N-Term(iTRAQ4plex); C5(Carbamidomethyl)	1.07377	0.957191	0.959719	12.46	2	964.465	1.36679
dIVALSGGHTLGR	B4FA06;C4J9K0	N-Term(iTRAQ4plex)				57.66	3	1439.81	-0.0877878
dYAESHk	B4FA06;C4J9K0	N-Term(iTRAQ4plex); K7(iTRAQ4plex)				27.87	2	1137.58	4.02411
dyAESHk	B4FA06;C4J9K0	N-Term(iTRAQ4plex); Y2(iTRAQ4plex); K7(iTRAQ4plex)				14.2	2	1281.69	4.99077
gYSDVLYLDAVHk	B4FA16	N-Term(iTRAQ4plex); K13(iTRAQ4plex)	0.895104	1.00213	0.960877	86.46	2	1767.95	-0.503349
yLEEVSScNVFVVk	B4FA16	N-Term(iTRAQ4plex); C8(Carbamidomethyl); K14(iTRAQ4plex)	1.00338	1.06656	1.06564	58.5	2	1961.03	0.908786
mcMPAPSVEQFIDAVk	B4FA16	N-Term(iTRAQ4plex); M1(Oxidation); C2(Carbamidomethyl); K16(iTRAQ4plex)	0.939676	1.09519	1.04928	54.4	2	2127.05	-0.341669
aTPGGTGGVk	B4FA16	N-Term(iTRAQ4plex); K10(iTRAQ4plex)	1.17753	1.20904	1.23972	50.47	2	1132.66	0.371384
mcMPAPSVEQFIDAVk	B4FA16	N-Term(iTRAQ4plex); C2(Carbamidomethyl); K16(iTRAQ4plex)	0.953032	0.95255	1.00786	50.08	3	2111.05	-3.01959
eGLAPINLIVEDk	B4FA16	N-Term(iTRAQ4plex); K13(iTRAQ4plex)	0.907618	0.986314	0.976156	43.64	3	1698.98	-1.87163
sIIDVALSk	B4FA16	N-Term(iTRAQ4plex); K9(iTRAQ4plex)	1.17107	1.40077	1.25818	42.94	3	1233.77	0.315375
tDGSILLFRPEENAER	B4FA16	N-Term(iTRAQ4plex)	1.07018	1.20939	1.11686	28.06	2	1991.03	0.560549
lIAVSEPISFk	B4FA21	N-Term(iTRAQ4plex); K11(iTRAQ4plex)	1.23249	1.04536	1.06224	70.21	2	1491.9	0.229459
aTPSLLGEQGEDTEWVTVk	B4FA21	N-Term(iTRAQ4plex); K19(iTRAQ4plex)	1.12404	1.05839	1.07073	44.8	3	2348.23	1.26465
vGTPQYDFIEHcLSTVDR	B4FA21	N-Term(iTRAQ4plex); C12(Carbamidomethyl)	0.935167	0.79935	0.870346	36.99	3	2281.1	-0.526475
dPGFIHTAFLR	B4FA21	N-Term(iTRAQ4plex)	1.12185	0.963312	1.04958	36.72	3	1417.77	-0.147942
dYDFGFVk	B4FA21	N-Term(iTRAQ4plex); K8(iTRAQ4plex)	1.09812	0.936427	0.944943	34.24	2	1278.66	0.0382984
aPPSPGQPSLQR	B4FA21	N-Term(iTRAQ4plex)	1.23687	1.02714	1.04577	32.11	2	1378.76	0.120989
lYAIPLTTTSk	B4FA24	N-Term(iTRAQ4plex); K11(iTRAQ4plex)	0.797493	0.859717	0.740056	22.46	3	1495.9	-0.689114
sSSFGGR	B4FA24	N-Term(iTRAQ4plex)	0.796076	0.790167	0.688423	26.89	2	841.43	1.42586
aTAPSDVLAVELLQR	B4FA25	N-Term(iTRAQ4plex)	1.10862	0.980182	0.905195	63.62	2	1726.97	-4.70172
mATAPSDVLAVELLQR	B4FA25	N-Term(iTRAQ4plex)	0.992872	0.877516	0.921878	52.38	3	1858.02	-1.93176
mATAPSDVLAVELLQR	B4FA25	N-Term(iTRAQ4plex); M1(Oxidation)	1.30946	1.18258	1.09535	40.42	3	1874.01	-2.16565
eVIQVNQDPLGVQGR	B4FA27	N-Term(iTRAQ4plex)	0.976104	0.870594	0.946978	66.96	2	1795.98	-0.699296
lGIYSDAGk	B4FA27	N-Term(iTRAQ4plex); K9(iTRAQ4plex)	1.07659	1.10525	1.17041	60.93	2	1211.69	3.41557
yDNcYNLGIkPQk	B4FA27	N-Term(iTRAQ4plex); C4(Carbamidomethyl); K10(iTRAQ4plex); K13(iTRAQ4plex)	1.03209	1.10714	1.14672	52.82	2	2045.08	-4.7281
sMTDIADk	B4FA27	N-Term(iTRAQ4plex); K8(iTRAQ4plex)	1.00176	0.996787	0.941005	47.13	2	1168.61	-3.45317
eVWAGPLSGNR	B4FA27	N-Term(iTRAQ4plex)	0.969354	0.923816	0.941306	17.97	2	1329.7	0.0529209
lVVALWNR	B4FA27	N-Term(iTRAQ4plex)	0.902861	1.10615	1.01517	21.41	2	1114.68	-0.350034
iLGQGk	B4FA27	N-Term(iTRAQ4plex); K6(iTRAQ4plex)	1.20265	0.990348	1.00507	26.01	2	903.586	-0.20469
eAGESFASLLNDFQEDk	B4FA35	N-Term(iTRAQ4plex); K17(iTRAQ4plex)	0.98514	0.983216	1.05289	101.19	2	2188.06	-0.404402
eAGTNQPLcIIIAQGESSR	B4FA35	N-Term(iTRAQ4plex); C9(Carbamidomethyl)	0.998307	0.93857	0.983861	80.68	2	2188.11	-1.96288
tPPcTEALINAk	B4FA35	N-Term(iTRAQ4plex); C4(Carbamidomethyl); K12(iTRAQ4plex)	0.96333	0.814657	0.866124	67.05	2	1602.88	0.29781
gADQSGGYYSQLMk	B4FA35	N-Term(iTRAQ4plex); K14(iTRAQ4plex)	1.02921	1.05678	1.18526	58.87	2	1792.88	-1.4254
aGQPHAEVFALR	B4FA35	N-Term(iTRAQ4plex)	0.984018	0.868786	0.965369	46.39	3	1439.79	0.0899986
eYDGVIISSDLAk	B4FA35	N-Term(iTRAQ4plex); K13(iTRAQ4plex)	0.883764	0.890694	0.992056	41.45	2	1697.92	1.82929
dAGNLAENATAYVSLEPcNHYGR	B4FA35	N-Term(iTRAQ4plex); C18(Carbamidomethyl)	0.950181	0.885864	0.932803	38.14	3	2666.25	2.60677
vVGEGFHPk	B4FA35	N-Term(iTRAQ4plex); K9(iTRAQ4plex)	0.7539	0.762075	0.787938	37.38	2	1257.72	1.73959
vGVEEALcR	B4FA35	N-Term(iTRAQ4plex); C8(Carbamidomethyl)	1.00375	0.940972	1.0354	35.7	2	1176.61	-1.65799
lQGAGISVR	B4FA35	N-Term(iTRAQ4plex)	1.0353	1.04487	1.07219	35.33	2	1044.63	-1.20002
cQAQAAGDLDDAHYMR	B4FA35	N-Term(iTRAQ4plex); C1(Carbamidomethyl)	1.01877	1.17685	1.04023	33.85	3	1965.86	-3.82399
aSAFSILDTcFQGQAAR	B4FA43	N-Term(iTRAQ4plex); C10(Carbamidomethyl)	0.925061	0.536235	0.592261	88.77	2	1986.98	0.189929
lPTGVYSALSk	B4FA43	N-Term(iTRAQ4plex); K11(iTRAQ4plex)	0.85788	0.52717	0.519511	83.9	2	1423.84	-0.789825
nLLVDVDSATTcLAFAPAR	B4FA43	N-Term(iTRAQ4plex); C12(Carbamidomethyl)	1.0619	0.909883	0.871704	64.25	3	2178.13	-2.6348
aSSSLDDSLYFIk	B4FA43	N-Term(iTRAQ4plex); K13(iTRAQ4plex)	1.23821	0.716306	0.745932	41.63	2	1733.92	0.177854
kPVDFVEAINFVNk	B4FA52	N-Term(iTRAQ4plex); K1(iTRAQ4plex); K14(iTRAQ4plex)	0.858595	0.943342	1.05588	45.26	3	2052.18	-2.31075
gFLLPR	B4FA60	N-Term(iTRAQ4plex)	0.881986	0.864972	0.880306	25.3	2	846.532	0.170916
tVELkPDWAk	B4FA63	N-Term(iTRAQ4plex); K5(iTRAQ4plex); K10(iTRAQ4plex)	0.997515	1.57453	1.52562	56.9	2	1618.95	0.846801
eVEPEPEPEPMDFTDEEkER	B4FA63	N-Term(iTRAQ4plex); K18(iTRAQ4plex)	0.796878	0.868559	1.04426	39.93	3	2720.25	0.208253
dFEAAIQHYTk	B4FA63	N-Term(iTRAQ4plex); K11(iTRAQ4plex)	0.926678	1.01984	1.10042	35.15	3	1610.84	-0.870447
aYLNEPDFMQMLR	B4FA63	N-Term(iTRAQ4plex)	0.872322	0.951644	0.99525	34.29	2	1771.85	-4.48587
aGLEDAk	B4FA63	N-Term(iTRAQ4plex); K7(iTRAQ4plex)	0.903442	0.957497	0.947214	25.81	2	991.568	1.54233
aAQEHLk	B4FA63	N-Term(iTRAQ4plex); K7(iTRAQ4plex)	0.897582	0.999536	1.00014	22.16	3	1084.63	-0.805079
ekELGNTAYk	B4FA63	N-Term(iTRAQ4plex); K2(iTRAQ4plex); K10(iTRAQ4plex)	0.882727	1.14054	1.25837	12.24	2	1584.88	-7.6774
cIEQINk	B4FA63	N-Term(iTRAQ4plex); C1(Carbamidomethyl); K7(iTRAQ4plex)	1.07153	1.20405	1.2736	21.47	2	1192.66	1.22514
aGNEQFVTETSk	B4FA76	N-Term(iTRAQ4plex); K12(iTRAQ4plex)	0.996829	1.0245	1.04462	81.71	2	1598.82	-3.97252
kIEAPVLFR	B4FA76	N-Term(iTRAQ4plex); K1(iTRAQ4plex)	0.967956	1.10574	1.08171	33.93	3	1360.86	4.46711
aLEEAEALkk	B4FAA7	N-Term(iTRAQ4plex); K9(iTRAQ4plex); K10(iTRAQ4plex)	1.05413	1.40151	1.43879	21.91	3	1533.92	-2.03062
lcDIcGAFLSVYDNDRR	B4FAA7	N-Term(iTRAQ4plex); C2(Carbamidomethyl); C5(Carbamidomethyl)	0.883743	1.11765	1.10263	18.67	3	2218.05	0.102293
lAADNAGDTEASPR	B4FAA8	N-Term(iTRAQ4plex)	0.83064	1.0574	0.912042	72.25	2	1531.75	1.78037
sRPLEVALPISDPTk	B4FAA8	N-Term(iTRAQ4plex); K15(iTRAQ4plex)	1.01109	1.06504	0.989079	28.63	3	1911.12	0.629999
dLVVDMTNFYNQYk	B4FAB1	N-Term(iTRAQ4plex); K14(iTRAQ4plex)	1.09558	1.08617	1.1403	92.35	2	2038.01	-3.57934
lDAINDEFk	B4FAB1	N-Term(iTRAQ4plex); K9(iTRAQ4plex)	1.06206	1.03755	1.08362	41.41	2	1352.73	1.79058
kDPPPQLGk	B4FAB1	N-Term(iTRAQ4plex); K1(iTRAQ4plex); K9(iTRAQ4plex)	1.05966	1.07139	1.06837	38.15	3	1411.86	0.710196
ncTHAcPk	B4FAB1	N-Term(iTRAQ4plex); C2(Carbamidomethyl); C6(Carbamidomethyl); K8(iTRAQ4plex)	1.15451	1.17274	1.2258	31.79	2	1275.61	-5.97545
ikNEQDPSLTFR	B4FAB1	N-Term(iTRAQ4plex); K2(iTRAQ4plex)	1.0114	1.06864	1.15924	20.37	2	1735.96	0.2929
aLYDQYGEAGVk	B4FAB2	N-Term(iTRAQ4plex); K12(iTRAQ4plex)	0.922368	0.864408	0.932193	72.48	2	1601.84	-2.37558
eISAAYEVLSDEk	B4FAB2	N-Term(iTRAQ4plex); K13(iTRAQ4plex)	1.02985	0.960147	0.947834	63.02	2	1741.91	-2.18946
gEGDAGPk	B4FAB2	N-Term(iTRAQ4plex); K8(iTRAQ4plex)	1.00553	0.969467	0.848272	43.84	2	1018.54	-0.747809
sTAIQGEDIR	B4FAB2	N-Term(iTRAQ4plex)	1.15326	1.03592	1.00024	41.33	2	1233.65	-1.80471
gDHLFTVk	B4FAB2	N-Term(iTRAQ4plex); K8(iTRAQ4plex)	0.837497	0.978314	0.938507	40.35	3	1204.69	-1.27748
qGVPSLNkPSIR	B4FAB2	N-Term(iTRAQ4plex); K8(iTRAQ4plex)	0.99066	1.02543	1.04992	32.47	2	1583.94	-1.8535
eAEGDWLk	B4FAB2	N-Term(iTRAQ4plex); K8(iTRAQ4plex)	0.993119	1.03421	0.983354	31.27	2	1235.65	-3.07766
iPPGIQPGDVIVLAk	B4FAB2	N-Term(iTRAQ4plex); K15(iTRAQ4plex)	0.936712	0.933114	0.902216	28.29	3	1805.11	-1.84335
icSTcGGR	B4FAB2	N-Term(iTRAQ4plex); C2(Carbamidomethyl); C5(Carbamidomethyl)	1.21233	1.19959	1.23319	19.59	2	1054.49	-0.338781
sSVRPDDcPR	B4FAB3	N-Term(iTRAQ4plex); C8(Carbamidomethyl)	0.833277	0.697087	0.646404	19.8	3	1332.64	-2.01544
kPDTALLPFPTYFTR	B4FAB5	N-Term(iTRAQ4plex); K1(iTRAQ4plex)	0.858994	1.0736	1.0163	53.46	3	2055.15	0.886214
eHSAPASLEEASDR	B4FAB6	N-Term(iTRAQ4plex)	0.833967	0.847945	0.866454	56.91	2	1642.78	1.33994
iDEAAQLFEEAR	B4FAB6	N-Term(iTRAQ4plex)	0.905998	0.989227	0.94608	45.53	2	1535.78	-1.51029
dAMVSSEGGGAAR	B4FAB6	N-Term(iTRAQ4plex)	0.837291	0.824137	0.819536	40.02	2	1351.64	-0.628102
lADLYHR	B4FAB6	N-Term(iTRAQ4plex)	0.912813	1.07129	0.975452	35.55	3	1031.58	1.39944
gDDHPTVASVYVR	B4FAB6	N-Term(iTRAQ4plex)	0.729221	0.913418	0.920594	28.26	2	1559.79	-0.53479
eALQIHR	B4FAB6	N-Term(iTRAQ4plex)	1.20262	0.951093	0.831784	44.5	3	1010.59	-1.03259
lADNYFcPVcGAPk	B4FAC5	N-Term(iTRAQ4plex); C7(Carbamidomethyl); C10(Carbamidomethyl); K14(iTRAQ4plex)	1.02632	1.10526	1.1313	80.29	2	1899.93	-1.52302
kEESMGk	B4FAC5	N-Term(iTRAQ4plex); K1(iTRAQ4plex); K7(iTRAQ4plex)	1.01462	1.10019	1.22837	31.84	3	1240.69	-1.19752
fRPYEPAVSk	B4FAC5	N-Term(iTRAQ4plex); K10(iTRAQ4plex)	1.01788	0.964391	1.10338	30.91	3	1481.83	-0.90171
dcGYIYNDR	B4FAC5	N-Term(iTRAQ4plex); C2(Carbamidomethyl)	0.985165	0.9732	1.0243	30.15	2	1319.58	-1.16639
lADNyFcPVcGAPk	B4FAC5	N-Term(iTRAQ4plex); Y5(iTRAQ4plex); C7(Carbamidomethyl); C10(Carbamidomethyl); K14(iTRAQ4plex)	1.02983	0.977348	1.07287	18.32	3	2044.03	-1.54765
nANATDAR	B4FAC5	N-Term(iTRAQ4plex)	1.37486	1.34806	1.48952	40.63	2	976.493	-0.217058
eESMGk	B4FAC5	N-Term(iTRAQ4plex); K6(iTRAQ4plex)	1.05245	0.968963	1.00739	37.7	2	968.496	-0.0588401
dLFLPFIDTLk	B4FAC7	N-Term(iTRAQ4plex); K11(iTRAQ4plex)	0.970903	0.976146	0.928368	42.88	2	1609.95	0.440175
iHNAILQTIAGGk	B4FAD4	N-Term(iTRAQ4plex); K13(iTRAQ4plex)	1.18413	1.34766	1.34908	35.82	3	1623.98	-0.118021
vNMILDNLPLVVPLAR	B4FAD7	N-Term(iTRAQ4plex)	0.883248	0.872021	0.817703	54.96	2	1921.14	0.710096
iENSPYVFEMGEPk	B4FAD7	N-Term(iTRAQ4plex); K14(iTRAQ4plex)	0.904802	0.931803	0.865689	30.33	3	1927.97	-1.21785
mcQIIck	B4FAD7	N-Term(iTRAQ4plex); C2(Carbamidomethyl); C6(Carbamidomethyl); K7(iTRAQ4plex)	0.923374	1.02218	0.91589	43.49	2	1240.64	-0.812901
kDPLLVk	B4FAD7	N-Term(iTRAQ4plex); K1(iTRAQ4plex); K7(iTRAQ4plex)	0.909921	0.863413	0.867931	14.52	3	1244.84	4.47349
lEIPDGDVLENk	B4FAD9	N-Term(iTRAQ4plex); K12(iTRAQ4plex)	0.991049	0.908844	0.862508	87.54	2	1629.89	0.679651
iLNHLINNQNEYcmEVTPk	B4FAD9	N-Term(iTRAQ4plex); C13(Carbamidomethyl); M14(Oxidation); K19(iTRAQ4plex)	1.17909	1.53648	1.59913	77.27	3	2634.32	-0.689552
iQTPTDEVVVPYDTVASPPEDLEETk	B4FAD9	N-Term(iTRAQ4plex); K26(iTRAQ4plex)	0.971397	1.03519	1.17606	46.13	3	3160.6	0.00667298
lDQISENEk	B4FAD9	N-Term(iTRAQ4plex); K9(iTRAQ4plex)	1.11975	1.06332	1.07563	41.71	2	1363.73	-0.900115
sGFISLVSR	B4FAD9	N-Term(iTRAQ4plex)	1.01156	1.00681	1.0137	34.77	2	1109.64	0.144241
iQTPTDEVVVPYDTVASPPEDLEETkk	B4FAD9	N-Term(iTRAQ4plex); K26(iTRAQ4plex); K27(iTRAQ4plex)	0.998527	0.84848	0.882219	16.51	5	3432.8	-0.556225
yLSGEAEQIEWSk	B4FAD9;B4F8W6	N-Term(iTRAQ4plex); K13(iTRAQ4plex)				94.77	2	1827.94	0.571376
aNPANPSIELGPEFk	B4FAD9;B4F8W6	N-Term(iTRAQ4plex); K15(iTRAQ4plex)				92.25	2	1872.01	-2.64127
ySNSNIEIHTFNQSQYPR	B4FAD9;B4F8W6	N-Term(iTRAQ4plex)				89.41	2	2342.13	-1.14785
dGWYPPGHGDVFPSLNNSGk	B4FAD9;B4F8W6	N-Term(iTRAQ4plex); K20(iTRAQ4plex)				85.05	3	2432.18	-1.22768
vQLLEIAQVPDEHVNEFk	B4FAD9;B4F8W6	N-Term(iTRAQ4plex); K18(iTRAQ4plex)				81.85	2	2396.3	-0.824746
yGcNVPLLLMNSFNTHDDTQk	B4FAD9;B4F8W6	N-Term(iTRAQ4plex); C3(Carbamidomethyl); K21(iTRAQ4plex)				78.19	3	2755.34	0.947789
iVTEDFLPLPSk	B4FAD9;B4F8W6	N-Term(iTRAQ4plex); K12(iTRAQ4plex)				72.29	2	1646.96	-3.28936
vSGDVWFGSGITLk	B4FAD9;B4F8W6	N-Term(iTRAQ4plex); K14(iTRAQ4plex)				70.26	2	1753.97	-1.42241
lDILLAQGk	B4FAD9;B4F8W6	N-Term(iTRAQ4plex); K9(iTRAQ4plex)				62.34	2	1258.8	0.0584526
yGcNVPLLLmNSFNTHDDTQk	B4FAD9;B4F8W6	N-Term(iTRAQ4plex); C3(Carbamidomethyl); M10(Oxidation); K21(iTRAQ4plex)				56.03	4	2771.35	3.56516
lVEAEALk	B4FAD9;B4F8W6	N-Term(iTRAQ4plex); K8(iTRAQ4plex)				47.65	2	1160.71	-0.419878
rLVEAEALk	B4FAD9;B4F8W6	N-Term(iTRAQ4plex); K9(iTRAQ4plex)				36.81	3	1316.81	-1.55067
aIGINVPR	B4FAD9;B4F8W6	N-Term(iTRAQ4plex)				29.23	2	983.614	2.16135
lNGGLGTTMGcTGPk	B4FAD9;B4F8W6;C0P429	N-Term(iTRAQ4plex); C11(Carbamidomethyl); K15(iTRAQ4plex)				82.16	2	1751.9	-2.53813
sIPSIVELDSLk	B4FAD9;B4F8W6;C0P429	N-Term(iTRAQ4plex); K12(iTRAQ4plex)				80.52	2	1588.94	-0.036688
vLQLETAAGAAIR	B4FAD9;B4F8W6;C0P429	N-Term(iTRAQ4plex)				47.37	3	1456.86	0.406903
gGTLISYEGR	B4FAD9;B4F8W6;C0P429	N-Term(iTRAQ4plex)				44.8	2	1196.64	-1.83331
iFNTNNLWVNLk	B4FAD9;B4F8W6;C0P429	N-Term(iTRAQ4plex); K12(iTRAQ4plex)				43.01	3	1764	-0.503949
mEIIPNPk	B4FAD9;B4F8W6;C0P429	N-Term(iTRAQ4plex); K8(iTRAQ4plex)				42.05	2	1229.72	-0.236727
gGTLISyEGR	B4FAD9;B4F8W6;C0P429	N-Term(iTRAQ4plex); Y7(iTRAQ4plex)				22.53	3	1340.74	-0.631132
aLADDIGIPFLETSAk	B4FAE1	N-Term(iTRAQ4plex); K16(iTRAQ4plex)	1.09093	1.13433	1.16714	99.26	2	1949.09	1.05153
vVSYEAGk	B4FAE1	N-Term(iTRAQ4plex); K8(iTRAQ4plex)	0.999179	1.02803	1.10451	47.64	2	1140.65	2.67444
yASENVNk	B4FAE1	N-Term(iTRAQ4plex); K8(iTRAQ4plex)	1.44197	1.31966	1.38703	23.1	2	1212.64	-2.81817
cDLAENR	B4FAE1	N-Term(iTRAQ4plex); C1(Carbamidomethyl)	1.24825	1.12626	1.27415	31.77	2	1021.48	-4.07307
lLVGNk	B4FAE1;B4FC26;B4FB55;B4FV50;C4JC14;B4FE17	N-Term(iTRAQ4plex); K6(iTRAQ4plex)				33.01	2	931.617	-0.514262
iLLIGDSGVGk	B4FAE1;B4FC26;B4FB55;B4FV50;C4JC14;B4FE17;B6TCF9	N-Term(iTRAQ4plex); K11(iTRAQ4plex)				47.41	3	1359.85	0.791404
aALTHPAR	B4FAE2	N-Term(iTRAQ4plex)	1.2087	1.11052	1.00023	37.25	3	980.574	-1.87243
aVYLHPAVLEASVVAR	B4FAE2	N-Term(iTRAQ4plex)	0.98536	0.908672	0.922557	31.1	3	1839.05	-3.38905
nDANYTALTPLWFLER	B4FAE2	N-Term(iTRAQ4plex)	0.875108	0.845593	0.886303	27.67	2	2068.07	1.64549
dIDDLPR	B4FAE2	N-Term(iTRAQ4plex)	0.861456	0.867096	0.863999	19.87	2	987.527	4.10898
ekLPGYWVPk	B4FAE2	N-Term(iTRAQ4plex); K2(iTRAQ4plex); K10(iTRAQ4plex)	0.970735	1.1164	1.10801	18.53	3	1648.98	2.93779
fDMDSVMAAVQR	B4FAE3	N-Term(iTRAQ4plex)	0.953512	0.767035	0.782207	36.56	2	1513.73	0.0578159
sSESSLTEVDVQk	B4FAE3	N-Term(iTRAQ4plex); K13(iTRAQ4plex)	1.02025	1.13607	1.11125	34.75	2	1696.88	-0.390545
aSSFLLDDFYR	B4FAE6	N-Term(iTRAQ4plex)	1.09379	1.81902	1.70159	33.16	2	1477.74	-2.29398
nQGGFDLLGR	B4FAE6	N-Term(iTRAQ4plex)	1.01794	1.00651	1.01308	16.07	2	1220.65	-1.41323
aQSNVAk	B4FAF0	N-Term(iTRAQ4plex); K7(iTRAQ4plex)	0.956768	1.03338	0.976046	31.36	2	1005.59	-0.253809
dQLFVTGSADk	B4FAF0;B6TRQ7	N-Term(iTRAQ4plex); K11(iTRAQ4plex)				66.35	2	1468.79	0.661143
tLPDLSGTGk	B4FAF0;B6TRQ7	N-Term(iTRAQ4plex); K10(iTRAQ4plex)				42.28	2	1276.73	-2.08174
vYQVANVk	B4FAF0;B6TRQ7	N-Term(iTRAQ4plex); K8(iTRAQ4plex)				34.12	2	1208.73	0.926617
kSGLLFER	B4FAF0;B6TRQ7	N-Term(iTRAQ4plex); K1(iTRAQ4plex)				28.58	3	1237.75	0.163088
sGLLFER	B4FAF0;B6TRQ7	N-Term(iTRAQ4plex)				24.82	2	965.553	-0.808092
yIEDHGk	B4FAF0;B6TRQ7	N-Term(iTRAQ4plex); K7(iTRAQ4plex)				14.57	3	1149.61	-1.24405
nAPAYAPAATAGEHSLVEFFVR	B4FAF1	N-Term(iTRAQ4plex)	1.07156	0.937213	1.06149	48	3	2462.27	4.09199
eAEALNAk	B4FAF1	N-Term(iTRAQ4plex); K8(iTRAQ4plex)	0.946024	0.942842	0.983643	22.48	2	1133.64	1.33911
dFYNSQLTASGHDYDDTLLAk	B4FAF5	N-Term(iTRAQ4plex); K21(iTRAQ4plex)	0.970389	0.980374	1.16221	89.47	3	2662.28	-2.19582
lNFTDPWIDGDNkR	B4FAF5	N-Term(iTRAQ4plex); K13(iTRAQ4plex)	1.06064	1.11355	1.11797	61.43	2	1979.02	-3.73063
mFGPLEGVVFGDYGSDLGSGPk	B4FAF5	N-Term(iTRAQ4plex); K22(iTRAQ4plex)	1.07844	0.910205	0.89567	53.63	3	2517.25	-3.95892
lNFTDPWIDGDNk	B4FAF5	N-Term(iTRAQ4plex); K13(iTRAQ4plex)	1.02289	0.907534	0.888246	52.25	3	1822.92	-0.583693
sYAVGSGEVScR	B4FAF5	N-Term(iTRAQ4plex); C11(Carbamidomethyl)	1.07422	1.04024	1.05358	51.8	2	1415.67	1.8048
gYEEGAVGSGR	B4FAF5	N-Term(iTRAQ4plex)	0.960053	0.923949	0.868482	43.93	2	1225.59	0.954239
vLISEVAVR	B4FAF5	N-Term(iTRAQ4plex)	0.820846	0.837343	0.870341	33.22	2	1129.71	-0.279855
gQIDSIFR	B4FAF5	N-Term(iTRAQ4plex)	0.967981	0.921132	0.922848	31.49	2	1079.6	-0.234555
eVQEDVHR	B4FAF5	N-Term(iTRAQ4plex)	0.939751	1.23406	1.2414	30.3	2	1155.59	-2.05411
kLNLSLER	B4FAF5	N-Term(iTRAQ4plex); K1(iTRAQ4plex)	0.931053	1.05087	1.09044	26.58	3	1260.79	-1.26849
acRPNAALTVR	B4FAF5	N-Term(iTRAQ4plex); C2(Carbamidomethyl)	0.758949	0.961143	0.966112	26.05	3	1372.76	0.63384
qGYEIGPAR	B4FAF5	N-Term(iTRAQ4plex)	0.958074	0.890405	0.990185	24.5	2	1134.6	-5.34395
kGQAYNR	B4FAF5	N-Term(iTRAQ4plex); K1(iTRAQ4plex)	1.04875	1.44787	1.48076	15.6	3	1124.64	2.0946
hLDQVIk	B4FAF5	N-Term(iTRAQ4plex); K7(iTRAQ4plex)	1.04309	0.974064	0.971391	28.56	2	1140.7	0.201996
fHFGVGYR	B4FAF5	N-Term(iTRAQ4plex)	0.943865	1.00381	1.04095	13.83	3	1126.59	-1.88686
vPGDPAGAR	B4FAF5	N-Term(iTRAQ4plex)	0.903471	0.875226	0.981861	26.26	2	983.537	-1.86597
dVTSVLEQYVR	B4FAF6	N-Term(iTRAQ4plex)	1.00218	0.925921	0.903466	42.96	2	1452.78	0.270963
sGESMENALR	B4FAF6;B6T7J2	N-Term(iTRAQ4plex)				31.11	2	1237.59	-4.54792
gMHTLIR	B4FAF6;B6T7J2	N-Term(iTRAQ4plex)				30.03	3	971.556	-1.64565
sDkFDELmAAAAEER	B4FAF8	N-Term(iTRAQ4plex); K3(iTRAQ4plex); M8(Oxidation)	0.975831	1.05184	1.04144	62.65	2	1986.96	-2.4499
tSTVEINDESR	B4FAF8	N-Term(iTRAQ4plex)	1.05592	1.1638	1.08733	54.6	2	1394.68	-2.87287
nNGFAVEk	B4FAF8;B6SR23	N-Term(iTRAQ4plex); K8(iTRAQ4plex)				25.42	2	1166.65	4.99444
fDELMAAAAEER	B4FAF8;B6SR23;B6T175	N-Term(iTRAQ4plex)				63.6	3	1496.72	-0.113002
fDELmAAAAEER	B4FAF8;B6SR23;B6T175	N-Term(iTRAQ4plex); M5(Oxidation)				42.82	2	1512.71	-4.16549
iLVTGGAGFIGSHLVDR	B4FAG0	N-Term(iTRAQ4plex)	0.878714	0.971332	0.937478	94.38	3	1856.06	3.1495
gEPLTVQkPGTQTR	B4FAG0	N-Term(iTRAQ4plex); K8(iTRAQ4plex)	0.782253	0.877788	0.79139	67.81	2	1800.03	2.14167
sFcYVADMVDGLIR	B4FAG0	N-Term(iTRAQ4plex); C3(Carbamidomethyl)	1.04006	0.875998	0.848898	45.02	2	1789.87	-3.11355
sPEALDIGIHEVLPR	B4FAH3	N-Term(iTRAQ4plex)	0.966205	0.929883	0.92933	44.68	3	1789.99	-2.27911
iWFVPSTk	B4FAH3	N-Term(iTRAQ4plex); K8(iTRAQ4plex)	1.01538	0.926234	0.986115	22.48	2	1265.75	-1.03392
aIIISVIDNLVk	B4FAI1	N-Term(iTRAQ4plex); K12(iTRAQ4plex)	1.02167	1.07253	1.05643	69.62	2	1586.01	-1.56971
sGVSGAGR	B4FAI1	N-Term(iTRAQ4plex)	1.16204	1.15016	1.08105	33.78	2	834.455	0.0364173
lVANPGcYPTSIQLPLVPLVk	B4FAI1	N-Term(iTRAQ4plex); C7(Carbamidomethyl); K21(iTRAQ4plex)	1.06121	0.874673	0.986264	29.76	3	2567.49	-0.622531
dLYEHLk	B4FAI1	N-Term(iTRAQ4plex); K7(iTRAQ4plex)	1.06644	1.1781	1.19692	27.36	2	1205.68	0.361948
iAVLGASGyTGAEIVR	B4FAI1	N-Term(iTRAQ4plex); Y9(iTRAQ4plex)	1.0926	1.0985	1.0004	26.75	3	1865.07	-1.21986
sTYENEEFVk	B4FAI1	N-Term(iTRAQ4plex); K10(iTRAQ4plex)	0.988175	1.08742	1.0345	24.04	2	1533.77	0.614771
iAVLGASGYTGAEIVR	B4FAI1	N-Term(iTRAQ4plex)	0.949396	0.883962	0.931709	20.18	3	1720.97	-0.534657
aGEQFGSVFPHLITQDLPR	B4FAI1	N-Term(iTRAQ4plex)	1.20807	1.17278	1.15736	17.96	3	2256.19	0.839482
gTEVFVGGLPR	B4FAJ8	N-Term(iTRAQ4plex)	0.844077	0.839387	0.732823	39.39	2	1275.72	-0.186095
yDIDIHcVk	B4FAJ8	N-Term(iTRAQ4plex); C7(Carbamidomethyl); K9(iTRAQ4plex)	0.923187	0.915852	0.84832	26.75	3	1450.76	0.109837
sAFIGNLPEDVNEEYLR	B4FAJ8	N-Term(iTRAQ4plex)	1.01075	0.926564	0.966204	24.84	2	2110.06	0.591002
kLFGQFGEVVR	B4FAJ8	N-Term(iTRAQ4plex); K1(iTRAQ4plex)	0.858781	1.09629	1.0307	21.8	3	1567.92	-2.51197
fLPAAGYMPNPGGSDFR	B4FAJ8	N-Term(iTRAQ4plex)	1.08105	1.0414	0.981635	16.64	3	1940.95	2.47905
gGFDEQDR	B4FAJ8	N-Term(iTRAQ4plex)	0.823836	0.805325	0.740729	11.16	2	1067.49	-0.333638
ekAEEAAAGADGLSDFQk	B4FAK8	N-Term(iTRAQ4plex); K2(iTRAQ4plex); K18(iTRAQ4plex)	0.973776	1.07652	1.29598	58.27	2	2269.18	3.53885
iLIDGEEk	B4FAK8	N-Term(iTRAQ4plex); K8(iTRAQ4plex)	1.08566	1.13917	1.18117	52.85	2	1204.7	-0.879508
iADIPFLAPYk	B4FAK8	N-Term(iTRAQ4plex); K11(iTRAQ4plex)	1.07839	1.14709	1.26462	51.2	2	1535.9	-3.24357
sDGHEDYGLLVSDk	B4FAK8	N-Term(iTRAQ4plex); K14(iTRAQ4plex)	0.998715	1.0826	1.18547	35.44	3	1822.91	0.25951
aNFLSADDFEPALIPSk	B4FAK8;B6TNF1	N-Term(iTRAQ4plex); K17(iTRAQ4plex)				85.65	2	2123.13	-0.16633
lQNGLEcGGAYIk	B4FAK8;B6TNF1	N-Term(iTRAQ4plex); C7(Carbamidomethyl); K13(iTRAQ4plex)				70.47	2	1710.91	-0.441121
vATSILEk	B4FAK8;B6TNF1	N-Term(iTRAQ4plex); K8(iTRAQ4plex)				59.92	2	1148.71	-1.37196
cEEAPGcGEWk	B4FAK8;B6TNF1	N-Term(iTRAQ4plex); C1(Carbamidomethyl); C7(Carbamidomethyl); K11(iTRAQ4plex)				50.54	2	1610.72	-0.308145
yVEHHLk	B4FAK8;B6TNF1	N-Term(iTRAQ4plex); K7(iTRAQ4plex)				35.01	2	1213.7	5.02517
eFDNETPYTIMFGPDk	B4FAK8;B6TNF1	N-Term(iTRAQ4plex); K16(iTRAQ4plex)				33.12	3	2192.04	-3.37489
kPVAPVkPAAEAk	B4FAK8;B6TNF1	N-Term(iTRAQ4plex); K1(iTRAQ4plex); K7(iTRAQ4plex); K13(iTRAQ4plex)				31.7	3	1882.2	0.42445
yIRPQDAGWDAk	B4FAK8;B6TNF1	N-Term(iTRAQ4plex); K12(iTRAQ4plex)				31.14	2	1707.9	-0.666715
kANFLSADDFEPALIPSk	B4FAK8;B6TNF1	N-Term(iTRAQ4plex); K1(iTRAQ4plex); K18(iTRAQ4plex)				27.21	3	2395.31	-5.71273
iFDVLYk	B4FAK8;B6TNF1	N-Term(iTRAQ4plex); K7(iTRAQ4plex)				34.94	2	1185.71	-3.17589
vHFILk	B4FAK8;B6TNF1	N-Term(iTRAQ4plex); K6(iTRAQ4plex)				26.94	3	1044.68	-0.853874
iIDVIEk	B4FAK8;B6TNF1	N-Term(iTRAQ4plex); K7(iTRAQ4plex)				37.05	2	1117.71	0.402458
kYAIIk	B4FAK8;B6TNF1	N-Term(iTRAQ4plex); K1(iTRAQ4plex); K6(iTRAQ4plex)				17.29	3	1167.78	0.170148
qNPAYk	B4FAK8;B6TNF1	N-Term(iTRAQ4plex); K6(iTRAQ4plex)				24.71	2	1008.57	-0.196881
yALLk	B4FAK8;B6TNF1	N-Term(iTRAQ4plex); Y1(iTRAQ4plex); K5(iTRAQ4plex)				11.92	3	1039.69	0.337198
aLcEQAk	B4FAL1	N-Term(iTRAQ4plex); C3(Carbamidomethyl); K7(iTRAQ4plex)	1.11378	1.09201	1.08622	29.83	2	1107.61	4.53845
gGPQMIQLSLDGk	B4FAL8	N-Term(iTRAQ4plex); K13(iTRAQ4plex)	1.25646	1.19031	1.28075	85.32	2	1631.9	0.395092
tGFDLQHVQDGLYGR	B4FAL8	N-Term(iTRAQ4plex)	1.16593	1.06662	1.06431	84.49	2	1849.93	-0.891494
gPGYATPLEAMEk	B4FAL8	N-Term(iTRAQ4plex); K13(iTRAQ4plex)	0.939787	0.972241	1.04359	81.31	2	1651.86	-2.4557
qTLDLGDTGLLPLEVR	B4FAL8	N-Term(iTRAQ4plex)	1.13861	0.928081	1.05257	79.94	3	1884.05	-1.718
vYVVDTATDPR	B4FAL8	N-Term(iTRAQ4plex)	1.09966	1.08903	1.15822	37.21	2	1379.73	-1.64255
fLILPSLLSGR	B4FAL8	N-Term(iTRAQ4plex)	1.02351	1.21155	1.1916	20.82	2	1359.85	0.161709
kVTPEVIAEYTVR	B4FAL9	N-Term(iTRAQ4plex); K1(iTRAQ4plex)	0.928564	1.16043	1.15375	49.05	2	1793.04	-1.89063
nLNAMNk	B4FAL9	N-Term(iTRAQ4plex); K7(iTRAQ4plex)	1.26455	1.36789	1.45492	48.61	2	1092.61	-0.84604
vTPEVIAEYTVR	B4FAL9	N-Term(iTRAQ4plex)	1.11853	0.989516	0.995334	46.97	3	1520.85	0.920116
nLNAmNk	B4FAL9	N-Term(iTRAQ4plex); M5(Oxidation); K7(iTRAQ4plex)	1.19316	1.4816	1.44078	36.58	2	1108.6	-1.42224
ykDELIk	B4FAL9	N-Term(iTRAQ4plex); K2(iTRAQ4plex); K7(iTRAQ4plex)	1.03633	1.166	1.13826	21.02	2	1340.81	-0.630801
vENLEk	B4FAL9	N-Term(iTRAQ4plex); K6(iTRAQ4plex)	1.05541	1.14336	1.14194	41.55	2	1019.6	-0.21544
iGPNEPSQLAIDLNAQGLAR	B4FAL9;B4FWP0	N-Term(iTRAQ4plex)				86.38	2	2221.21	0.569307
gDAAADTESLHVk	B4FAL9;B4FWP0	N-Term(iTRAQ4plex); K13(iTRAQ4plex)				66.15	2	1601.85	6.59906
aNSEATLGTYk	B4FAL9;B4FWP0	N-Term(iTRAQ4plex); K11(iTRAQ4plex)				64.89	2	1442.77	0.788862
cAYVTETVLAAcYk	B4FAL9;B4FWP0	N-Term(iTRAQ4plex); C1(Carbamidomethyl); C12(Carbamidomethyl); K14(iTRAQ4plex)				47.66	3	1936.97	-2.26024
aLQASTLk	B4FAL9;B4FWP0	N-Term(iTRAQ4plex); K8(iTRAQ4plex)				19.36	3	1119.7	-1.47388
sALTTSNVIELPk	B4FAM1	N-Term(iTRAQ4plex); K13(iTRAQ4plex)	1.02659	1.03476	1.02455	78.52	2	1660.97	-1.6588
dFFGDVTAGAk	B4FAM1	N-Term(iTRAQ4plex); K11(iTRAQ4plex)	1.04708	0.960963	0.974583	64.96	2	1415.74	-1.42547
tANVYFWYPLNIITGGTTAk	B4FAM1	N-Term(iTRAQ4plex); K20(iTRAQ4plex)	0.938906	1.13354	1.16107	50.98	3	2518.36	-1.3265
vkDFFGDVTAGAk	B4FAM1	N-Term(iTRAQ4plex); K2(iTRAQ4plex); K13(iTRAQ4plex)	0.792626	1.04004	1.04279	25.76	3	1787.01	0.0182113
iEDDGNPR	B4FAM1	N-Term(iTRAQ4plex)	1.05379	0.97455	1.01652	29.64	2	1059.52	-2.34196
rAPLLPk	B4FAM1	N-Term(iTRAQ4plex); K7(iTRAQ4plex)	0.851807	1.02602	1.07972	12.82	3	1082.73	0.61792
iMLAAk	B4FAM1	N-Term(iTRAQ4plex); K6(iTRAQ4plex)	1.05597	1.10121	1.08242	38.69	2	934.6	-0.171545
lGSQLEILAPIk	B4FAM6	N-Term(iTRAQ4plex); K12(iTRAQ4plex)	1.07494	0.921142	0.914437	56.13	2	1569.98	-2.33143
lGSQLEILAPIkY	B4FAM6	N-Term(iTRAQ4plex); K12(iTRAQ4plex)	0.994065	1.11926	1.02741	34.97	2	1733.05	0.936633
lGSQLEILAPIky	B4FAM6	N-Term(iTRAQ4plex); K12(iTRAQ4plex); Y13(iTRAQ4plex)	1.1341	1.48175	1.11834	33.1	4	1877.15	0.843895
mVIPDALk	B4FAM6	N-Term(iTRAQ4plex); K8(iTRAQ4plex)	0.933311	0.929869	0.929174	54.99	2	1174.71	0.957138
lMGLIcDTk	B4FAP9	N-Term(iTRAQ4plex); C6(Carbamidomethyl); K9(iTRAQ4plex)	0.973763	1.05252	1.03111	52.39	2	1338.74	0.163262
eTASLEETADR	B4FAP9	N-Term(iTRAQ4plex)	0.774467	0.698886	0.631566	32.74	2	1365.66	0.678656
lGELLk	B4FAP9	N-Term(iTRAQ4plex); K6(iTRAQ4plex)	1.14539	0.93853	1.07921	29.28	2	960.633	-0.37184
vLVQVNTSGEESk	B4FAQ2	N-Term(iTRAQ4plex); K13(iTRAQ4plex)	0.913734	0.992414	1.01988	79.07	2	1677.93	0.00462457
gVYDAGHR	B4FAQ2	N-Term(iTRAQ4plex)	1.04548	0.945977	0.955947	34.98	3	1018.52	-3.09
aQQAAAR	B4FAQ2	N-Term(iTRAQ4plex)	1.10101	0.96179	1.07681	37.25	2	859.488	2.0787
eEVAAAEQGAATNESEAATLR	B4FAQ5	N-Term(iTRAQ4plex)	1.08592	1.10894	1.11022	61.93	3	2262.1	1.91107
lQDLLAAEk	B4FAQ5	N-Term(iTRAQ4plex); K9(iTRAQ4plex)	1.0661	1.03737	1.06832	33.49	2	1288.77	-0.651643
lHDAADEIESLR	B4FAQ5	N-Term(iTRAQ4plex)	0.89003	0.915137	0.941633	28.48	3	1512.77	-3.86257
hENQFLSSESR	B4FAQ5	N-Term(iTRAQ4plex)	0.962048	0.881414	0.898352	18.09	2	1477.71	-4.19049
aALEEEIETLk	B4FAQ5;B4FTM9	N-Term(iTRAQ4plex); K11(iTRAQ4plex)				67.47	2	1533.86	-1.09429
lGDQLQTAYQEk	B4FAQ5;B4FTM9	N-Term(iTRAQ4plex); K12(iTRAQ4plex)				56.07	2	1681.9	2.17299
eEPkEEPAAEATSR	B4FAQ9	N-Term(iTRAQ4plex); K4(iTRAQ4plex)	0.803426	0.932833	0.931927	57.64	2	1831.93	0.529041
eEPAAEATSR	B4FAQ9	N-Term(iTRAQ4plex)	0.587835	0.574351	0.544569	39.33	2	1204.59	1.34616
eEFDkEIEDk	B4FAQ9	N-Term(iTRAQ4plex); K5(iTRAQ4plex); K10(iTRAQ4plex)	1.39832	1.10211	1.12416	34.04	2	1713.89	0.874742
sGTSPLLPAITFILDk	B4FAQ9;B6TNI6	N-Term(iTRAQ4plex); K16(iTRAQ4plex)				89.77	2	1961.15	-0.76313
vVEAYEASPPEVk	B4FAQ9;B6TNI6	N-Term(iTRAQ4plex); K13(iTRAQ4plex)				80.48	2	1705.92	-0.948335
kEEAEPAAATEAAPAPAETPSEAAVVEEk	B4FAQ9;B6TNI6	N-Term(iTRAQ4plex); K1(iTRAQ4plex); K29(iTRAQ4plex)				54.68	5	3325.7	-0.966401
aAAAGFLk	B4FAQ9;B6TNI6	N-Term(iTRAQ4plex); K8(iTRAQ4plex)				48.93	2	1036.64	-3.10746
eVAVEEk	B4FAQ9;B6TNI6	N-Term(iTRAQ4plex); K7(iTRAQ4plex)				38.97	2	1091.62	-2.68139
nSAAVTk	B4FAQ9;B6TNI6	N-Term(iTRAQ4plex); K7(iTRAQ4plex)				36.97	2	978.583	0.648903
kAAAAGFLk	B4FAQ9;B6TNI6	N-Term(iTRAQ4plex); K1(iTRAQ4plex); K9(iTRAQ4plex)				29.24	3	1308.83	-1.68751
vVEAyEASPPEVk	B4FAQ9;B6TNI6	N-Term(iTRAQ4plex); Y5(iTRAQ4plex); K13(iTRAQ4plex)				27.37	3	1850.03	1.45405
kNSAAVTk	B4FAQ9;B6TNI6	N-Term(iTRAQ4plex); K1(iTRAQ4plex); K8(iTRAQ4plex)				24.12	3	1250.78	0.487731
kTELEPk	B4FAQ9;B6TNI6	N-Term(iTRAQ4plex); K1(iTRAQ4plex); K7(iTRAQ4plex)				16.47	3	1276.78	-1.07187
vAPFIPk	B4FAQ9;B6TNI6	N-Term(iTRAQ4plex); K7(iTRAQ4plex)				18.05	3	1059.68	-2.00855
vVSEAVAk	B4FAQ9;B6TNI6;B4FUC4	N-Term(iTRAQ4plex); K8(iTRAQ4plex)				54.39	2	1090.67	-1.90194
fLDELAk	B4FAQ9;B6TNI6;B4FUC4	N-Term(iTRAQ4plex); K7(iTRAQ4plex)				53.83	2	1123.66	-0.402019
iDFPGAk	B4FAQ9;B6TNI6;B4FUC4	N-Term(iTRAQ4plex); K7(iTRAQ4plex)				42.2	2	1035.61	-0.847984
iFDkDGk	B4FAQ9;B6TNI6;B4FUC4	N-Term(iTRAQ4plex); K4(iTRAQ4plex); K7(iTRAQ4plex)				42.91	2	1254.74	2.36564
vLPGLNk	B4FAQ9;B6TNI6;B4FUC4	N-Term(iTRAQ4plex); K7(iTRAQ4plex)				41.84	2	1028.67	0.508303
tTVVIAHR	B4FAR5	N-Term(iTRAQ4plex)	1.24366	1.10034	1.23015	18.31	3	1040.63	-1.69069
eEAVGLALk	B4FAR8	N-Term(iTRAQ4plex); K9(iTRAQ4plex)	0.934608	0.877556	0.767982	38.03	2	1217.73	-0.0876805
aVFNLDYGQLk	B4FAS1	N-Term(iTRAQ4plex); K11(iTRAQ4plex)	1.02065	1.09955	1.08971	61.11	2	1555.87	-3.16873
lVFHALk	B4FAS1	N-Term(iTRAQ4plex); K7(iTRAQ4plex)	0.886314	1.1256	1.14608	34.81	3	1115.72	-0.945793
nTESISR	B4FAS1	N-Term(iTRAQ4plex)	1.11708	1.12988	1.2403	19.05	2	950.501	-1.731
vVVNAAGPFcDSVR	B4FAS1	N-Term(iTRAQ4plex); C10(Carbamidomethyl)	0.995225	0.975301	0.897017	11.27	3	1634.85	0.997044
lERPVEGDEAGQEVAAAE	B4FAV3	N-Term(iTRAQ4plex)	0.963484	0.909708	0.920376	53.09	2	2013.98	-0.72116
fISYGSTGSEQVk	B4FAV4	N-Term(iTRAQ4plex); K13(iTRAQ4plex)	1.01881	0.816038	0.859553	80.56	2	1690.88	-2.87094
fEEGVTDAVER	B4FAV4	N-Term(iTRAQ4plex)	1.01608	0.743688	0.745525	59.77	2	1395.69	0.786559
dIILEGLDQIER	B4FAV4	N-Term(iTRAQ4plex)	1.12247	0.715946	0.694213	58.97	2	1557.86	-0.3154
vVGDLMTVLTLck	B4FAV4	N-Term(iTRAQ4plex); C12(Carbamidomethyl); K13(iTRAQ4plex)	1.04894	0.955418	0.936332	33.3	3	1736.99	-1.04742
dLQEDkEPLFDSVk	B4FAV4	N-Term(iTRAQ4plex); K6(iTRAQ4plex); K14(iTRAQ4plex)	1.0166	0.931495	0.939635	24.1	3	2095.12	-2.41281
tSHEIVGR	B4FAV4	N-Term(iTRAQ4plex)	1.12575	0.957373	0.95394	15.01	3	1042.58	-0.320328
yDIMGSk	B4FAV4	N-Term(iTRAQ4plex); K7(iTRAQ4plex)	0.908336	0.747144	0.770316	19.98	2	1101.59	4.96422
lIQEGk	B4FAV4	N-Term(iTRAQ4plex); K6(iTRAQ4plex)	1.12541	0.834876	0.853753	27.65	2	975.603	-4.7687
vGSGEVEHIk	B4FAV5	N-Term(iTRAQ4plex); K10(iTRAQ4plex)	1.04603	1.18837	1.11962	13.29	3	1342.75	-4.26995
iDYAPGGQNPPHTHPR	B4FAV5;B4FY73	N-Term(iTRAQ4plex)				39.13	3	1900.95	-0.764764
gLVHFQQNR	B4FAV5;B4FY73	N-Term(iTRAQ4plex)				26.67	3	1242.68	-1.39746
aQVEEFYVITWTSPk	B4FAW3	N-Term(iTRAQ4plex); K15(iTRAQ4plex)	1.01958	0.933092	0.947258	90.58	2	2086.11	-1.66549
aQVEEFyVITWTSPk	B4FAW3	N-Term(iTRAQ4plex); Y7(iTRAQ4plex); K15(iTRAQ4plex)	0.980277	0.920633	0.829827	77.84	2	2230.21	-1.67282
aSTEEAVEAPk	B4FAW3	N-Term(iTRAQ4plex); K11(iTRAQ4plex)	0.971744	1.02898	1.07848	69.88	2	1419.76	-0.767967
nVNPIDVk	B4FAW3;B6SKI1	N-Term(iTRAQ4plex); K8(iTRAQ4plex)				67.15	2	1186.7	-1.86047
eQVFEMPTGGAAIMR	B4FAW3;B6SKI1	N-Term(iTRAQ4plex)				61.6	2	1780.88	-2.13576
vFPNGEVQYLHPk	B4FAW3;B6SKI1	N-Term(iTRAQ4plex); K13(iTRAQ4plex)				59.9	2	1816	-0.636903
eQVFEmPTGGAAImR	B4FAW3;B6SKI1	N-Term(iTRAQ4plex); M6(Oxidation); M14(Oxidation)				58.23	2	1812.87	-0.79765
kEQcLALGTR	B4FAW3;B6SKI1	N-Term(iTRAQ4plex); K1(iTRAQ4plex); C4(Carbamidomethyl)				50.41	2	1463.82	-0.857791
eQVFEMPTGGAAImR	B4FAW3;B6SKI1	N-Term(iTRAQ4plex); M14(Oxidation)				50.08	2	1796.88	1.05283
eQcLALGTR	B4FAW3;B6SKI1	N-Term(iTRAQ4plex); C3(Carbamidomethyl)				33.5	2	1191.63	-1.65871
eGVGQNFR	B4FAW3;B6SKI1	N-Term(iTRAQ4plex)				33.38	2	1050.54	-0.179875
gFVAPQLDPSTPSPIFGGSTGGLLR	B4FAW3;B6SKI1	N-Term(iTRAQ4plex)				23.15	2	2615.4	1.10978
dGVYPEkVNPGR	B4FAW3;B6SKI1	N-Term(iTRAQ4plex); K7(iTRAQ4plex)				21.34	3	1618.88	1.70107
vFPNGEVQyLHPk	B4FAW3;B6SKI1	N-Term(iTRAQ4plex); Y9(iTRAQ4plex); K13(iTRAQ4plex)				17.77	4	1960.1	0.137297
dGVYPEk	B4FAW3;B6SKI1	N-Term(iTRAQ4plex); K7(iTRAQ4plex)				44.19	2	1095.59	-0.345645
eGPNLLk	B4FAW3;B6SKI1	N-Term(iTRAQ4plex); K7(iTRAQ4plex)				34.06	3	1058.64	-1.39054
iTYQFYR	B4FAW3;B6SKI1	N-Term(iTRAQ4plex)				17.69	2	1134.61	-0.89901
iTYQFyR	B4FAW3;B6SKI1	N-Term(iTRAQ4plex); Y6(iTRAQ4plex)				16.14	3	1278.71	-0.268851
dGVyPEk	B4FAW3;B6SKI1	N-Term(iTRAQ4plex); Y4(iTRAQ4plex); K7(iTRAQ4plex)				25.82	2	1239.7	2.04791
lYQALQLEGLPk	B4FAW5	N-Term(iTRAQ4plex); K12(iTRAQ4plex)	1.02603	0.876643	0.879688	62.29	2	1660.98	-2.02095
aEAGQVGVGPEEAR	B4FAW5	N-Term(iTRAQ4plex)	1.01708	0.780957	0.770969	59.24	2	1513.77	-0.34345
tFETYVFSLFDENQkPGPVAER	B4FAW5	N-Term(iTRAQ4plex); K15(iTRAQ4plex)	1.13412	0.757103	0.910279	31.99	4	2862.46	1.49806
tLAPYQPILPFEVLSAR	B4FAW7	N-Term(iTRAQ4plex)	0.900124	0.91235	0.93493	36.82	2	2059.17	0.968768
fPYVYPDPESR	B4FAW7	N-Term(iTRAQ4plex)	0.988909	0.905	0.879254	26.41	2	1513.74	-3.92629
eSETTGVGSk	B4FAX8	N-Term(iTRAQ4plex); K10(iTRAQ4plex)	0.973572	1.08826	0.97108	77.07	2	1282.67	-0.204479
gPGSHAGGPGSNFk	B4FAX8	N-Term(iTRAQ4plex); K14(iTRAQ4plex)	0.987896	1.02335	0.968551	39.12	3	1557.8	-0.838612
gGTNTk	B4FAX8	N-Term(iTRAQ4plex); K6(iTRAQ4plex)	0.850945	0.858078	0.89045	32.49	2	865.497	-1.77663
kVEVQDQNEVGGmPSR	B4FAY8	N-Term(iTRAQ4plex); K1(iTRAQ4plex); M13(Oxidation)	1.06044	1.01715	0.970708	48.15	3	2077.06	-1.42175
kVEVQDQNEVGGMPSR	B4FAY8	N-Term(iTRAQ4plex); K1(iTRAQ4plex)	0.876548	0.97898	1.02051	41.04	3	2061.06	-2.4489
lQPTQQNAR	B4FAY8	N-Term(iTRAQ4plex)	1.16466	1.10758	1.19845	29.52	2	1199.66	0.0752311
kTPLISk	B4FAY8	N-Term(iTRAQ4plex); K1(iTRAQ4plex); K7(iTRAQ4plex)	0.837522	1.24813	1.10514	26.98	3	1218.81	-0.960884
lASTIAVHIR	B4FAZ7	N-Term(iTRAQ4plex)	1.11093	1.16247	1.16146	64.79	3	1224.75	-0.568251
qPLAALVPR	B4FAZ7	N-Term(iTRAQ4plex)	0.966395	0.805532	0.889654	59.38	3	1108.69	-2.1906
rQPLAALVPR	B4FAZ7	N-Term(iTRAQ4plex)	0.934861	1.15902	1.10007	56.05	3	1264.8	-1.23258
aADHVTTEk	B4FAZ7	N-Term(iTRAQ4plex); K9(iTRAQ4plex)	0.924248	0.960769	0.944095	53.24	2	1259.69	2.11597
tWYVVDATDk	B4FAZ7	N-Term(iTRAQ4plex); K10(iTRAQ4plex)	1.02534	1.04741	1.01153	51.45	2	1485.78	-1.33801
eETFDQLQk	B4FAZ7	N-Term(iTRAQ4plex); K9(iTRAQ4plex)	1.09794	0.902869	0.865649	50.6	2	1425.75	-0.536023
iIEHAVR	B4FAZ7	N-Term(iTRAQ4plex)	1.02356	1.02309	1.02075	44.63	3	981.595	-0.796864
gTEHPHEAQkPVPLPIR	B4FAZ7	N-Term(iTRAQ4plex); K10(iTRAQ4plex)	0.920573	0.975834	0.977363	11.41	4	2194.24	3.4373
lFTHLk	B4FAZ7	N-Term(iTRAQ4plex); K6(iTRAQ4plex)	1.14689	1.17789	1.1456	23.93	3	1046.66	1.26479
vAVSGk	B4FAZ7	N-Term(iTRAQ4plex); K6(iTRAQ4plex)	0.953204	0.843262	0.848182	45.53	2	848.545	0.170796
nPSAAAAPAGGGR	B4FB09	N-Term(iTRAQ4plex)	1.06655	0.995305	0.983729	35.83	2	1240.65	-2.65453
mLNLSSSAVSAPSR	B4FB09	N-Term(iTRAQ4plex); M1(Oxidation)	1.23304	1.12749	1.11805	29.03	2	1579.83	5.30386
dLIATISASMPAk	B4FB09	N-Term(iTRAQ4plex); K13(iTRAQ4plex)	0.943497	0.906796	0.898492	25.47	3	1605.91	-1.64586
skDTESFQTGLSSk	B4FB09	N-Term(iTRAQ4plex); K2(iTRAQ4plex); K14(iTRAQ4plex)	0.894323	0.939522	0.952724	12.7	3	1947.05	4.50562
gNLGVPLLPGQGcSFYSFk	B4FB23	N-Term(iTRAQ4plex); C13(Carbamidomethyl); K19(iTRAQ4plex)	0.918112	0.914926	0.959278	68.36	3	2329.23	2.17693
lILITHPR	B4FB23	N-Term(iTRAQ4plex)	0.991619	0.934556	0.924968	56.92	3	1106.72	-0.455997
tALDSMMQQGHLPSPALFk	B4FB26	N-Term(iTRAQ4plex); K19(iTRAQ4plex)	1.06532	1.05852	1.03831	10.68	3	2360.24	0.937289
lAGQDANVTTVPVAVLR	B4FB27	N-Term(iTRAQ4plex)	1.0494	0.860854	0.903625	81.6	2	1868.07	0.222226
iAYMDTQDVAR	B4FB27	N-Term(iTRAQ4plex)	1.11387	0.754699	0.900839	70.81	2	1426.71	-0.867368
yLQDYFTNILk	B4FB27	N-Term(iTRAQ4plex); K11(iTRAQ4plex)	1.15429	0.893696	1.0971	53.25	2	1705.94	-1.28337
vALIQcAk	B4FB27	N-Term(iTRAQ4plex); C6(Carbamidomethyl); K8(iTRAQ4plex)	1.16973	0.99598	1.13463	46.92	2	1190.72	-0.414068
sVWGTDAPTR	B4FB27	N-Term(iTRAQ4plex)	1.14114	0.874343	0.951062	37.56	2	1233.63	-1.10248
aLDEGYDVR	B4FB27	N-Term(iTRAQ4plex)	0.969388	0.72109	0.756438	37.27	2	1181.59	-1.20397
hPEVPLmEIk	B4FB27	N-Term(iTRAQ4plex); M7(Oxidation); K10(iTRAQ4plex)	0.973306	0.841448	0.859461	32.24	3	1496.84	-1.58803
fIQDSGLDYIIIR	B4FB27	N-Term(iTRAQ4plex)	1.08776	0.82119	0.922205	28.16	2	1696.94	2.32563
yVFYSIHNcDk	B4FB27	N-Term(iTRAQ4plex); C9(Carbamidomethyl); K11(iTRAQ4plex)	0.978017	1.05377	1.03176	15.37	3	1733.86	3.2206
tVDWEGk	B4FB27	N-Term(iTRAQ4plex); K7(iTRAQ4plex)	1.13178	0.818208	0.932488	33.11	2	1122.6	-2.55285
iAYmDTQDVAR	B4FB27	N-Term(iTRAQ4plex); M4(Oxidation)	1.27682	1.04111	1.06491	21.07	2	1442.7	-2.0714
lMTFAGPR	B4FB27	N-Term(iTRAQ4plex)	1.38086	1.00882	1.13844	14.62	2	1036.57	1.05152
lTFIAMR	B4FB27	N-Term(iTRAQ4plex)	1.07083	1.02032	1.09541	17.07	2	995.58	-2.89344
iNkPDQGSEAPAAQR	B4FB55	N-Term(iTRAQ4plex); K3(iTRAQ4plex)	0.94893	0.951281	0.924212	42.81	3	1870	-2.08726
lAETDSkPEDk	B4FB55	N-Term(iTRAQ4plex); K7(iTRAQ4plex); K11(iTRAQ4plex)	1.1084	0.966362	0.998706	18.63	3	1664.91	1.00911
gLTEDENNQk	B4FB61	N-Term(iTRAQ4plex); K10(iTRAQ4plex)	1.06224	0.867575	0.864601	12.99	2	1435.72	-2.81632
kAQcAIVER	B4FB66	N-Term(iTRAQ4plex); K1(iTRAQ4plex); C4(Carbamidomethyl)	0.855643	1.20793	1.26663	31.43	3	1362.78	-0.340555
aQcAIVER	B4FB66	N-Term(iTRAQ4plex); C3(Carbamidomethyl)	0.974793	0.914976	0.865786	21.2	2	1090.58	-1.63392
hATFLPHSAGR	B4FB66	N-Term(iTRAQ4plex)	0.910033	1.00353	0.966104	13.87	4	1337.72	2.08298
tIAEcLADELINAAk	B4FB66;B6SHZ1	N-Term(iTRAQ4plex); C5(Carbamidomethyl); K15(iTRAQ4plex)				107.72	2	1920.03	-0.778302
vNQAIYLLTTGAR	B4FB66;B6SHZ1	N-Term(iTRAQ4plex)				59.4	3	1563.89	-1.98924
gSSNSYAIk	B4FB66;B6SHZ1	N-Term(iTRAQ4plex); K9(iTRAQ4plex)				50.77	2	1214.67	3.29626
qAVDISPLR	B4FB66;B6SHZ1	N-Term(iTRAQ4plex)				49.56	3	1142.66	-2.04912
vNQAIyLLTTGAR	B4FB66;B6SHZ1	N-Term(iTRAQ4plex); Y6(iTRAQ4plex)				45.31	2	1708	-2.5354
iGSAGVVR	B4FB66;B6SHZ1	N-Term(iTRAQ4plex)				43.51	2	902.553	-1.03833
lTNSLMMHGR	B4FB66;B6SHZ1	N-Term(iTRAQ4plex)				40.6	2	1303.67	-1.9978
rVNQAIYLLTTGAR	B4FB66;B6SHZ1	N-Term(iTRAQ4plex)				31.79	3	1720	0.0809008
gSSNSyAIk	B4FB66;B6SHZ1	N-Term(iTRAQ4plex); Y6(iTRAQ4plex); K9(iTRAQ4plex)				12.11	3	1358.76	-1.18235
lTNSLmmHGR	B4FB66;B6SHZ1	N-Term(iTRAQ4plex); M6(Oxidation); M7(Oxidation)				11.94	3	1335.66	-1.99999
gMEGSTLGVWSAHGEGR	B4FB70	N-Term(iTRAQ4plex)	0.913983	0.873271	0.944119	46.91	3	1874.9	1.13703
gIAFVGGFSYADVLDSAk	B4FB70	N-Term(iTRAQ4plex); K18(iTRAQ4plex)	0.889202	0.825746	0.896775	45.93	3	2105.11	-2.37248
aFFPDENVLATVVk	B4FB70	N-Term(iTRAQ4plex); K14(iTRAQ4plex)	0.856488	0.882144	0.906232	40.75	2	1838.03	-0.839583
fIHNESGR	B4FB70	N-Term(iTRAQ4plex)	0.945078	0.90846	0.921274	27.5	3	1103.57	-1.36319
gmEGSTLGVWSAHGEGR	B4FB70	N-Term(iTRAQ4plex); M2(Oxidation)	0.92857	0.955759	0.907639	12.49	3	1890.89	0.104587
sNLAPVR	B4FB70	N-Term(iTRAQ4plex)	0.890253	0.79474	0.770839	17.24	2	900.537	-1.20512
vLLPLELFGAk	B4FB81	N-Term(iTRAQ4plex); K11(iTRAQ4plex)	0.925109	0.938415	0.855771	79.01	2	1487.94	-1.31262
vQLGGNAk	B4FB85	N-Term(iTRAQ4plex); K8(iTRAQ4plex)	1.1914	0.741796	0.804341	26.82	2	1074.65	-5.17748
lcDNPEk	B4FB92	N-Term(iTRAQ4plex); C2(Carbamidomethyl); K7(iTRAQ4plex)	0.991309	0.758748	0.667319	48.08	2	1163.6	0.0516733
gFDTMGNk	B4FB92	N-Term(iTRAQ4plex); K8(iTRAQ4plex)	1.02858	0.840025	0.753144	40.53	2	1157.58	-3.80148
vLVEQLk	B4FB92	N-Term(iTRAQ4plex); K7(iTRAQ4plex)	0.989091	0.613733	0.593996	39.52	2	1116.72	-2.53856
aScPAVPAEFVPPTSFDR	B4FB96	N-Term(iTRAQ4plex); C3(Carbamidomethyl)	0.994251	0.893368	0.911095	36.41	3	2092.03	-1.86789
vNcHVHI	B4FB96	N-Term(iTRAQ4plex); C3(Carbamidomethyl)	0.97642	0.754571	0.753389	11.15	3	1022.53	-0.0779002
fIYGVASSPGk	B4FBB9	N-Term(iTRAQ4plex); K11(iTRAQ4plex)	0.960727	1.01492	0.831561	72.22	2	1413.8	-1.92504
iGMFGVYDGHGGVR	B4FBB9	N-Term(iTRAQ4plex)	0.898966	1.01143	0.965656	33.62	2	1608.8	-2.55721
fLYGTTGDk	B4FBB9	N-Term(iTRAQ4plex); K9(iTRAQ4plex)	1.07842	1.13125	1.01052	24.89	2	1289.7	1.55189
tQGVDIAAYGSSk	B4FBC2	N-Term(iTRAQ4plex); K13(iTRAQ4plex)	1.17115	1.02422	1.00629	94.63	2	1584.85	-1.3749
iSITGAGGFIGSHIAR	B4FBC2	N-Term(iTRAQ4plex)	0.945667	1.06256	1.07457	94.14	3	1700.96	1.87871
vVSTQAPVQLGSLR	B4FBC2	N-Term(iTRAQ4plex)	1.21788	1.10963	1.12538	70.47	2	1598.94	0.721927
nEGHYIIASDWk	B4FBC2	N-Term(iTRAQ4plex); K12(iTRAQ4plex)	1.31632	0.9319	0.992015	59.09	2	1720.89	-1.86247
qLDTNVSLk	B4FBC2	N-Term(iTRAQ4plex); K9(iTRAQ4plex)	1.11741	1.00649	1.04428	52.58	2	1305.76	-1.32644
fTYFWIk	B4FBC2	N-Term(iTRAQ4plex); K7(iTRAQ4plex)	1.04652	1.21851	1.1232	39.53	2	1292.73	0.0229846
tQGVDIAAyGSSk	B4FBC2	N-Term(iTRAQ4plex); Y9(iTRAQ4plex); K13(iTRAQ4plex)	1.15002	1.14586	1.05292	29.72	3	1728.95	-2.2636
tVTAYGEYTYAELER	B4FBC2	N-Term(iTRAQ4plex)	1.15269	1.21487	1.0631	24.86	3	1909.93	-0.829553
kAQTSTER	B4FBC2	N-Term(iTRAQ4plex); K1(iTRAQ4plex)	1.13181	1.33823	1.37329	22.95	2	1208.68	0.215325
tVTAYGEyTYAELER	B4FBC2	N-Term(iTRAQ4plex); Y8(iTRAQ4plex)	1.15878	1.06276	1.0362	18.34	3	2054.03	-2.58991
aQTSTER	B4FBC2	N-Term(iTRAQ4plex)	1.19636	0.822921	0.772328	16.55	2	936.488	1.0723
lGWAPTMk	B4FBC2	N-Term(iTRAQ4plex); K8(iTRAQ4plex)	0.91594	0.863972	0.867234	39.24	2	1191.68	-1.54504
sFTFIDEcVEGVLR	B4FBC2;B6TIL4	N-Term(iTRAQ4plex); C8(Carbamidomethyl)				73.27	3	1815.9	-1.67773
fFYASSAcIYPEFk	B4FBC2;B6TIL4	N-Term(iTRAQ4plex); C8(Carbamidomethyl); K14(iTRAQ4plex)				68.3	2	2018	1.39559
eSDAWPAEPQDAYGLEk	B4FBC2;B6TIL4	N-Term(iTRAQ4plex); K17(iTRAQ4plex)				57.16	2	2194.06	2.63388
nSDNTLIk	B4FBC2;B6TIL4	N-Term(iTRAQ4plex); K8(iTRAQ4plex)				41.65	2	1192.68	3.43002
ekAPAAFcR	B4FBC2;B6TIL4	N-Term(iTRAQ4plex); K2(iTRAQ4plex); C8(Carbamidomethyl)				21.82	2	1337.73	1.59857
lATEELck	B4FBC2;B6TIL4	N-Term(iTRAQ4plex); C7(Carbamidomethyl); K8(iTRAQ4plex)				21.69	2	1251.69	0.183261
fFyASSAcIYPEFk	B4FBC2;B6TIL4	N-Term(iTRAQ4plex); Y3(iTRAQ4plex); C8(Carbamidomethyl); K14(iTRAQ4plex)				18.96	3	2162.09	-3.98824
vMDNcLk	B4FBC2;B6TIL4	N-Term(iTRAQ4plex); C5(Carbamidomethyl); K7(iTRAQ4plex)				25.08	2	1167.61	-0.785049
aAEAEAGAEEk	B4FBC9	N-Term(iTRAQ4plex); K11(iTRAQ4plex)	1.01429	1.17447	1.0926	76.82	2	1363.69	-0.196455
tVVVAEEEATk	B4FBC9	N-Term(iTRAQ4plex); K11(iTRAQ4plex)	1.01697	1.21212	1.15229	75.71	2	1463.82	-2.64779
eDDTEFSTSDAVTELTVkPSSk	B4FBC9	N-Term(iTRAQ4plex); K18(iTRAQ4plex); K22(iTRAQ4plex)	0.890441	0.83313	0.849353	69.67	4	2818.43	2.12038
qALALLQDNYPEFVAk	B4FBC9	N-Term(iTRAQ4plex); K16(iTRAQ4plex)	1.00828	1.03451	1.06441	66.55	2	2108.17	1.18475
tEAPAPEEPk	B4FBC9	N-Term(iTRAQ4plex); K10(iTRAQ4plex)	1.09388	0.820881	0.778647	60.26	2	1356.72	-4.36757
eTVEIPATENSTVVWELR	B4FBC9	N-Term(iTRAQ4plex)	0.949937	0.954441	0.891718	59.96	3	2217.15	0.788132
eELIWGVPLAGDDER	B4FBC9	N-Term(iTRAQ4plex)	1.11026	0.964141	0.954365	56.49	2	1842.94	-0.149781
aEETAPVAEEk	B4FBC9	N-Term(iTRAQ4plex); K11(iTRAQ4plex)	1.00265	1.07475	1.0561	49.38	2	1461.77	1.71014
aEAATEAVAEETkPAEPVPEEEEk	B4FBC9	N-Term(iTRAQ4plex); K13(iTRAQ4plex); K24(iTRAQ4plex)	0.881393	0.846117	0.900778	47.68	4	2986.51	0.422307
aEEPAkEELk	B4FBC9	N-Term(iTRAQ4plex); K6(iTRAQ4plex); K10(iTRAQ4plex)	1.09398	0.951211	0.801765	47.02	2	1575.89	-1.01775
kAEETAPVAEEk	B4FBC9	N-Term(iTRAQ4plex); K1(iTRAQ4plex); K12(iTRAQ4plex)	1.17355	1.32982	1.34515	45.96	2	1733.97	0.37905
aFGDEEk	B4FBC9	N-Term(iTRAQ4plex); K7(iTRAQ4plex)	1.16576	1.13974	1.05097	45.82	2	1083.56	0.320042
iVFcSPGk	B4FBC9	N-Term(iTRAQ4plex); C4(Carbamidomethyl); K8(iTRAQ4plex)	1.03627	1.1584	1.12783	44.07	2	1195.67	0.169826
eESNLVSELPDPER	B4FBC9	N-Term(iTRAQ4plex)	0.964026	1.94723	1.89147	43.01	2	1757.86	-6.24134
tVEAIEETVAVAVAAAASEEPEAGEPk	B4FBC9	N-Term(iTRAQ4plex); K27(iTRAQ4plex)	0.851373	1.61479	1.44553	42.24	3	2956.52	-0.282995
lVLGVNNPASR	B4FBC9	N-Term(iTRAQ4plex)	1.05555	1.02283	1.00634	40.53	2	1283.76	0.0329675
tALAQLk	B4FBC9	N-Term(iTRAQ4plex); K7(iTRAQ4plex)	1.09262	1.04992	1.07601	38.67	2	1032.66	-1.06616
aVEAAVEk	B4FBC9	N-Term(iTRAQ4plex); K8(iTRAQ4plex)	0.968509	1.00989	0.99042	33.4	2	1104.65	0.312374
kVPAHEEPImk	B4FBC9	N-Term(iTRAQ4plex); K1(iTRAQ4plex); M10(Oxidation); K11(iTRAQ4plex)	0.852296	1.07613	1.04176	21.35	4	1726.99	1.00281
yIAPEQVPVQFGGLYk	B4FBC9	N-Term(iTRAQ4plex); K16(iTRAQ4plex)	1.08932	0.984549	0.839857	20.28	3	2097.16	-0.412538
aFGDEEkR	B4FBC9	N-Term(iTRAQ4plex); K7(iTRAQ4plex)	1.06473	1.18428	1.34188	20.13	3	1239.65	-2.72217
aEEAAAQEPVkEEAkPEEPk	B4FBC9	N-Term(iTRAQ4plex); K11(iTRAQ4plex); K15(iTRAQ4plex); K20(iTRAQ4plex)	0.869678	0.749487	0.818361	18.28	4	2756.47	-2.65349
qALALLQDNyPEFVAk	B4FBC9	N-Term(iTRAQ4plex); Y10(iTRAQ4plex); K16(iTRAQ4plex)	0.941777	1.09893	1.01158	16.23	3	2252.26	-2.18149
tEAPAPEEPkAEEPAkEELk	B4FBC9	N-Term(iTRAQ4plex); K10(iTRAQ4plex); K16(iTRAQ4plex); K20(iTRAQ4plex)	0.889483	1.02255	1.10882	12.57	4	2769.5	-0.574554
vMSPFLTQR	B4FBC9	N-Term(iTRAQ4plex)	0.85304	1.05998	1.11546	14.68	2	1222.67	-1.68482
eGHPVcYNVYGEFQDk	B4FBC9;C0P4T2	N-Term(iTRAQ4plex); C6(Carbamidomethyl); K16(iTRAQ4plex)				41.88	3	2230.04	-1.9193
vFINVPWWYLAANk	B4FBC9;C0P4T2	N-Term(iTRAQ4plex); K14(iTRAQ4plex)				14.84	3	2009.13	0.237518
nSPPMLGk	B4FBC9;C0P4T2	N-Term(iTRAQ4plex); K8(iTRAQ4plex)				44.41	2	1131.64	-1.72335
tDTVLLk	B4FBC9;C0P4T2	N-Term(iTRAQ4plex); K7(iTRAQ4plex)				42.91	2	1077.68	0.133267
iLHDTSGTFk	B4FBD0	N-Term(iTRAQ4plex); K10(iTRAQ4plex)	0.915802	1.02613	1.00922	22.6	2	1406.79	-1.27436
aVAMFQSLAVAk	B4FBD5	N-Term(iTRAQ4plex); K12(iTRAQ4plex)	0.908259	1.02265	1.0589	80.71	2	1523.89	-0.0443037
iScDGGPPcDPDAR	B4FBD5	N-Term(iTRAQ4plex); C3(Carbamidomethyl); C9(Carbamidomethyl)	0.810615	0.948374	0.834245	70.97	2	1660.72	-1.14797
dWLAGDAEVTHR	B4FBD5	N-Term(iTRAQ4plex)	0.936859	0.948852	0.96513	46.6	3	1513.75	0.132379
fDGNPMGNAk	B4FBD5	N-Term(iTRAQ4plex); K10(iTRAQ4plex)	0.98658	1.00492	1.03466	46.17	2	1338.67	-1.77962
dNTEVVGIDR	B4FBD5	N-Term(iTRAQ4plex)	0.796378	0.903686	0.895881	36.24	2	1261.64	-4.51102
aPEPDGGGVVVR	B4FBD5	N-Term(iTRAQ4plex)	0.895222	0.917745	0.874856	32.57	2	1296.7	-1.39346
dAYAQPR	B4FBD5	N-Term(iTRAQ4plex)	0.871201	1.01739	0.931497	13.74	2	964.494	-2.47892
qDVcDAIAAAVADVGER	B4FBE0	N-Term(iTRAQ4plex); C4(Carbamidomethyl)	1.09769	1.05701	0.996441	62.15	3	1903.93	-1.06863
iFINLPR	B4FBE8	N-Term(iTRAQ4plex)	1.06781	1.09873	1.115	10.93	2	1016.64	-1.77906
vIENMQEQASYPADQQVLIHQGk	B4FBF0	N-Term(iTRAQ4plex); K23(iTRAQ4plex)	1.11617	1.06066	1.02769	105.87	3	2914.49	-1.75252
gSSFQIEVEPTDk	B4FBF0	N-Term(iTRAQ4plex); K13(iTRAQ4plex)	0.92409	1.06168	0.996865	58.37	2	1724.89	-0.199816
nLEVGIPELLESDIk	B4FBF2	N-Term(iTRAQ4plex); K15(iTRAQ4plex)	1.0915	1.00833	0.99887	45.44	3	1957.1	-3.40137
lANTHDAR	B4FBF2	N-Term(iTRAQ4plex)	0.878383	0.680215	0.714113	26.4	2	1041.56	1.20026
nDFFITGESYAGHYIPAFASR	B4FBF2;B8A0Q3	N-Term(iTRAQ4plex)				27.8	3	2507.21	-1.06613
sHGPLSFLk	B4FBF2;B8A0Q3	N-Term(iTRAQ4plex); K9(iTRAQ4plex)				25.99	3	1273.74	-5.44007
fADSFDMPGFTLESMk	B4FBF4	N-Term(iTRAQ4plex); K16(iTRAQ4plex)	1.01979	1.06534	1.08356	84.62	2	2111.01	-0.686217
yYGGNDVIDEIENLcR	B4FBF4	N-Term(iTRAQ4plex); C15(Carbamidomethyl)	1.05301	1.09971	1.11179	81.2	2	2073.95	-6.47631
aNAVAIGNYLmSk	B4FBF4	N-Term(iTRAQ4plex); M11(Oxidation); K13(iTRAQ4plex)	0.992805	1.22753	1.19577	78.07	2	1655.89	-5.94138
lcDLcHITLNk	B4FBF4	N-Term(iTRAQ4plex); C2(Carbamidomethyl); C5(Carbamidomethyl); K11(iTRAQ4plex)	0.93887	1.15733	1.18884	75.62	2	1674.89	-0.19267
aNAVAIGNYLMSk	B4FBF4	N-Term(iTRAQ4plex); K13(iTRAQ4plex)	0.921436	1.0461	1.09912	71.28	2	1639.91	1.32114
vSAATGYIDYEk	B4FBF4	N-Term(iTRAQ4plex); K12(iTRAQ4plex)	1.06383	1.04079	0.979298	63.84	2	1604.84	0.731153
gQPEGAVYDYEDk	B4FBF4	N-Term(iTRAQ4plex); K13(iTRAQ4plex)	0.987681	0.939987	0.900069	62.3	2	1758.85	2.05227
iSATSIYFESLPYk	B4FBF4	N-Term(iTRAQ4plex); K14(iTRAQ4plex)	1.1038	1.17076	1.10017	61.14	2	1907.04	0.952589
kGQPEGAVYDYEDk	B4FBF4	N-Term(iTRAQ4plex); K1(iTRAQ4plex); K14(iTRAQ4plex)	0.913071	1.09743	1.04572	48.94	3	2031.04	0.803306
vSAATGYIDYEkLEEk	B4FBF4	N-Term(iTRAQ4plex); K12(iTRAQ4plex); K16(iTRAQ4plex)	1.20045	2.28032	2.41928	43.33	3	2248.2	-3.73302
iGAPAMTSR	B4FBF4	N-Term(iTRAQ4plex)	0.878369	0.83158	0.822264	32.73	2	1047.57	-3.03565
fADSFDMPGFTLESmk	B4FBF4	N-Term(iTRAQ4plex); M15(Oxidation); K16(iTRAQ4plex)	0.996638	1.10057	1.08741	32.04	3	2127	-1.53927
kISATSIYFESLPYk	B4FBF4	N-Term(iTRAQ4plex); K1(iTRAQ4plex); K15(iTRAQ4plex)	0.943959	1.20515	1.17506	31.59	4	2179.24	-0.808458
aLDFRPk	B4FBF4	N-Term(iTRAQ4plex); K7(iTRAQ4plex)	0.862805	1.05478	1.08125	20.86	3	1134.69	-0.435377
aNAVAIGNyLMSk	B4FBF4	N-Term(iTRAQ4plex); Y9(iTRAQ4plex); K13(iTRAQ4plex)	1.03508	1.05183	0.964697	14.67	3	1784.02	4.62125
ySEGMPGAR	B4FBF4	N-Term(iTRAQ4plex)	0.99923	0.876999	0.909161	10.19	2	1111.53	-1.01551
aGMIFYR	B4FBF4	N-Term(iTRAQ4plex)	0.973705	1.02179	1.01506	29.67	2	1001.53	-1.38971
ySEGmPGAR	B4FBF4	N-Term(iTRAQ4plex); M5(Oxidation)	1.06485	1.01944	0.962487	14.36	2	1127.53	-0.172202
nAVFGDSSALSPGGVR	B4FBF4;C0HIV2	N-Term(iTRAQ4plex)				86.13	2	1677.87	-0.376235
dIENLk	B4FBF4;Q8W509	N-Term(iTRAQ4plex); K6(iTRAQ4plex)				36.13	2	1019.6	-0.754199
iSADEGVLALWk	B4FBF6	N-Term(iTRAQ4plex); K12(iTRAQ4plex)	0.964791	0.947794	0.996888	68.36	2	1589.91	-1.27072
mQADSTLPAAQR	B4FBF6	N-Term(iTRAQ4plex); M1(Oxidation)	0.937345	1.03002	0.936924	62.05	2	1448.73	-0.93939
mQADSTLPAAQR	B4FBF6	N-Term(iTRAQ4plex)	0.693782	0.757243	0.794026	46.77	2	1432.73	-1.0058
nEGkPLPLIQk	B4FBF6	N-Term(iTRAQ4plex); K4(iTRAQ4plex); K11(iTRAQ4plex)	1.09236	1.20114	1.20209	45.09	2	1669.04	-1.25609
qQQQQPQQAAAAATGVWk	B4FBF6	N-Term(iTRAQ4plex); K18(iTRAQ4plex)	0.814806	0.859165	0.871379	28.57	3	2227.18	-2.20729
yPYTGSLDcAVk	B4FBF6;B6T8M6	N-Term(iTRAQ4plex); C9(Carbamidomethyl); K12(iTRAQ4plex)				76.89	2	1661.84	-0.641319
iQLGEGSAGQVTR	B4FBF6;B6T8M6	N-Term(iTRAQ4plex)				55.78	2	1459.8	-2.05815
yPYTGSLDcAVk	B4FBF6;B6T8M6	N-Term(iTRAQ4plex); Y1(iTRAQ4plex); C9(Carbamidomethyl); K12(iTRAQ4plex)				48.55	3	1805.94	-2.80115
nAFHALYR	B4FBF6;B6T8M6	N-Term(iTRAQ4plex)				38.49	3	1135.61	-0.452993
nmLANEGVR	B4FBF6;B6T8M6	N-Term(iTRAQ4plex); M2(Oxidation)				31.79	2	1163.59	-1.45534
nMLANEGVR	B4FBF6;B6T8M6	N-Term(iTRAQ4plex)				29.04	2	1147.6	-0.588101
fYTGFPVYcVR	B4FBF6;B6T8M6	N-Term(iTRAQ4plex); C9(Carbamidomethyl)				21.74	3	1552.78	1.28464
gLSAGLLR	B4FBF6;B6T8M6	N-Term(iTRAQ4plex)				45.29	2	930.587	1.56273
qATYTTAR	B4FBF6;B6T8M6	N-Term(iTRAQ4plex)				17.78	2	1055.56	-0.90246
mQPDANGk	B4FBF6;B6T8M6	N-Term(iTRAQ4plex); K8(iTRAQ4plex)				18.8	2	1148.6	4.85242
fSVTSENVDLAk	B4FBG9	N-Term(iTRAQ4plex); K12(iTRAQ4plex)	1.01959	1.01786	0.977617	99.09	2	1597.87	1.52416
dLPDSTFTVSELIR	B4FBH0	N-Term(iTRAQ4plex)	1.01549	1.01414	0.950409	89.95	2	1736.92	-1.83622
iVTFNSDWQLLTEk	B4FBH0	N-Term(iTRAQ4plex); K14(iTRAQ4plex)	0.999605	1.02118	1.06278	86.58	2	1982.08	-1.70903
gcDASVLLDPTPANPETEk	B4FBH0	N-Term(iTRAQ4plex); C2(Carbamidomethyl); K19(iTRAQ4plex)	0.986108	1.00672	1.04116	83.52	3	2302.15	-0.280402
cAAAAGGADDPVVANNVR	B4FBH0	N-Term(iTRAQ4plex); C1(Carbamidomethyl)	1.36341	1.02287	1.09452	81.26	2	1871.91	-1.32647
aVAAAFPSFLGk	B4FBH0	N-Term(iTRAQ4plex); K12(iTRAQ4plex)	1.08518	1.15371	1.1071	69.62	2	1466.86	-3.50051
dFLDNSYYHNNLAR	B4FBH0	N-Term(iTRAQ4plex)	0.76346	0.501202	0.572107	67.52	2	1885.9	0.308135
tcPGVENVVk	B4FBH0	N-Term(iTRAQ4plex); C2(Carbamidomethyl); K10(iTRAQ4plex)	1.10844	1.14133	1.15406	59.28	2	1390.76	-1.84308
lSAPPAQIVPAYR	B4FBH0	N-Term(iTRAQ4plex)	1.02798	0.991173	0.966714	51.34	3	1526.89	2.96748
kTcPGVENVVk	B4FBH0	N-Term(iTRAQ4plex); K1(iTRAQ4plex); C3(Carbamidomethyl); K11(iTRAQ4plex)	1.04071	1.28925	1.25485	37.45	3	1662.96	-0.492024
cAAAAGGADDPVVANNVRDEDPR	B4FBH0	N-Term(iTRAQ4plex); C1(Carbamidomethyl)	1.35458	1.57685	1.69733	34.26	3	2484.15	-4.42974
lSAPPAQIVPAyR	B4FBH0	N-Term(iTRAQ4plex); Y12(iTRAQ4plex)	0.984588	0.999654	0.937104	15.63	3	1670.98	-0.619644
lPMPPHSk	B4FBH0	N-Term(iTRAQ4plex); K8(iTRAQ4plex)	0.953153	0.881285	0.902031	41.03	3	1194.69	-2.54463
eALGHVk	B4FBH0	N-Term(iTRAQ4plex); K7(iTRAQ4plex)	0.97906	1.01947	1.01265	34.75	3	1041.63	-2.93658
gAGAALVR	B4FBH0	N-Term(iTRAQ4plex)	0.989195	0.813132	0.79004	25.38	2	858.527	-1.20358
lDGVVSR	B4FBH0	N-Term(iTRAQ4plex)	1.1039	1.09983	1.09136	18.88	2	889.52	-2.46773
lIFHDcFVR	B4FBH0;B6UBA1	N-Term(iTRAQ4plex); C6(Carbamidomethyl)				32.07	2	1350.71	-1.14023
rPDSSYSPLR	B4FBH1	N-Term(iTRAQ4plex)	0.934373	0.909283	0.878944	57.18	3	1321.7	-1.19351
lPLAQVQDGDEGSNLSAEEk	B4FBI3	N-Term(iTRAQ4plex); K20(iTRAQ4plex)	0.835757	0.804769	0.838118	55.61	3	2388.21	-0.261965
sFVEVPAGSHFPIQNLPFGVFR	B4FBI6	N-Term(iTRAQ4plex)	1.03813	1.16609	1.10856	55.79	3	2589.38	1.8915
aSSIVVSGTNVIRPR	B4FBI6	N-Term(iTRAQ4plex)	0.874146	1.04644	1.08905	23.89	3	1699.99	-0.202971
dIQAWETIPLGPFLGk	B4FBI6;B6T3P4	N-Term(iTRAQ4plex); K16(iTRAQ4plex)				36.76	3	2073.16	-1.66829
qEPEPLPYLAEk	B4FBI6;B6T3P4	N-Term(iTRAQ4plex); K12(iTRAQ4plex)				36.24	2	1701.93	-2.07057
kFLEDGDEVILTGcck	B4FBI6;B6T3P4	N-Term(iTRAQ4plex); K1(iTRAQ4plex); C14(Carbamidomethyl); C15(Carbamidomethyl); K16(iTRAQ4plex)				35.06	3	2316.19	-1.17865
iLSADEPVLR	B4FBI6;B6T3P4	N-Term(iTRAQ4plex)				15.84	2	1256.73	0.25601
eIPVGNLTR	B4FBI6;B6T3P4	N-Term(iTRAQ4plex)				24.67	2	1142.66	-0.915642
dNEALR	B4FBI6;B6T3P4	N-Term(iTRAQ4plex)				26.31	2	861.454	-0.632812
kPTSIAEVAk	B4FBJ4	N-Term(iTRAQ4plex); K1(iTRAQ4plex); K10(iTRAQ4plex)	0.957485	1.34414	1.09796	23.27	2	1475.92	4.98874
aDAcVAVAGGR	B4FBM2	N-Term(iTRAQ4plex); C4(Carbamidomethyl)	1.13796	0.963072	0.810708	42.58	2	1190.6	-2.07507
vDALVDQLGLAR	B4FBM3	N-Term(iTRAQ4plex)	0.938247	0.814954	0.906775	58.27	2	1413.82	2.08675
dITPMGGFPHYGIVk	B4FBM9	N-Term(iTRAQ4plex); K15(iTRAQ4plex)	0.830288	0.884969	0.886182	80.9	2	1920.03	1.01469
aGQETHDASTEFDR	B4FBM9	N-Term(iTRAQ4plex)	0.959511	0.987852	0.932649	77.15	2	1707.77	-2.24147
tLNSVWAQHLSEEVR	B4FBM9	N-Term(iTRAQ4plex)	1.18302	1.41818	1.56313	73	2	1912.99	-3.82911
dEmIDIIGVTk	B4FBM9	N-Term(iTRAQ4plex); M3(Oxidation); K11(iTRAQ4plex)	1.00819	1.17305	0.929368	71.35	2	1537.84	1.85062
dEMIDIIGVTk	B4FBM9	N-Term(iTRAQ4plex); K11(iTRAQ4plex)	0.959635	0.976353	0.921503	69.41	2	1521.84	-3.31616
eVPVDAVFQk	B4FBM9	N-Term(iTRAQ4plex); K10(iTRAQ4plex)	0.950018	0.947112	0.919694	65.03	2	1419.81	-0.341055
lALEEIk	B4FBM9	N-Term(iTRAQ4plex); K7(iTRAQ4plex)	0.971143	1.10764	1.02115	54.73	2	1103.69	-0.454595
yENDAGkk	B4FBM9	N-Term(iTRAQ4plex); K7(iTRAQ4plex); K8(iTRAQ4plex)	0.941508	1.74129	1.84432	46.9	2	1356.75	0.253935
eVEkPGSk	B4FBM9	N-Term(iTRAQ4plex); K4(iTRAQ4plex); K8(iTRAQ4plex)	0.877584	1.00101	0.943735	45.56	2	1305.77	-1.68962
dITPmGGFPHYGIVk	B4FBM9	N-Term(iTRAQ4plex); M5(Oxidation); K15(iTRAQ4plex)	0.827381	1.02113	1.01517	45.32	2	1936.03	2.30872
eIQLQLEk	B4FBM9	N-Term(iTRAQ4plex); K8(iTRAQ4plex)	0.933165	0.990833	0.893949	42.61	2	1288.77	-0.549165
vAcIGAWHPAR	B4FBM9	N-Term(iTRAQ4plex); C3(Carbamidomethyl)	1.01924	1.09251	1.12153	41.07	2	1381.73	-1.71146
hGSLGFLPR	B4FBM9	N-Term(iTRAQ4plex)	0.907155	1.02058	1.05605	39.91	3	1127.64	-0.274703
vIAHTQIR	B4FBM9	N-Term(iTRAQ4plex)	0.949853	1.03788	0.961814	39.21	3	1081.66	-0.638813
kEIQLQLEk	B4FBM9	N-Term(iTRAQ4plex); K1(iTRAQ4plex); K9(iTRAQ4plex)	1.0399	1.16811	1.02841	35.71	2	1560.97	-1.08639
aGMTHIVR	B4FBM9	N-Term(iTRAQ4plex)	0.909917	1.05776	0.989667	35.63	2	1028.58	1.1429
eVPVDAVFQkDEMIDIIGVTk	B4FBM9	N-Term(iTRAQ4plex); K10(iTRAQ4plex); K21(iTRAQ4plex)	0.750353	1.52574	1.42276	32.05	3	2778.54	2.17237
gDYLMIk	B4FBM9	N-Term(iTRAQ4plex); K7(iTRAQ4plex)	0.881194	0.922359	0.905144	31.89	2	1127.64	-1.46287
gyEGVVTR	B4FBM9	N-Term(iTRAQ4plex); Y2(iTRAQ4plex)	0.985511	1.05752	0.844095	16.97	3	1168.65	-1.51461
kFEHPR	B4FBM9	N-Term(iTRAQ4plex); K1(iTRAQ4plex)	1.0251	1.04131	0.965813	10.46	3	1101.64	-0.670833
fIDTSSk	B4FBM9	N-Term(iTRAQ4plex); K7(iTRAQ4plex)	0.893871	0.923303	0.867644	49.06	2	1085.61	1.98947
gccVGPk	B4FBM9	N-Term(iTRAQ4plex); C2(Carbamidomethyl); C3(Carbamidomethyl); K7(iTRAQ4plex)	0.956084	1.04126	0.921266	42.37	2	1065.54	1.28899
fQTTDEk	B4FBM9	N-Term(iTRAQ4plex); K7(iTRAQ4plex)	1.02161	1.13641	1.04558	34.55	2	1156.61	0.075235
gYEGVVTR	B4FBM9	N-Term(iTRAQ4plex)	1.00202	1.0677	1.04072	33.15	2	1024.55	-0.749433
yENDAGk	B4FBM9	N-Term(iTRAQ4plex); K7(iTRAQ4plex)	1.09578	1.0431	0.895732	32.18	2	1084.55	0.21573
aGmTHIVR	B4FBM9	N-Term(iTRAQ4plex); M3(Oxidation)	0.985125	0.958214	0.897786	22.99	3	1044.57	-3.42681
vDYGYk	B4FBM9	N-Term(iTRAQ4plex); K6(iTRAQ4plex)	1.01226	1.11525	0.992524	38.4	2	1032.56	-0.183076
gDYLmIk	B4FBM9	N-Term(iTRAQ4plex); M5(Oxidation); K7(iTRAQ4plex)	0.963689	0.954905	0.873226	19.33	2	1143.63	-0.838658
vSYTVAR	B4FBM9	N-Term(iTRAQ4plex)	0.941388	0.958102	0.863385	22.75	2	939.536	-1.69206
tEMNkk	B4FBM9	N-Term(iTRAQ4plex); K5(iTRAQ4plex); K6(iTRAQ4plex)	1.00764	1.42137	1.38779	16.72	2	1182.69	1.3328
vLILMSDTGGGHR	B4FBN5	N-Term(iTRAQ4plex)	1.1334	1.35784	1.40776	58.55	3	1499.81	-0.262436
vLILmSDTGGGHR	B4FBN5	N-Term(iTRAQ4plex); M5(Oxidation)	1.15993	1.0179	1.10153	43.15	3	1515.81	2.75272
lQSINWk	B4FBN5	N-Term(iTRAQ4plex); K7(iTRAQ4plex)	1.12439	1.27648	1.26242	36.64	2	1176.7	-0.426623
mTYYGTAPR	B4FBN5	N-Term(iTRAQ4plex)	0.942371	0.873999	0.944524	29.95	2	1203.6	1.93692
lARPDAVFk	B4FBN5	N-Term(iTRAQ4plex); K9(iTRAQ4plex)	0.94336	1.05712	1.06576	22.24	3	1304.79	-0.737279
iVADWFGPR	B4FBN5	N-Term(iTRAQ4plex)	0.958357	1.02993	1.03357	19.71	2	1204.66	-2.3064
aIYEELGk	B4FBP3	N-Term(iTRAQ4plex); K8(iTRAQ4plex)	0.941659	0.911657	0.883108	46.87	2	1210.7	2.62064
aLIQDLEFLSNNcR	B4FBP3	N-Term(iTRAQ4plex); C13(Carbamidomethyl)	1.16074	0.861813	0.893991	38.69	3	1836.93	-3.50569
nITESTVTDVR	B4FBP3	N-Term(iTRAQ4plex)	0.957656	0.929907	0.952084	32.95	2	1378.73	-0.402447
dLSAAATESVAADkk	B4FBP3	N-Term(iTRAQ4plex); K14(iTRAQ4plex); K15(iTRAQ4plex)	1.02411	1.13864	1.14673	28.3	3	1909.06	-1.51546
eAQMQHGLR	B4FBP3	N-Term(iTRAQ4plex)	0.968619	1.04339	1.1304	20.66	2	1213.62	-1.41144
mLLQEAYk	B4FBQ4	N-Term(iTRAQ4plex); K8(iTRAQ4plex)	1.02869	0.978387	0.998073	43.5	2	1283.73	1.3493
vAIDDAYk	B4FBQ4	N-Term(iTRAQ4plex); K8(iTRAQ4plex)	1.08818	1.12836	1.05586	31.98	2	1182.66	-1.8165
eSSDNITcVVVHFLHGQGSSGYA	B4FBQ4	N-Term(iTRAQ4plex); C8(Carbamidomethyl)	0.890406	0.993571	0.99552	31.33	3	2608.23	4.39503
eNLFNNLVSHPk	B4FBQ4	N-Term(iTRAQ4plex); K12(iTRAQ4plex)	0.972236	0.918109	0.940013	21.75	3	1699.94	-1.16804
vRPVETLLR	B4FBQ7	N-Term(iTRAQ4plex)	1.02028	1.09455	0.884004	18.24	3	1226.77	-2.0138
lLELLGPEk	B4FBQ9	N-Term(iTRAQ4plex); K9(iTRAQ4plex)	1.30463	1.25529	1.17924	52.35	2	1299.81	-0.272225
aLQGAFGk	B4FBQ9	N-Term(iTRAQ4plex); K8(iTRAQ4plex)	0.749485	0.749915	0.806395	49.81	2	1079.64	-1.01583
tPEkPcLNDVSDVGSWR	B4FBQ9	N-Term(iTRAQ4plex); K4(iTRAQ4plex); C6(Carbamidomethyl)	1.08109	1.04294	1.03397	32.56	3	2248.12	-1.77003
eEPFGDLGEGVLFIGNLR	B4FBQ9	N-Term(iTRAQ4plex)	0.57111	0.89252	0.884883	39.8	2	2106.09	-4.97025
vSFGLLR	B4FBQ9	N-Term(iTRAQ4plex)	1.09516	1.0359	0.994633	25	2	935.578	-1.74959
vETSTNQQANPSH	B4FBV4	N-Term(iTRAQ4plex)	1.16739	1.14489	1.08813	63.98	2	1556.74	-1.20915
lTmVSTEEILLERPR	B4FBV8	N-Term(iTRAQ4plex); M3(Oxidation)	1.02626	1.13454	1.06756	51.72	3	1947.07	-0.624231
vYVAVDQk	B4FBV8	N-Term(iTRAQ4plex); K8(iTRAQ4plex)	0.961341	0.936138	0.8833	48.15	2	1209.71	0.109325
gFGFVNFVHR	B4FBV8	N-Term(iTRAQ4plex)	0.87279	1.11675	1.02135	46.01	3	1323.71	-1.00262
aEESAASGDPLAMASk	B4FBV8	N-Term(iTRAQ4plex); K16(iTRAQ4plex)	0.975233	0.823701	0.787823	44.53	3	1822.91	-0.907999
gGAVLMVcR	B4FBV8	N-Term(iTRAQ4plex); C8(Carbamidomethyl)	1.09693	1.16157	1.19868	42.81	2	1106.59	-4.3773
vTNLSEDTREPDLLELFR	B4FBV8	N-Term(iTRAQ4plex)	0.987929	1.05455	1.062	41.53	3	2291.2	-0.189938
lTMVSTEEILLERPR	B4FBV8	N-Term(iTRAQ4plex)	1.0469	1.27019	1.24387	40.5	3	1931.08	1.03588
rNDENSVR	B4FBV8	N-Term(iTRAQ4plex)	0.995417	1.07323	1.01584	35.78	2	1133.58	0.57921
ePDLLELFR	B4FBV8	N-Term(iTRAQ4plex)	0.967689	0.795282	0.656394	18.45	2	1275.71	-0.752756
nDENSVR	B4FBV8	N-Term(iTRAQ4plex)	1.16105	1.08713	1.07024	38.24	2	977.474	-3.27772
gAYVPPTMR	B4FBV8	N-Term(iTRAQ4plex)	1.04841	0.956198	0.950756	25.82	2	1135.6	-2.0831
fDDDGNk	B4FBV8	N-Term(iTRAQ4plex); K7(iTRAQ4plex)	1.00753	1.11616	1.01891	26.12	2	1098.53	1.7396
iQGAYAVLSDPNkR	B4FBY1	N-Term(iTRAQ4plex); K13(iTRAQ4plex)	0.9296	1.07519	0.956406	37.53	3	1820.02	-4.00043
gVFcVANPSAPHSALk	B4FBY2	N-Term(iTRAQ4plex); C4(Carbamidomethyl); K16(iTRAQ4plex)	0.871719	0.998027	1.01167	34.69	3	1943.04	1.34071
lLEEPDAQLVDIRPLk	B4FBY4	N-Term(iTRAQ4plex); K16(iTRAQ4plex)	0.997552	1.1556	1.15792	92.58	3	2137.25	-0.629115
eIGQALLPLPGDAk	B4FBY4	N-Term(iTRAQ4plex); K14(iTRAQ4plex)	1.05368	1.07061	1.08607	78.62	2	1710	-1.56545
eLIDEIk	B4FBY4	N-Term(iTRAQ4plex); K7(iTRAQ4plex)	1.01464	1.07726	1.08059	49.68	2	1147.68	2.04242
qIDEFFNk	B4FBY4	N-Term(iTRAQ4plex); K8(iTRAQ4plex)	1.20416	1.08625	1.1184	49.17	2	1328.71	-0.549269
qIDEFFNkk	B4FBY4	N-Term(iTRAQ4plex); K8(iTRAQ4plex); K9(iTRAQ4plex)	0.685426	1.31677	1.48954	46.32	2	1600.91	0.146935
fkDPENTTLIILDk	B4FBY4	N-Term(iTRAQ4plex); K2(iTRAQ4plex); K14(iTRAQ4plex)	1.07585	1.23912	1.07672	43.42	2	2079.21	0.760372
fDGNSELVAELVTANGYk	B4FBY4	N-Term(iTRAQ4plex); K18(iTRAQ4plex)	0.95648	1.02101	0.956995	31.32	2	2215.14	-2.67774
eAGTPDLk	B4FBY4	N-Term(iTRAQ4plex); K8(iTRAQ4plex)	1.05067	1.07297	1.08776	32.54	2	1118.63	-1.88472
sSNLPWk	B4FBY4	N-Term(iTRAQ4plex); K7(iTRAQ4plex)	1.04168	1.06314	1.07035	28.1	2	1119.64	-0.131402
lLYAEDR	B4FBY4	N-Term(iTRAQ4plex)	1.14048	1.07386	1.04415	15.31	2	1023.56	-0.381884
dGAEGSR	B4FBY4	N-Term(iTRAQ4plex)	1.0342	0.952759	0.977976	35.2	2	835.403	-0.107548
mkDTDSEEELk	B4FBY6	N-Term(iTRAQ4plex); K2(iTRAQ4plex); K11(iTRAQ4plex)	1.149	0.779923	0.987845	52.32	2	1756.9	-2.50151
eAFSLFDk	B4FBY6	N-Term(iTRAQ4plex); K8(iTRAQ4plex)	1.3247	0.820001	0.936495	47.33	2	1244.68	1.48233
eAFSLFDkDGDGcITTk	B4FBY6	N-Term(iTRAQ4plex); K8(iTRAQ4plex); C13(Carbamidomethyl); K17(iTRAQ4plex)	1.13009	1.04812	1.15544	46.32	3	2336.18	0.030753
dGDGcITTk	B4FBY6	N-Term(iTRAQ4plex); C5(Carbamidomethyl); K9(iTRAQ4plex)	1.10243	0.566788	0.568768	36.14	2	1254.62	-0.513904
vFDkDQNGFISAAELR	B4FBY6	N-Term(iTRAQ4plex); K4(iTRAQ4plex)	1.73675	1.0938	1.30661	35.64	3	2098.12	-0.400426
dTDSEEELk	B4FBY6	N-Term(iTRAQ4plex); K9(iTRAQ4plex)	1.15274	0.833511	0.8769	30.01	2	1353.66	-1.4548
sDDLYQYILDTSVYPR	B4FBY6;Q6VWJ0	N-Term(iTRAQ4plex)				58.84	2	2092.03	-2.85163
vEIcQLPVGDGVTLcR	B4FBY6;Q6VWJ0	N-Term(iTRAQ4plex); C4(Carbamidomethyl); C15(Carbamidomethyl)				41.75	2	1960.01	1.84584
iLADFVFDNYVk	B4FC02	N-Term(iTRAQ4plex); K12(iTRAQ4plex)	1.11546	1.05907	1.03764	49.86	3	1731.96	-0.563558
vAFIGIPPIGcVPSQR	B4FC02	N-Term(iTRAQ4plex); C11(Carbamidomethyl)	1.04906	1.18208	1.15794	34.11	2	1855.03	-1.90552
iPTDFIASR	B4FC02	N-Term(iTRAQ4plex)	0.943361	0.96073	0.874384	12.48	2	1163.65	-0.4488
nQDAGLADLPATVAAVk	B4FC14	N-Term(iTRAQ4plex); K17(iTRAQ4plex)	1.01768	0.965635	0.99256	86.66	2	1942.08	-2.30548
vVYDEYNHER	B4FC14	N-Term(iTRAQ4plex)	0.924541	1.02119	0.99041	45.77	3	1467.7	1.07827
vVYDEyNHER	B4FC14	N-Term(iTRAQ4plex); Y6(iTRAQ4plex)	0.989106	1.06293	1.09067	15.67	3	1611.8	1.67484
gPAPFNLEVPTYSFLEENk	B4FC14;B4F892	N-Term(iTRAQ4plex); K19(iTRAQ4plex)				37.69	3	2440.26	-1.26623
lANSVDVASLR	B4FC14;B4F892	N-Term(iTRAQ4plex)				35.33	2	1288.73	-0.193975
gkPVFIR	B4FC14;B4F892	N-Term(iTRAQ4plex); K2(iTRAQ4plex)				19.45	3	1104.71	1.1255
hPEQDAER	B4FC14;B4F892	N-Term(iTRAQ4plex)				20.52	3	1125.54	-0.779905
tEDDIk	B4FC14;B4F892;B4FTV9	N-Term(iTRAQ4plex); K6(iTRAQ4plex)				26.81	2	1008.54	-1.72893
tMLETEELGVSILQDLHQQR	B4FC18	N-Term(iTRAQ4plex)	1.08613	0.981959	1.08759	67.52	3	2484.29	0.58684
lSEIQSGVEEAESLIR	B4FC18	N-Term(iTRAQ4plex)	1.36566	1.05998	1.02677	60.67	3	1904.01	0.282324
sLQPSIk	B4FC18	N-Term(iTRAQ4plex); K7(iTRAQ4plex)	0.973927	0.8963	0.919845	13.95	2	1060.66	-0.957775
iSEEIcNSAAk	B4FC22	N-Term(iTRAQ4plex); C6(Carbamidomethyl); K11(iTRAQ4plex)	1.04043	0.910482	0.864008	70.48	2	1509.78	1.04499
vVATETAk	B4FC26	N-Term(iTRAQ4plex); K8(iTRAQ4plex)	1.15328	1.1587	1.21866	68.01	2	1106.67	0.960078
aFADEMGIPFMETSAk	B4FC26	N-Term(iTRAQ4plex); K16(iTRAQ4plex)	1.03425	1.03756	1.01565	54.69	2	2032.99	-0.742119
yASDNVNk	B4FC26	N-Term(iTRAQ4plex); K8(iTRAQ4plex)	1.20495	1.14162	1.25697	39.71	2	1198.63	-0.182381
lISGDLQPTSGTVFR	B4FC32	N-Term(iTRAQ4plex)	1.07113	0.973862	0.984278	52.91	2	1734.95	-2.53474
lPSNVLDTTk	B4FC49	N-Term(iTRAQ4plex); K10(iTRAQ4plex)	0.971358	0.914517	0.839578	83.25	2	1375.8	-2.67845
aPAAVAGR	B4FC49	N-Term(iTRAQ4plex)	0.915119	0.922606	0.864973	30.98	2	856.512	-0.250838
tAEQAPR	B4FC49	N-Term(iTRAQ4plex)	1.08973	0.978523	0.93254	21.7	2	916.495	-1.62071
tLYLNPYPWNk	B4FCB4	N-Term(iTRAQ4plex); K11(iTRAQ4plex)	1.13742	1.22437	1.13517	49.75	2	1696.93	2.79607
iWVFSGDADSVVPLTATR	B4FCB4	N-Term(iTRAQ4plex)	0.862468	0.92353	0.890504	32.88	3	2078.1	0.0354932
gIEkPILNFk	B4FCB4	N-Term(iTRAQ4plex); K4(iTRAQ4plex); K10(iTRAQ4plex)	1.11412	1.1307	1.10496	30.56	2	1590.99	-1.72569
eyALSDVIDTIk	B4FCC0	N-Term(iTRAQ4plex); Y2(iTRAQ4plex); K12(iTRAQ4plex)	1.0384	1.15254	0.958625	44.05	3	1799.01	-4.7558
tQFEMDk	B4FCC0	N-Term(iTRAQ4plex); K7(iTRAQ4plex)	0.99408	0.916571	0.829114	40.37	2	1186.6	0.0546679
yWPSLYcSk	B4FCC0	N-Term(iTRAQ4plex); C7(Carbamidomethyl); K9(iTRAQ4plex)	0.963917	0.990457	0.925933	35.13	2	1491.75	-0.169807
hAFGGSPQIVck	B4FCC0	N-Term(iTRAQ4plex); C11(Carbamidomethyl); K12(iTRAQ4plex)	1.00367	1.1573	1.09956	34.11	3	1588.85	-2.10467
eYALSDVIDTIk	B4FCC0	N-Term(iTRAQ4plex); K12(iTRAQ4plex)	0.946872	0.898566	0.87791	25.16	3	1654.91	-4.24049
rTQFEMDk	B4FCC0	N-Term(iTRAQ4plex); K8(iTRAQ4plex)	0.9606	1.00554	0.966227	21.94	3	1342.7	0.458771
rGSIEELR	B4FCC0	N-Term(iTRAQ4plex)	0.982531	1.0943	1.00091	16.29	3	1103.63	-1.31177
gSIEELR	B4FCC0	N-Term(iTRAQ4plex)	1.00701	0.840292	0.822967	10.59	2	947.529	0.724745
gNNVLYISTTk	B4FCE3	N-Term(iTRAQ4plex); K11(iTRAQ4plex)	1.07533	1.14126	1.15175	63.85	2	1497.85	-0.766368
vPYDFLVSLVR	B4FCF6	N-Term(iTRAQ4plex)	1.21542	0.820604	1.08034	33.95	2	1451.84	0.0164783
gYYDNVIFHR	B4FCF9	N-Term(iTRAQ4plex)	0.977266	0.922485	0.933957	11.59	3	1427.72	-0.526751
fALITGELR	B4FCG6	N-Term(iTRAQ4plex)	1.30527	1.1664	1.13213	27.31	2	1163.69	-1.19429
kGDALVTYFk	B4FCG8	N-Term(iTRAQ4plex); K1(iTRAQ4plex); K10(iTRAQ4plex)	0.980502	1.15311	1.08096	31.98	3	1573.93	1.82917
sAPTTGGVk	B4FCH2	N-Term(iTRAQ4plex); K9(iTRAQ4plex)	1.06091	1.12815	1.12432	58.17	2	1105.64	-2.22793
yRPGTVALR	B4FCH2	N-Term(iTRAQ4plex)	0.923335	0.981558	0.95811	55.42	3	1176.7	-0.570313
sxELLIR	B4FCH2;B6TTP0	N-Term(iTRAQ4plex); X2(T)				33.92	3	975.595	-0.490377
sGVDSSGk	B4FCH3	N-Term(iTRAQ4plex); K8(iTRAQ4plex)	1.02806	1.10666	1.04775	53.42	2	1024.54	-6.57271
tPDEVIAAk	B4FCI0	N-Term(iTRAQ4plex); K9(iTRAQ4plex)	0.960469	0.983912	0.971858	52.8	2	1231.71	-0.591921
yAGVSMTQHPQYITVR	B4FCI0	N-Term(iTRAQ4plex)	1.0187	1.16065	1.32736	52.8	2	1995.03	2.30357
gVkPTLSPNLNTLALVEAAGVk	B4FCI0	N-Term(iTRAQ4plex); K3(iTRAQ4plex); K22(iTRAQ4plex)	0.937053	1.046	1.05965	31.93	4	2624.57	-0.0048015
ySLDYHTIR	B4FCI0	N-Term(iTRAQ4plex)	0.976778	1.12118	1.15173	31.2	3	1311.69	3.71896
iVEAYDkDGR	B4FCI0	N-Term(iTRAQ4plex); K7(iTRAQ4plex)	0.834003	0.966616	1.07466	26.34	2	1453.79	2.20427
aEQHIPGYAk	B4FCI0	N-Term(iTRAQ4plex); K10(iTRAQ4plex)	1.04071	1.13036	1.02276	14.74	3	1401.77	-0.744115
qPFVMETVk	B4FCI0	N-Term(iTRAQ4plex); K9(iTRAQ4plex)	1.06056	1.0101	1.0475	64.58	2	1366.77	1.16292
aDDAAk	B4FCI0	N-Term(iTRAQ4plex); K6(iTRAQ4plex)	1.01549	0.954652	0.991828	38.49	2	878.481	-1.63556
vPTLLSFLAk	B4FCI9	N-Term(iTRAQ4plex); K10(iTRAQ4plex)	0.948411	1.31939	1.28208	84.33	2	1376.87	-1.8105
vVScADIVALAAR	B4FCI9	N-Term(iTRAQ4plex); C4(Carbamidomethyl)	1.11534	1.19266	1.19654	75.5	2	1488.83	-0.390589
eSVALGGGPAYk	B4FCI9	N-Term(iTRAQ4plex); K12(iTRAQ4plex)	1.18617	1.24958	1.23896	64.94	2	1436.8	-0.0303776
yYVDLLNR	B4FCI9	N-Term(iTRAQ4plex); Y1(iTRAQ4plex)	1.01675	1.201	1.11928	20.38	3	1343.76	0.068791
tPNAFDNk	B4FCI9	N-Term(iTRAQ4plex); K8(iTRAQ4plex)	1.07066	1.04541	1.03121	40.99	2	1194.63	-2.30626
eFLASAVR	B4FCI9	N-Term(iTRAQ4plex)	1.00727	1.07364	1.06276	25.19	2	1036.59	1.00346
aVAAAGYR	B4FCJ8	N-Term(iTRAQ4plex)	1.01513	0.913416	0.97987	18.26	2	922.522	-1.21546
fFFSSLAGTNPASPHR	B4FCK0	N-Term(iTRAQ4plex)	1.00576	1.25862	1.07793	40.43	3	1879.96	-0.89086
aQDLAQPLVDAQIPFk	B4FCK0	N-Term(iTRAQ4plex); K16(iTRAQ4plex)	0.984986	1.02827	1.07936	33.59	2	2042.14	-4.60952
gNHEAADINALFGFR	B4FCK7	N-Term(iTRAQ4plex)	0.68188	0.654072	0.618761	29.05	3	1775.91	7.56226
gRPQAPNNDR	B4FCK7	N-Term(iTRAQ4plex)	0.801634	0.861839	0.86839	14.3	3	1268.66	0.571915
iIcMHGGIGR	B4FCK7;C0PIZ1	N-Term(iTRAQ4plex); C3(Carbamidomethyl)				21.4	3	1257.67	0.112919
gSVSFTIDcTkPVEDk	B4FCK9	N-Term(iTRAQ4plex); C9(Carbamidomethyl); K11(iTRAQ4plex); K16(iTRAQ4plex)	1.00938	1.11388	1.06719	72.61	2	2215.16	0.21853
iMEVASLEk	B4FCK9	N-Term(iTRAQ4plex); K9(iTRAQ4plex)	0.991196	1.11984	1.06414	53.24	2	1307.75	-2.06021
imEVASLEk	B4FCK9	N-Term(iTRAQ4plex); M2(Oxidation); K9(iTRAQ4plex)	0.976279	0.952398	0.889763	25.79	3	1323.74	0.643208
gGAVAGk	B4FCK9	N-Term(iTRAQ4plex); K7(iTRAQ4plex)	0.8529	1.03188	1.0233	46.87	2	847.523	-1.76841
nVyELR	B4FCK9	N-Term(iTRAQ4plex); Y3(iTRAQ4plex)	1.04268	1.1743	0.901805	12.23	3	1081.62	-3.75579
aGNLGDSVTISR	B4FCK9;B6SYD0	N-Term(iTRAQ4plex)				65.12	2	1333.72	-1.81435
yFNIAENEGEEED	B4FCK9;B6SYD0	N-Term(iTRAQ4plex); Y1(iTRAQ4plex)				36.59	2	1846.82	-2.63641
aWLPDDLAALGSPTR	B4FCM3	N-Term(iTRAQ4plex)	0.967697	0.915876	0.93921	39.26	2	1726.92	-0.664104
sGAGEGk	B4FCM8	N-Term(iTRAQ4plex); K7(iTRAQ4plex)	0.977214	1.02239	0.939654	50.84	2	893.493	0.332925
lLNQEILR	B4FCM9	N-Term(iTRAQ4plex)	0.978795	0.965101	0.999946	11.96	2	1142.7	-3.58894
gkDDVVESGAGGGEFAAk	B4FCN0	N-Term(iTRAQ4plex); K2(iTRAQ4plex); K18(iTRAQ4plex)	0.961334	1.10817	1.09472	90.68	3	2126.11	1.59475
gEDAPEcDk	B4FCQ4	N-Term(iTRAQ4plex); C7(Carbamidomethyl); K9(iTRAQ4plex)	1.03568	1.12064	1.08182	36.8	2	1308.6	2.43969
aAEEkPSSGTESEAAPSTNDETPPSVEDk	B4FCQ4	N-Term(iTRAQ4plex); K5(iTRAQ4plex); K29(iTRAQ4plex)	0.953594	0.852992	0.851159	30.3	5	3392.63	2.82024
sLcPGEWVDR	B4FCQ4	N-Term(iTRAQ4plex); C3(Carbamidomethyl)	0.872355	0.922196	0.912094	27.41	2	1362.66	-0.865695
tPSLAEEYSLPPQEVPVEk	B4FCQ4	N-Term(iTRAQ4plex); K19(iTRAQ4plex)	0.943492	0.937448	0.96614	16.65	3	2401.27	-3.25943
iETAPADFR	B4FCQ4	N-Term(iTRAQ4plex)	1.02834	1.06348	1.08075	18.54	3	1163.61	-2.37229
yVEYHR	B4FCQ4;B6STB2	N-Term(iTRAQ4plex)				12.96	3	1010.52	1.07479
wMNITSLDELk	B4FCT5	N-Term(iTRAQ4plex); K11(iTRAQ4plex)	1.09539	1.07753	1.0818	51.85	2	1637.87	-5.14633
gVHTGQMVLk	B4FCT5	N-Term(iTRAQ4plex); K10(iTRAQ4plex)	0.990088	1.06671	1.13779	29.18	2	1357.79	2.67299
dSTGIEDk	B4FCU9	N-Term(iTRAQ4plex); K8(iTRAQ4plex)	1.06884	1.01433	0.938018	39.58	2	1152.6	-0.323703
eTVEENTSTTER	B4FCU9	N-Term(iTRAQ4plex)	0.721038	0.773332	0.779013	39.56	2	1539.72	-1.27683
lSFLDIk	B4FCU9	N-Term(iTRAQ4plex); K7(iTRAQ4plex)	0.913798	1.02137	1.01976	29.68	2	1123.7	1.87657
iHNIGATLVGVDk	B4FCV1	N-Term(iTRAQ4plex); K13(iTRAQ4plex)	1.39856	1.52774	1.62497	95.15	2	1624.96	-1.31853
cLLDGNLLQTk	B4FCV1	N-Term(iTRAQ4plex); C1(Carbamidomethyl); K11(iTRAQ4plex)	1.16847	1.17181	1.27905	54.05	2	1562.88	-0.367479
gHALNPGQR	B4FCV1	N-Term(iTRAQ4plex)	0.915652	0.842129	0.883949	25.88	3	1093.6	-0.87699
lHDTQYGR	B4FCV1	N-Term(iTRAQ4plex)	0.921637	0.963785	0.959081	16.95	3	1133.58	-1.50754
gLTNFIR	B4FCV1	N-Term(iTRAQ4plex)	1.03257	0.944811	1.01945	26.24	2	964.569	-0.860571
yLVEHk	B4FCV1	N-Term(iTRAQ4plex); K6(iTRAQ4plex)	0.996842	0.935689	0.975285	22.41	3	1076.64	1.07077
yLVEHk	B4FCV1	N-Term(iTRAQ4plex); Y1(iTRAQ4plex); K6(iTRAQ4plex)	1.02874	1.21895	1.104	12.25	4	1220.74	2.92328
vEEGDADDVATALR	B4FCW6	N-Term(iTRAQ4plex)	1.06488	0.968825	1.0149	50.65	2	1604.79	-2.0504
vLNVAQGQATLTMk	B4FCW9	N-Term(iTRAQ4plex); K14(iTRAQ4plex)	1.06397	1.0407	1.01838	80.27	2	1762.01	-2.13624
gVEDDEDDLk	B4FCW9	N-Term(iTRAQ4plex); K10(iTRAQ4plex)	0.988793	0.925343	0.922163	66.69	2	1422.68	-2.49659
eISAFLDQR	B4FCW9	N-Term(iTRAQ4plex)	0.897393	0.945977	0.938222	36.71	2	1222.65	-1.02421
gTNAFELAFR	B4FCW9	N-Term(iTRAQ4plex)	0.932234	0.934051	0.947243	30.55	2	1269.67	-2.81205
tLNmELk	B4FCW9	N-Term(iTRAQ4plex); M4(Oxidation); K7(iTRAQ4plex)	1.00904	1.10395	1.08597	32	2	1152.66	2.46339
tLNMELk	B4FCW9	N-Term(iTRAQ4plex); K7(iTRAQ4plex)	1.03209	1.03251	0.993003	32.03	3	1136.66	0.455803
vVIFSDAGPDTR	B4FCX9	N-Term(iTRAQ4plex)	0.995694	0.864315	0.859164	23.6	2	1420.76	0.410115
lLLFPVTESR	B4FCX9	N-Term(iTRAQ4plex)	0.959245	0.912497	0.933522	19.82	2	1318.79	4.75825
eIPSLQLINQTLSYAR	B4FCY9	N-Term(iTRAQ4plex)	0.950456	0.864124	0.746201	47.76	3	1990.11	-0.0776159
gYDSLSVSDAk	B4FCY9	N-Term(iTRAQ4plex); K11(iTRAQ4plex)	1.11535	0.853222	0.844496	45.76	2	1429.74	-2.78024
dIYEHAVVLSVk	B4FCY9	N-Term(iTRAQ4plex); K12(iTRAQ4plex)	0.862377	0.802389	0.756853	40.2	3	1660.95	-2.49895
lEDQDAFER	B4FCY9	N-Term(iTRAQ4plex)	0.952244	0.843423	0.914213	16.66	2	1266.6	-3.46191
vDLHcAGcANk	B4FCZ7	N-Term(iTRAQ4plex); C5(Carbamidomethyl); C8(Carbamidomethyl); K11(iTRAQ4plex)	1.02508	1.13835	1.24838	17.15	3	1532.75	-1.18329
aNQLGEDPFNLSk	B4FD20	N-Term(iTRAQ4plex); K13(iTRAQ4plex)	1.10863	1.13577	1.15908	53.59	2	1720.91	0.105201
mFLLGTHYR	B4FD20	N-Term(iTRAQ4plex)	1.06052	1.04528	1.02203	31.05	3	1281.69	0.422705
vIEMYHPLALR	B4FD20	N-Term(iTRAQ4plex)	0.986846	0.909579	0.867748	28.1	3	1485.84	0.111363
aGHEIEDVLSER	B4FD25	N-Term(iTRAQ4plex)	0.945619	1.00779	1.0312	48.69	2	1498.76	1.31925
aWLNLISk	B4FD25	N-Term(iTRAQ4plex); K8(iTRAQ4plex)	1.02446	0.959519	0.914413	29.25	2	1232.76	-1.18961
vLYPASAk	B4FD25	N-Term(iTRAQ4plex); K8(iTRAQ4plex)	1.01962	1.06687	1.06438	43.21	2	1136.69	-0.615525
vLASELPR	B4FD25	N-Term(iTRAQ4plex)	0.947525	0.935988	0.927458	28.13	2	1028.62	1.43731
vAVVGEGTAR	B4FD25	N-Term(iTRAQ4plex)	1.01606	0.912816	0.865751	34.64	2	1102.63	-2.90536
mLLENSPQEAQAR	B4FD27	N-Term(iTRAQ4plex)	0.930455	1.09062	1.12051	34.88	2	1630.83	-3.42008
gFDLVDk	B4FD28	N-Term(iTRAQ4plex); K7(iTRAQ4plex)	0.969365	1.00202	0.916782	18.92	2	1081.62	3.94034
eALIVk	B4FD43	N-Term(iTRAQ4plex); K6(iTRAQ4plex)	0.969966	0.830007	0.839905	27.89	2	960.634	0.835351
tFQDAGVTLLk	B4FD74	N-Term(iTRAQ4plex); K11(iTRAQ4plex)	1.05639	1.11856	1.26088	65.13	2	1480.86	-0.509162
tGIVEPAk	B4FD74	N-Term(iTRAQ4plex); K8(iTRAQ4plex)	1.03301	1.0264	1.21332	47.93	2	1102.67	0.554252
hVVAASAR	B4FD74	N-Term(iTRAQ4plex)	1.2617	1.29297	1.3014	39.77	3	954.56	0.212773
fFPSEFGLDVDR	B4FD74	N-Term(iTRAQ4plex)	1.0236	0.946512	1.11979	16.84	2	1572.78	-1.70915
lGHPTSALVR	B4FD74	N-Term(iTRAQ4plex)	0.966013	1.03328	1.15877	20.91	2	1194.7	-2.44986
eYVPEEAVLk	B4FD74	N-Term(iTRAQ4plex); K10(iTRAQ4plex)	0.879295	0.900438	0.995407	22.29	2	1464.82	-1.97413
sILGAk	B4FD74	N-Term(iTRAQ4plex); K6(iTRAQ4plex)	0.980877	1.0177	1.04347	34.26	2	876.575	-0.587997
gAPTGFVLPIR	B4FD77	N-Term(iTRAQ4plex)	1.02346	1.01226	1.02849	44.05	2	1271.76	1.47174
tQYSFSHVPSmk	B4FD77	N-Term(iTRAQ4plex); M11(Oxidation); K12(iTRAQ4plex)	1.03689	1.13945	1.05548	24.7	3	1715.87	1.24963
vLLGIGGGHYVPR	B4FD80	N-Term(iTRAQ4plex)	1.08979	0.880852	0.815169	66.52	3	1481.87	1.80585
qDAAQAIALVLWk	B4FD80	N-Term(iTRAQ4plex); K13(iTRAQ4plex)	1.10773	1.02925	1.009	45.73	3	1715.01	-0.381389
gITYDAQAALDHLAQR	B4FD83	N-Term(iTRAQ4plex)	0.879327	0.959412	0.843822	49.44	3	1886.98	0.232094
gPTILFFQENAGNIAHR	B4FD83	N-Term(iTRAQ4plex)	1.15744	1.12473	1.14692	45.58	3	2029.07	-3.49512
sLGGAVGAVLAk	B4FD83	N-Term(iTRAQ4plex); K12(iTRAQ4plex)	1.16593	1.05957	1.07968	34.69	2	1330.83	-3.45384
lVYVPVLPGLAR	B4FD83	N-Term(iTRAQ4plex)	1.05341	1.09597	1.06919	33.92	2	1440.9	-1.19501
sSGAVAR	B4FD90	N-Term(iTRAQ4plex)	1.00476	1.26202	1.1683	28.43	2	791.449	-0.551182
lHSELLk	B4FDA7	N-Term(iTRAQ4plex); K7(iTRAQ4plex)	0.967866	1.09114	1.00945	47.24	2	1127.7	-1.5181
vADMINILk	B4FDB1	N-Term(iTRAQ4plex); K9(iTRAQ4plex)	1.03187	1.10576	1.1391	36.59	3	1304.78	-0.396822
dVADALLLAYEkPEASGR	B4FDB1	N-Term(iTRAQ4plex); K12(iTRAQ4plex)	0.880846	1.01425	1.03422	31.72	4	2206.19	-0.514209
vLDYAGTLVkPSVTTDEIDk	B4FDC4	N-Term(iTRAQ4plex); K10(iTRAQ4plex); K20(iTRAQ4plex)	0.867613	0.882561	0.938097	81.26	2	2596.44	-2.63768
sVcTSVNEcMcHGIPDSR	B4FDC4	N-Term(iTRAQ4plex); C3(Carbamidomethyl); C9(Carbamidomethyl); C11(Carbamidomethyl)	1.11492	1.01513	1.03541	65.29	3	2252.95	-3.93578
aSTRPGTQESGQTk	B4FDC4	N-Term(iTRAQ4plex); K14(iTRAQ4plex)	0.931438	0.972282	0.838002	49.99	2	1735.91	-3.92361
nGFGVVEcFVGHGVGR	B4FDC4	N-Term(iTRAQ4plex); C8(Carbamidomethyl)	1.17282	1.09716	1.09148	33.1	3	1834.92	0.89063
eGIVHmR	B4FDC4	N-Term(iTRAQ4plex); M6(Oxidation)	0.998603	0.802693	0.720978	33.49	3	1001.53	0.503232
eGIVHMR	B4FDC4	N-Term(iTRAQ4plex)	1.059	0.947877	0.904962	26.95	2	985.537	0.412784
vEASAAkPESPPAPAPVPAFR	B4FDC9	N-Term(iTRAQ4plex); K7(iTRAQ4plex)	1.03659	0.954146	0.935051	79.73	2	2377.31	-0.761831
qWQATWQDDPTEGPk	B4FDC9;B6U5P1	N-Term(iTRAQ4plex); K15(iTRAQ4plex)				92.26	2	2075.01	-0.0865651
gGGVDWDAVIDAEAR	B4FDC9;B6U5P1	N-Term(iTRAQ4plex)				73.48	2	1674.82	1.0251
wVNGTWDLTk	B4FDC9;B6U5P1	N-Term(iTRAQ4plex); K10(iTRAQ4plex)				52.72	2	1507.82	0.626155
kLIDETTFYDR	B4FDC9;B6U5P1	N-Term(iTRAQ4plex); K1(iTRAQ4plex)				38.42	2	1688.91	-1.92761
lIDETTFYDR	B4FDC9;B6U5P1	N-Term(iTRAQ4plex)				20.74	2	1416.71	-1.60053
lSEVDDAFFAAR	B4FDE5	N-Term(iTRAQ4plex)	0.910338	0.603118	0.474575	49.48	2	1484.75	-1.77681
iPVVNEQQHVIGIVTR	B4FDE5	N-Term(iTRAQ4plex)	0.884113	0.645729	0.568985	41.19	3	1946.12	-4.34295
gPDFATIINSVTAk	B4FDF4	N-Term(iTRAQ4plex); K14(iTRAQ4plex)	1.08355	0.939897	0.920945	62.07	2	1721.97	0.585509
tNISPDVASSTR	B4FDF4	N-Term(iTRAQ4plex)	1.26664	1.14724	1.15172	46.06	2	1391.72	-1.02039
iIYGGSVNAANcAELAk	B4FDF4;B4F820	N-Term(iTRAQ4plex); C12(Carbamidomethyl); K17(iTRAQ4plex)				109.32	2	2039.08	0.165041
kEDIDGFLVGGASLk	B4FDF4;B4F820	N-Term(iTRAQ4plex); K1(iTRAQ4plex); K15(iTRAQ4plex)				89.43	2	1981.13	0.566631
vATPEQAQEVHAAVR	B4FDF4;B4F820	N-Term(iTRAQ4plex)				88.52	2	1749.93	-1.06655
eDIDGFLVGGASLk	B4FDF4;B4F820	N-Term(iTRAQ4plex); K14(iTRAQ4plex)				88.33	2	1708.93	-2.47933
hIIGENDEFIGk	B4FDF4;B4F820	N-Term(iTRAQ4plex); K12(iTRAQ4plex)				87.07	2	1659.89	-1.56878
iEVSAQNVWIGk	B4FDF4;B4F820	N-Term(iTRAQ4plex); K12(iTRAQ4plex)				78.54	2	1631.94	1.64156
aAYALSQNVk	B4FDF4;B4F820	N-Term(iTRAQ4plex); K10(iTRAQ4plex)				63.54	2	1352.78	0.983873
vIAcIGELLEER	B4FDF4;B4F820	N-Term(iTRAQ4plex); C4(Carbamidomethyl)				61.61	3	1545.84	-0.211484
kAAYALSQNVk	B4FDF4;B4F820	N-Term(iTRAQ4plex); K1(iTRAQ4plex); K11(iTRAQ4plex)				40.38	2	1624.98	1.03734
aAyALSQNVk	B4FDF4;B4F820	N-Term(iTRAQ4plex); Y3(iTRAQ4plex); K10(iTRAQ4plex)				26.73	2	1496.88	-2.95186
hIIGENDEFIGkk	B4FDF4;B4F820	N-Term(iTRAQ4plex); K12(iTRAQ4plex); K13(iTRAQ4plex)				18.38	4	1932.09	0.780492
fFVGGNWk	B4FDF4;B4FHH4;C0PE24;B6SIG5;B4F820;B6SMV7	N-Term(iTRAQ4plex); K8(iTRAQ4plex)				44.67	3	1242.69	-0.839579
eQLALPDGTAITGESk	B4FDG2	N-Term(iTRAQ4plex); K16(iTRAQ4plex)	1.0045	0.824944	0.92758	66	2	1918.04	-0.222382
lMLEAPPk	B4FDG2;K7TFT9	N-Term(iTRAQ4plex); K8(iTRAQ4plex)				41.66	2	1186.71	0.433138
lmLEAPPk	B4FDG2;K7TFT9	N-Term(iTRAQ4plex); M2(Oxidation); K8(iTRAQ4plex)				32.91	3	1202.71	-0.481404
kETVDk	B4FDG2;K7TFT9	N-Term(iTRAQ4plex); K1(iTRAQ4plex); K6(iTRAQ4plex)				16.37	3	1151.7	-2.57133
vcSIVk	B4FDG2;K7TFT9	N-Term(iTRAQ4plex); C2(Carbamidomethyl); K6(iTRAQ4plex)				31.12	2	993.6	-0.941387
lITDHPEDFR	B4FDG5	N-Term(iTRAQ4plex)	0.914747	1.01926	0.969299	47.44	2	1386.72	4.82871
gLTNSLLAAk	B4FDG5	N-Term(iTRAQ4plex); K10(iTRAQ4plex)	0.9546	1.10675	1.03948	40.15	2	1275.78	-5.81637
dYEGSSSSYR	B4FDG5	N-Term(iTRAQ4plex)	1.09185	1.03774	0.999676	32.12	2	1294.56	-1.49654
kPDEAVDIILLcR	B4FDG5	N-Term(iTRAQ4plex); K1(iTRAQ4plex); C12(Carbamidomethyl)	1.0448	1.03461	1.02424	20.23	3	1830.06	8.95338
lSQEEEEkFk	B4FDG5	N-Term(iTRAQ4plex); K8(iTRAQ4plex); K10(iTRAQ4plex)	0.86985	1.47628	1.56164	20.15	3	1698.93	-0.902233
eSAVVk	B4FDG5	N-Term(iTRAQ4plex); K6(iTRAQ4plex)	0.826918	0.828092	0.811936	32.25	2	920.565	-0.916254
aAIDALDGFDMDGR	B4FDG7	N-Term(iTRAQ4plex)	0.927277	0.83177	0.741504	69.09	3	1610.76	0.0644159
dAESGISR	B4FDG7	N-Term(iTRAQ4plex)	1.01896	0.879496	0.829727	32.19	2	978.496	-1.73968
nVNLAHITPTk	B4FDG7	N-Term(iTRAQ4plex); K11(iTRAQ4plex)	0.974408	0.946853	0.864153	31.95	3	1495.88	-1.7948
dHIFETPHk	B4FDG7	N-Term(iTRAQ4plex); K9(iTRAQ4plex)	0.982541	0.875385	0.844264	31.56	4	1411.76	0.242085
eLFVcNLPR	B4FDG7	N-Term(iTRAQ4plex); C5(Carbamidomethyl)	0.846705	0.843207	0.826768	17.84	2	1291.7	1.35061
kNVNLAHITPTk	B4FDG7	N-Term(iTRAQ4plex); K1(iTRAQ4plex); K12(iTRAQ4plex)	0.872361	1.09922	1.17507	12.27	4	1768.08	1.26356
gTASVTMR	B4FDG7	N-Term(iTRAQ4plex)	0.902094	0.793845	0.763346	18.62	2	966.515	-0.891919
eAHVER	B4FDG7	N-Term(iTRAQ4plex)	0.940772	0.824522	0.724637	23.17	2	884.47	-0.60367
lFITQTGSDSWVGR	B4FDG9	N-Term(iTRAQ4plex)	1.02213	1.00961	1.05858	79.73	2	1710.89	-1.6283
iIYSGGQDLDILPQGAGk	B4FDG9	N-Term(iTRAQ4plex); K18(iTRAQ4plex)	0.961768	1.02562	1.00657	73.95	3	2133.17	-2.94229
tWLNGYSSGVEQAFk	B4FDG9	N-Term(iTRAQ4plex); K15(iTRAQ4plex)	1.15324	1.15981	1.31489	64.27	2	1975.01	-2.96285
acSLSSLALILk	B4FDG9	N-Term(iTRAQ4plex); C2(Carbamidomethyl); K12(iTRAQ4plex)	0.883502	0.982723	1.02232	62.86	2	1563.94	-0.15053
lQPETEQRPHk	B4FDG9	N-Term(iTRAQ4plex); K11(iTRAQ4plex)	0.872881	1.02733	1.06245	54.25	2	1650.92	2.03049
nAQEVIk	B4FDG9	N-Term(iTRAQ4plex); K7(iTRAQ4plex)	1.09484	1.02815	1.07185	48.75	2	1089.65	-0.313079
fDLWESEGDVR	B4FDG9	N-Term(iTRAQ4plex)	1.01282	1.00568	1.02123	48.16	2	1496.71	-1.42765
fYVLYEk	B4FDG9	N-Term(iTRAQ4plex); K7(iTRAQ4plex)	1.02451	1.04184	1.03116	47.29	2	1249.71	-0.2998
vSFFVDk	B4FDG9	N-Term(iTRAQ4plex); K7(iTRAQ4plex)	1.14686	1.01396	0.979169	34.75	2	1129.65	-0.876495
gQALAYLLk	B4FDG9	N-Term(iTRAQ4plex); K9(iTRAQ4plex)	0.869933	1.01492	1.15029	33.29	3	1264.79	1.92198
vSFFVDkk	B4FDG9	N-Term(iTRAQ4plex); K7(iTRAQ4plex); K8(iTRAQ4plex)	0.824094	1.36134	1.38234	31.34	2	1401.85	2.68152
aESPEGFVLTHIQk	B4FDG9	N-Term(iTRAQ4plex); K14(iTRAQ4plex)	0.872543	0.989606	1.02644	25.64	3	1844.02	1.14862
iIHSNER	B4FDG9	N-Term(iTRAQ4plex)	0.997531	0.972575	0.983492	22.92	3	1012.56	-1.10265
eASFkPTDAVVk	B4FDG9	N-Term(iTRAQ4plex); K5(iTRAQ4plex); K12(iTRAQ4plex)	0.940103	1.03437	1.02648	22.45	3	1723.98	-8.09742
lGPNISPR	B4FDG9	N-Term(iTRAQ4plex)	0.854075	1.00823	1.03589	34.37	2	997.59	-1.61305
dLQFPYAk	B4FDG9	N-Term(iTRAQ4plex); K8(iTRAQ4plex)	0.941032	0.925611	0.921243	13.05	3	1269.71	-1.54082
tLSGSVVGGIk	B4FDH0	N-Term(iTRAQ4plex); K11(iTRAQ4plex)	1.08798	1.13273	1.19493	79	2	1305.8	1.08652
vTVFSTSESk	B4FDH0	N-Term(iTRAQ4plex); K10(iTRAQ4plex)	1.09064	1.13448	1.17266	65.89	2	1372.76	-0.0700675
iPDGYPLAk	B4FDH0	N-Term(iTRAQ4plex); K9(iTRAQ4plex)	1.00057	0.936008	1.0176	39.59	2	1261.74	-1.58745
gELSDEVk	B4FDH3	N-Term(iTRAQ4plex); K8(iTRAQ4plex)	1.05221	0.971566	0.903153	37.93	2	1164.64	1.13584
aGQPEcQYYLk	B4FDH8	N-Term(iTRAQ4plex); C6(Carbamidomethyl); K11(iTRAQ4plex)	0.991476	0.978143	0.995016	45.98	2	1644.83	0.279836
vQLNTSGYPLRPNEk	B4FDH8	N-Term(iTRAQ4plex); K15(iTRAQ4plex)	0.949822	1.06497	1.1195	43.8	3	2004.1	-4.03496
ecAYYLk	B4FDH8	N-Term(iTRAQ4plex); C2(Carbamidomethyl); K7(iTRAQ4plex)	1.01001	0.958392	1.01605	34.76	2	1234.64	-1.80743
yANTck	B4FDH8	N-Term(iTRAQ4plex); C5(Carbamidomethyl); K6(iTRAQ4plex)	1.05075	1.07589	1.10324	37.82	2	1044.54	1.73432
lSEASPVPIPQEPTEPLLVDEDALPPk	B4FDI5	N-Term(iTRAQ4plex); K27(iTRAQ4plex)	0.869667	0.845186	0.863727	19.31	3	3169.71	-0.924857
sLFDSGPSR	B4FDJ3	N-Term(iTRAQ4plex)	0.874436	0.927185	0.894918	21.05	2	1109.57	-2.70166
eQASGGGR	B4FDJ7	N-Term(iTRAQ4plex)	0.94395	1.06264	1.04816	40.54	2	905.456	0.103645
gSSGTADDPLMESLkk	B4FDJ7	N-Term(iTRAQ4plex); K15(iTRAQ4plex); K16(iTRAQ4plex)	0.879129	1.07184	1.06309	21.1	3	2068.09	-1.16747
sIQDLLk	B4FDJ7	N-Term(iTRAQ4plex); K7(iTRAQ4plex)	1.21862	1.05741	1.0407	25.62	2	1104.69	1.64468
tDLVLTPTk	B4FDK0	N-Term(iTRAQ4plex); K9(iTRAQ4plex)	0.966207	0.885596	0.836464	44.4	2	1275.77	-1.50317
rVDEYTkPVVTk	B4FDK0	N-Term(iTRAQ4plex); K7(iTRAQ4plex); K12(iTRAQ4plex)	0.938613	1.08966	1.05875	10.05	4	1867.1	1.49771
gQEVAEDVR	B4FDK0	N-Term(iTRAQ4plex)	1.0967	0.975941	1.03854	32.53	2	1146.59	-0.513568
nPFLSHEIGGEDGAGDSDLGFSk	B4FDK8	N-Term(iTRAQ4plex); K23(iTRAQ4plex)	0.949572	1.02669	1.07777	69.47	3	2637.27	-0.309307
eSAHGESVccYNVR	B4FDK8	N-Term(iTRAQ4plex); C9(Carbamidomethyl); C10(Carbamidomethyl)	1.02162	1.01766	0.974563	34.85	3	1811.79	0.183421
vGSGPFPTELLGNTGDLLR	B4FDL8	N-Term(iTRAQ4plex)	0.93762	0.989276	1.01908	101.53	2	2087.12	-1.12108
iEELVGIPVHYIGVGPGR	B4FDL8	N-Term(iTRAQ4plex)	1.07499	1.11254	1.07731	70.99	3	2049.16	0.65372
yEALPGWEEDISSIR	B4FDL8	N-Term(iTRAQ4plex)	0.897712	0.843823	0.835078	57.45	2	1908.94	-2.21287
sLGDIIGVVk	B4FDL8	N-Term(iTRAQ4plex); K10(iTRAQ4plex)	1.24546	1.30041	1.28978	51.25	2	1288.81	-0.661748
lDVLTGLk	B4FDL8	N-Term(iTRAQ4plex); K8(iTRAQ4plex)	1.25499	1.27569	1.31726	39.08	2	1146.73	-0.405852
dYSDLPETAR	B4FDL8	N-Term(iTRAQ4plex)	0.910381	0.909139	0.920262	38.11	2	1310.63	-1.07586
aSGMEFGTTTGRPR	B4FDL8	N-Term(iTRAQ4plex)	0.813801	0.989415	0.986363	37.67	2	1611.8	0.676538
iLkEEVEk	B4FDL8	N-Term(iTRAQ4plex); K3(iTRAQ4plex); K8(iTRAQ4plex)	0.940387	1.21243	1.21168	36.01	2	1419.88	-2.31196
fkDFEYDNk	B4FDL8	N-Term(iTRAQ4plex); K2(iTRAQ4plex); K9(iTRAQ4plex)	0.94848	1.1452	1.21395	34.59	2	1637.85	0.821622
vkYEALPGWEEDISSIR	B4FDL8	N-Term(iTRAQ4plex); K2(iTRAQ4plex)	0.852055	1.12483	1.10762	23.92	3	2280.22	3.83809
lFAEEQLAEDLALk	B4FDN9	N-Term(iTRAQ4plex); K14(iTRAQ4plex)	1.14194	0.9779	1.17039	87.85	2	1878.04	-2.34797
sHQENVAGVk	B4FDN9	N-Term(iTRAQ4plex); K10(iTRAQ4plex)	1.08599	0.989002	1.30826	62.07	2	1356.75	3.4682
iENTISYIk	B4FDN9	N-Term(iTRAQ4plex); K9(iTRAQ4plex)	1.33311	1.27577	1.56354	57.7	2	1368.79	-2.53526
vNALENVVkPR	B4FDN9	N-Term(iTRAQ4plex); K9(iTRAQ4plex)	1.23275	1.1164	1.3081	51.57	2	1526.92	-3.05791
gGQQVAAcR	B4FDN9	N-Term(iTRAQ4plex); C8(Carbamidomethyl)	1.15836	0.990785	1.36152	45.43	2	1090.55	0.496022
hVVLQSIR	B4FDN9	N-Term(iTRAQ4plex)	1.16682	1.02502	1.14277	24.28	3	1095.68	0.0150082
gELDELER	B4FDN9	N-Term(iTRAQ4plex)	1.1212	0.865329	0.916367	16.7	2	1104.56	-2.67868
aQALQELELk	B4FDP8	N-Term(iTRAQ4plex); K10(iTRAQ4plex)	1.00479	1.08585	1.12361	12.21	2	1430.85	1.45272
iPVLIFcNk	B4FDR1	N-Term(iTRAQ4plex); C7(Carbamidomethyl); K9(iTRAQ4plex)	1.03821	0.961014	0.978739	31.94	3	1391.83	-0.132448
eNDQQLADRPR	B4FDS5	N-Term(iTRAQ4plex)	1.34191	1.0043	0.942354	29.3	3	1485.75	-4.4196
lEkEELYNR	B4FDS5	N-Term(iTRAQ4plex); K3(iTRAQ4plex)	1.08417	1.12415	1.19876	25.11	2	1481.82	0.488015
vYGQTASk	B4FDT1	N-Term(iTRAQ4plex); K8(iTRAQ4plex)	1.30528	1.06795	0.857856	39.56	2	1141.65	2.88531
vENVVLEAGGcVLR	B4FDT1	N-Term(iTRAQ4plex); C11(Carbamidomethyl)	0.872188	0.900495	0.75958	28.77	3	1658.9	-1.35034
aEIGWEPk	B4FDT1	N-Term(iTRAQ4plex); K8(iTRAQ4plex)	0.935995	0.845166	0.844121	24.29	2	1217.67	-4.27771
fYLQDASLR	B4FDU9	N-Term(iTRAQ4plex)	1.07484	1.06088	1.14474	26.78	2	1256.68	0.0974622
fQTTTYcHVEV	B4FDU9	N-Term(iTRAQ4plex); C7(Carbamidomethyl)	1.12037	1.22902	1.26708	15.09	2	1528.72	-0.673305
[truncated: 23,794 more rows]
