# Supplementary material for: Quantitative Proteomic Analyses Identify ABA-Related Proteins and Signal Pathways in Maize Leaves under Drought Conditions
Source: Front Plant Sci. 2016 Dec 8;7:1827. doi: 10.3389/fpls.2016.01827 (PMC5143342; doi:10.3389/fpls.2016.01827)
Supplement: Supplementary Excel S2 — Indentified peptides for the second independent biological experiment. [file DataSheet2.XLSX]

## Sheet: Sheet1
Sequence	Protein Group Accessions	Modifications	ZH-GH/ZH-GH	BH-GH/BH-CK	IonScore	Charge	MH+ [Da]	ΔM [ppm]
vDNGDDDVGGFGGGSSLGGSGGGGGGR	B4F9M6	N-Term(iTRAQ4plex)	0.951569	1.11041	178.35	2	2411.06	-0.138385
vDNGDDDSGGFGVGLGSTGGGGR	K7UAC8	N-Term(iTRAQ4plex)	1.11082	1.1509	164.16	2	2196.99	1.25521
sPPVAGAAAGAGGAGAGALMk	B6TMD9	N-Term(iTRAQ4plex); K21(iTRAQ4plex)	0.856321	1.00693	142.66	2	1970.08	1.67932
aAGGDDSGSGGGFNLGGLGGLFAk	B4FS10	N-Term(iTRAQ4plex); K24(iTRAQ4plex)	0.785525	0.978742	140.5	2	2370.19	0.301163
vGTLDSLLALSDDLVk	B4FSJ1;B4G0U0	N-Term(iTRAQ4plex); K16(iTRAQ4plex)			137.9	2	1947.13	0.430856
gFQQGLYMGNGGGANVVAPGYTk	B4FQW8;Q84RL8	N-Term(iTRAQ4plex); K23(iTRAQ4plex)			137.4	2	2574.3	0.723673
aETSPEDVGGMHAAVGILTER	B7ZYP6;C5IHD3;C5IHD1	N-Term(iTRAQ4plex)			137.3	2	2284.14	2.32504
aAVTPAFVGQFPGVNGLGISAAR	Q6TM44	N-Term(iTRAQ4plex)	0.937243	0.962231	136.22	2	2344.33	18.1606
nAAAGVSGLNAGNAASIPSk	Q2XX18;Q2XX14	N-Term(iTRAQ4plex); K20(iTRAQ4plex)			135.82	2	2058.12	-0.269139
iDGEGNAPASSSQIDLHEAR	B6U0P5	N-Term(iTRAQ4plex)	1.18573	1.03779	135.5	2	2211.06	-5.16203
eEVAAAEQGAATNESEAATLR	B4FAQ5	N-Term(iTRAQ4plex)	0.481092	1.34869	135.04	2	2262.1	2.69948
aIMTNSGGcAVQGPIGAGAAAR	K7VYJ7	N-Term(iTRAQ4plex); C9(Carbamidomethyl)	0.879774	1.04772	134.98	2	2174.09	-2.90923
vMVGLPTTGGVTPAPAAEAELk	B4FTJ6	N-Term(iTRAQ4plex); K22(iTRAQ4plex)	1.034	1.05359	134.4	2	2397.33	-0.57242
vDLSGNEFSGPIPSSIASSAR	C0PHM2	N-Term(iTRAQ4plex)	1.08261	1.08991	132.68	2	2235.14	0.675266
gHNGEVTAIATPIDNSPFIVSSSR	B4FKM1;B6SJ21	N-Term(iTRAQ4plex)			131.45	2	2613.34	2.20402
iALTTAEYLAYEcGk	B6T9C0	N-Term(iTRAQ4plex); C13(Carbamidomethyl); K15(iTRAQ4plex)	1.04794	1.02908	130.45	2	1991.04	-0.668773
gYGGGGGYGGGYGGGGGGGGR	B6SP06	N-Term(iTRAQ4plex)	0.594427	1.08954	129.42	2	1777.78	0.728426
ekPSIGTVVAVGPGPLDEEGk	B4F848	N-Term(iTRAQ4plex); K2(iTRAQ4plex); K21(iTRAQ4plex)	1.05416	1.13381	129.25	2	2511.41	1.93767
iAVITQGADPVVVAEDGk	Q9XGC6;K7UH13	N-Term(iTRAQ4plex); K18(iTRAQ4plex)			129.05	2	2070.17	1.02146
vSEMLGNVNTSSALSAFEk	B4F8L0	N-Term(iTRAQ4plex); K19(iTRAQ4plex)	1.32985	0.9817	128.66	2	2272.17	-0.54598
aETSPEDVGGmHAAVGILTER	B7ZYP6;C5IHD3;C5IHD1	N-Term(iTRAQ4plex); M11(Oxidation)			128.28	2	2300.14	2.7152
tVSSGISGASYYTGTFNTVNR	A5JVZ6	N-Term(iTRAQ4plex)	1.36799	0.989394	127.76	2	2326.15	2.4715
gLVPLAGSNNESWcQGLDGLASR	B4FTI5;B6T7D4	N-Term(iTRAQ4plex); C14(Carbamidomethyl)			127.58	2	2545.27	3.23149
mVGESTEAVGAGVGGGSSGQk	K7TSX2	N-Term(iTRAQ4plex); M1(Oxidation); K21(iTRAQ4plex)	1.11949	1.04306	127.49	2	2169.07	-1.2679
eGSDGNAGSSALcDTTcLQALSR	B6TF54	N-Term(iTRAQ4plex); C13(Carbamidomethyl); C17(Carbamidomethyl)	1.15076	1.01402	127.11	2	2514.13	-0.25901
gLFQSDAALITDAASk	B6THU9	N-Term(iTRAQ4plex); K16(iTRAQ4plex)	1.00535	1.04153	126.91	2	1896.04	2.9228
sVPVEGGSTASTTEAEk	B6TRV0	N-Term(iTRAQ4plex); K17(iTRAQ4plex)	1.05282	1.21557	126.76	2	1937.99	1.19207
aATGGSSDGNVTVASQDGSR	K7TW55	N-Term(iTRAQ4plex)	0.972937	1.13371	126.71	2	1980.93	-1.04089
vYSSAAADGDGAGSGk	B4FTN5	N-Term(iTRAQ4plex); K16(iTRAQ4plex)	0.698651	1.05241	126.6	2	1700.83	-0.055243
yVETQQLLLQIAGHk	Q84KR7;B4FA25	N-Term(iTRAQ4plex); K15(iTRAQ4plex)			126.57	2	2029.17	1.03615
tMVSDSDYTEFENFTk	B4F9G0	N-Term(iTRAQ4plex); K16(iTRAQ4plex)	0.813719	1.16371	126.54	2	2202.02	1.34727
lSYGGAQEYFGITPDVTTLGk	B6TPE4	N-Term(iTRAQ4plex); K21(iTRAQ4plex)	1.02752	0.920889	126.3	2	2505.31	-0.595179
dVADADALVSSLGSAk	B4FQK0	N-Term(iTRAQ4plex); K16(iTRAQ4plex)	1.20206	1.0484	126.07	2	1806.97	-1.28892
lVPLLTEAGAIAGSASk	B4FXZ3	N-Term(iTRAQ4plex); K17(iTRAQ4plex)	1.01662	0.991423	125.67	2	1886.12	1.35779
tAISDIEVDHIDLk	K7TLJ6	N-Term(iTRAQ4plex); K14(iTRAQ4plex)	1.07515	1.12697	125.3	2	1857.02	1.89135
gLLSSDQGLFSSTDGSAATTR	B8A1T1	N-Term(iTRAQ4plex)	0.646132	1.05734	125.19	2	2215.1	1.33188
vSGSGSQLNTPTTPAETSR	K7VF00	N-Term(iTRAQ4plex)	1.2445	0.909982	125.1	2	2034.02	-0.0816684
aLADASAAAAAFSEGk	B6SQD4	N-Term(iTRAQ4plex); K16(iTRAQ4plex)	0.942822	1.01667	124.86	2	1738.92	-1.77394
dLLLGLQQLNVGGk	B4FMS7	N-Term(iTRAQ4plex); K14(iTRAQ4plex)	0.879974	0.955678	124.85	2	1756.06	-0.823231
aASSGGVTSAPVASGQTPPSYVVR	B4FMW6	N-Term(iTRAQ4plex)	0.879294	1.21863	124.54	2	2390.24	-0.145081
tIGGGDDAFNTFFSETGAGk	B6SPX4	N-Term(iTRAQ4plex); K20(iTRAQ4plex)	1.09046	1.02032	124.37	2	2280.11	1.81378
eDDQGEMGSGGGLSADDAER	B4FZ72	N-Term(iTRAQ4plex)	1.25067	1.45447	124.34	2	2139.88	-1.88284
aWMAAQDQPHENLIFPEEVLPR	P48184	N-Term(iTRAQ4plex)	1.18226	0.8975	124.22	2	2735.38	1.16918
gIFSSIENAASSVAk	B4FRP8;B6TPX4	N-Term(iTRAQ4plex); K15(iTRAQ4plex)			124.11	2	1768.97	2.08946
vLALPGAcGASNAAFSk	B4FPA4	N-Term(iTRAQ4plex); C8(Carbamidomethyl); K17(iTRAQ4plex)	1.06037	0.991762	123.94	2	1922.04	0.353897
tPFTSGIGLETLGVETDk	K7US39	N-Term(iTRAQ4plex); K18(iTRAQ4plex)	1.04048	0.948467	123.87	2	2153.16	1.10567
qMGLSDQDIVALSGGHTLGR	B6TM55	N-Term(iTRAQ4plex)	1.00216	1.03436	123.51	2	2199.13	-1.23361
aALGVHDAAYEDTAGk	B4FFJ0	N-Term(iTRAQ4plex); K16(iTRAQ4plex)	0.86205	1.07387	123.47	2	1876.97	5.15155
iLGLGDLGcQGMGIPVGk	B6TVG1;B8A2V9;B4F8P6	N-Term(iTRAQ4plex); C9(Carbamidomethyl); K18(iTRAQ4plex)			123.19	2	2073.15	1.23034
wcScNIFSTQDHAAAAIAR	C0PHR4	N-Term(iTRAQ4plex); C2(Carbamidomethyl); C4(Carbamidomethyl)	0.9964	0.999047	123.19	2	2323.08	-2.67514
eLPAAQQGQAGEVVYAR	B6TM52	N-Term(iTRAQ4plex)	0.824356	1.067	123.03	2	1931.01	-1.62327
vLVVGNPcNTNALIcLk	F6MFD6;C0PFW3	N-Term(iTRAQ4plex); C8(Carbamidomethyl); C15(Carbamidomethyl); K17(iTRAQ4plex)			122.3	2	2173.22	3.68508
qAFDEAISELDSLGEESYk	B4FRG1;B6SZB9;B6U284;B6TFS9	N-Term(iTRAQ4plex); K19(iTRAQ4plex)			122.25	2	2419.17	-1.30475
nAASSTGNITLSVTk	B6T3B2;B4F9R9	N-Term(iTRAQ4plex); K15(iTRAQ4plex)			122.21	2	1751.98	1.37719
dPTAQTEIDNFMVQQLDGTk	B6T3P9	N-Term(iTRAQ4plex); K20(iTRAQ4plex)	0.971189	1.15627	122.18	2	2539.27	3.51777
fAVAAPVAAGDSGAAAAPkEEEk	B4FNM4	N-Term(iTRAQ4plex); K19(iTRAQ4plex); K23(iTRAQ4plex)	0.998196	1.03432	122.13	2	2589.39	0.62332
mIGETTEAVGAGVGGGSSGNk	C0PFV4	N-Term(iTRAQ4plex); K21(iTRAQ4plex)	1.00073	1.06627	122.06	2	2167.1	2.56914
aPVGGATAAVYSHAADLk	B7ZYV4	N-Term(iTRAQ4plex); K18(iTRAQ4plex)	0.67249	1.09477	121.98	2	1987.08	-1.30854
tITLEVESSDTIDNVk	P27923;K7VC49;B6SHW9;B6T1Y8	N-Term(iTRAQ4plex); K16(iTRAQ4plex)			121.88	2	2052.1	1.14147
lGANVGSAQGPTGLGk	P48187	N-Term(iTRAQ4plex); K16(iTRAQ4plex)	1.21632	0.872609	121.78	2	1714.97	0.904595
gDLSPTDcFDcGTNAGQDVYR	B6UIQ8	N-Term(iTRAQ4plex); C8(Carbamidomethyl); C11(Carbamidomethyl)	0.836539	1.18389	121.69	2	2492.05	-1.52636
lAmQEFMILPTGASSFk	B8A0W7	N-Term(iTRAQ4plex); M3(Oxidation); K17(iTRAQ4plex)	0.90433	0.975899	121.66	2	2175.15	1.03584
mSASDANSAIYVTDSAk	C0PCX3	N-Term(iTRAQ4plex); K17(iTRAQ4plex)	1.12371	1.05058	121.53	2	2019	3.96712
sLNDGDAVEYTVGSGNDGR	B6SP06	N-Term(iTRAQ4plex)	0.909051	1.07288	121.52	2	2069.95	-1.19779
aADLFDSEGQSSQSNTIk	B6TBM1	N-Term(iTRAQ4plex); K18(iTRAQ4plex)	0.88451	1.0484	121.44	2	2186.09	2.11883
iINEPTAAALSYGmNNk	B6U4A3;C0P9K2;C4JBB8	N-Term(iTRAQ4plex); M14(Oxidation); K17(iTRAQ4plex)			121.21	2	2111.1	-0.0201382
sDVFGEGASHDDEESk	C0P8K3	N-Term(iTRAQ4plex); K16(iTRAQ4plex)	1.02091	1.25345	121.1	2	1996.9	0.194025
aGAGSATLSMAYAAAk	B4G024	N-Term(iTRAQ4plex); K16(iTRAQ4plex)	1.16807	0.89669	121.04	2	1728.92	-0.840423
aSSSGcGGcSYAGTYSETk	B4F9J1	N-Term(iTRAQ4plex); C6(Carbamidomethyl); C9(Carbamidomethyl); K19(iTRAQ4plex)	0.895666	1.21057	120.93	2	2217.97	1.4612
aIGAAQAAGTAPDAYYAk	C0P296	N-Term(iTRAQ4plex); K18(iTRAQ4plex)	0.867157	0.846125	120.9	2	1998.06	1.39872
aAVEEGIVPGGGVALLYASk	P29185;Q43298	N-Term(iTRAQ4plex); K20(iTRAQ4plex)			120.87	2	2189.25	2.74394
vcLVGMGHNEMTLPLTAAAAR	Q0QWI2;B6TEC1	N-Term(iTRAQ4plex); C2(Carbamidomethyl)			120.75	2	2356.21	0.991895
aTGQAAGTSSTATSSk	K7UMP0	N-Term(iTRAQ4plex); K16(iTRAQ4plex)	1.08418	0.988201	120.55	2	1713.89	2.78503
nTPVLIDALSSDGSAck	B4FTT2	N-Term(iTRAQ4plex); C16(Carbamidomethyl); K17(iTRAQ4plex)	1.23554	1.12172	120.55	2	2036.06	3.41604
vVVSScGHDGPFGATGVk	B4G015;B4FSE1	N-Term(iTRAQ4plex); C6(Carbamidomethyl); K18(iTRAQ4plex)			120.51	2	2062.07	1.64522
aESDAAGGGAGAGDVMGLLLR	B4FP39	N-Term(iTRAQ4plex)	0.95586	0.990655	120.44	2	2032.07	19.8079
sPAGGGVAEYGSQSQQQSR	B6TM52	N-Term(iTRAQ4plex)	0.798202	1.11572	120.36	2	2037.96	-2.84742
iINEPTAAALSYGMNNk	B6U4A3;C0P9K2;C4JBB8	N-Term(iTRAQ4plex); K17(iTRAQ4plex)			120.24	2	2095.11	0.582376
gSFITSTGALATLSGAk	C0P3W9;K7VNE0	N-Term(iTRAQ4plex); K17(iTRAQ4plex)			120.19	2	1870.06	1.80018
nTVSSFNTWIEk	B4FN54	N-Term(iTRAQ4plex); K12(iTRAQ4plex)	1.4348	1.00686	119.98	2	1713.91	0.230938
hGENTSSLAGFDIQTVGR	K7TW55	N-Term(iTRAQ4plex)	1.20206	1.0386	119.76	2	2033.01	-2.65719
aVADSALGASPTSVHVGGk	B7ZZ50	N-Term(iTRAQ4plex); K19(iTRAQ4plex)	0.239411	1.12325	119.75	2	2012.11	1.78561
aIGSGSEGADSSLQEQYNk	B6T504	N-Term(iTRAQ4plex); K19(iTRAQ4plex)	1.01654	1.09125	119.41	2	2229.08	-1.62375
mScPAMAQLLSNTLYYk	B6SMN8;B4FRQ7	N-Term(iTRAQ4plex); C3(Carbamidomethyl); K17(iTRAQ4plex)			119.41	2	2279.15	0.665257
vFcVGPLVNDGSSTAGGGGR	B6TEH8	N-Term(iTRAQ4plex); C3(Carbamidomethyl)	1.20021	1.00818	119.34	2	2051.01	-1.52067
wAMLGAAGAVIPEAcNk	B4FL55;Q41746	N-Term(iTRAQ4plex); C15(Carbamidomethyl); K17(iTRAQ4plex)			118.84	2	2047.07	0.0181137
iAPDHLTDLEGVSVk	B6SIE4	N-Term(iTRAQ4plex); K15(iTRAQ4plex)	0.897505	1.11919	118.69	2	1882.05	0.815799
iVSAINEAATDWGLk	Q9M585	N-Term(iTRAQ4plex); K15(iTRAQ4plex)	1.11219	1.03657	118.66	2	1876.04	-1.81636
aTASGGGGGFSGGGGSNMLR	B6SNM4	N-Term(iTRAQ4plex)	1.16663	0.960562	118.6	2	1841.86	-2.17223
gVGTASSAQGLGTAALAAk	C0PDS1	N-Term(iTRAQ4plex); K19(iTRAQ4plex)	0.872035	0.92076	118.15	2	1919.08	1.15977
gTGGAAAAAAADHVAPISLGR	Q9SXM0	N-Term(iTRAQ4plex)	1.02892	1.04628	118.14	2	1978.06	-0.555855
yASEGTDLLPATASAAk	B4FK84	N-Term(iTRAQ4plex); K17(iTRAQ4plex)	1.11762	0.997047	118.09	2	1954.04	0.911307
ySPVLNTDDAYAAQETk	B6SHD8;B5AK47	N-Term(iTRAQ4plex); K17(iTRAQ4plex)			117.94	2	2174.08	-0.495402
tVSGVAGPLVILDk	B6T9C0	N-Term(iTRAQ4plex); K14(iTRAQ4plex)	1.12422	1.00603	117.93	2	1657.01	0.629371
vIFASGSPFHDVDLGDGk	C0P758	N-Term(iTRAQ4plex); K18(iTRAQ4plex)	0.650518	1.23866	117.92	2	2149.11	-2.10553
tIAEcLADELINAAk	B4FB66;B6SHZ1	N-Term(iTRAQ4plex); C5(Carbamidomethyl); K15(iTRAQ4plex)			117.9	2	1920.04	1.12901
gGSTGYDNAVALPAGGR	B6T3B2;B4F9R9	N-Term(iTRAQ4plex)			117.78	2	1706.86	0.961045
aISGGPVYVSDAPGk	K7UHM4;B4FVN0	N-Term(iTRAQ4plex); K15(iTRAQ4plex)			117.71	2	1705.94	-0.453022
gGFADEGSATTESDIEETLk	Q84KR7	N-Term(iTRAQ4plex); K20(iTRAQ4plex)	0.987476	1.09178	117.69	2	2345.13	0.952069
lASLADLYVNDAFGTAHR	B6STH5	N-Term(iTRAQ4plex)	1.15398	0.968912	117.69	2	2078.07	-2.06143
iFNVLGEPIDNLGPVDTSATFPIHR	P00827	N-Term(iTRAQ4plex)	1.50732	0.895087	117.49	2	2866.53	2.52274
qELIDSLGTIASSGTAk	C0PDG3	N-Term(iTRAQ4plex); K17(iTRAQ4plex)	1.03439	1.04942	117.44	2	1979.09	0.45001
lGGAGGFFGAGASSGGk	B4FLV1	N-Term(iTRAQ4plex); K17(iTRAQ4plex)	1.27581	1.02377	117.38	2	1685.89	1.03153
aHPGGPASSEFDWGTSDTPR	Q5I204;C0PA71	N-Term(iTRAQ4plex)			117.21	2	2216.02	2.49533
iAAAVAEETNLPFVTAENk	B8A0E6	N-Term(iTRAQ4plex); K19(iTRAQ4plex)	1.23443	1.07563	117.01	2	2276.23	-1.23732
tAENFANFTGDQGYPGGk	B4FXB0	N-Term(iTRAQ4plex); K18(iTRAQ4plex)	1.32838	0.87239	116.79	2	2162.03	-3.83151
vSDGLAENLSLSEAWSk	P05641	N-Term(iTRAQ4plex); K17(iTRAQ4plex)	1.03047	0.990299	116.55	2	2094.1	2.42604
lMTAPSDSSSSGSSGNWLFk	K7UFV4	N-Term(iTRAQ4plex); K20(iTRAQ4plex)	1.1101	1.04503	116.38	2	2347.15	-0.798249
sDINIVSNAScTTNcLAPLAk	Q43247	N-Term(iTRAQ4plex); C11(Carbamidomethyl); C15(Carbamidomethyl); K21(iTRAQ4plex)	0.937121	0.973607	116.38	3	2537.29	-0.930532
aDNEAAAAEAAEGEGAVATkPk	B6TEI9	N-Term(iTRAQ4plex); K20(iTRAQ4plex); K22(iTRAQ4plex)	1.08973	0.930537	116.37	2	2503.31	2.42066
sNPETGEVIGVFESVQPSDTDLGAk	B6T3B2	N-Term(iTRAQ4plex); K25(iTRAQ4plex)	1.02565	1.07279	116.28	2	2864.45	2.9796
lAYIALDYEQELETAk	B4F989	N-Term(iTRAQ4plex); K16(iTRAQ4plex)	0.990963	1.09824	116.26	2	2158.16	2.90413
vYAPGVAVSEGNGGLPk	B8A1H0	N-Term(iTRAQ4plex); K17(iTRAQ4plex)	0.776505	0.933044	116.25	2	1903.05	-2.83567
eSYWYNGIGNVVTVDQDPNTR	B6TH55;B6TEI9	N-Term(iTRAQ4plex)			115.96	2	2571.22	-3.07429
wVTQGPVDVDIGANPSAExGEDESVDDTAVk	B6UE22	N-Term(iTRAQ4plex); X19(G); K31(iTRAQ4plex)	1.43107	1.16846	115.75	3	3445.65	0.840812
aLEEAFNSLEGITcNk	Q5GAU1	N-Term(iTRAQ4plex); C14(Carbamidomethyl); K16(iTRAQ4plex)	0.978862	1.01638	115.68	2	2084.05	-2.51997
vAESLDDLILDIPSAk	K7U9W6	N-Term(iTRAQ4plex); K16(iTRAQ4plex)	1.07047	1.15228	115.67	2	1987.13	2.42577
hPAESTSNTNESVLk	B4F9G8	N-Term(iTRAQ4plex); K15(iTRAQ4plex)	0.6861	1.0228	115.64	2	1901.98	0.589818
dGAAADGSDEAALANDIMR	B6SS27	N-Term(iTRAQ4plex)	1.03779	1.13724	115.6	2	2006.92	0.617014
yTIGGDLGGGEGHNGWVScVR	B6SJ21;B4FKM1	N-Term(iTRAQ4plex); C19(Carbamidomethyl)			115.6	2	2335.11	2.17215
iEEISEDNDAGcVAIk	B6TE57	N-Term(iTRAQ4plex); C12(Carbamidomethyl); K16(iTRAQ4plex)	0.96648	1.16394	115.51	2	2051.02	1.4109
sDANDSASSLSLPFPQISER	K7UIV2	N-Term(iTRAQ4plex)	1.6921	0.974345	115.42	2	2265.11	-1.18757
gDASPLDVIAINDTGGVk	Q6LBU9	N-Term(iTRAQ4plex); K18(iTRAQ4plex)	0.877677	0.96897	115.41	2	2030.1	-2.35475
aTPEQVAAYTLk	B4FTI5	N-Term(iTRAQ4plex); K12(iTRAQ4plex)	0.954552	0.923814	115.33	2	1579.9	2.97588
aIELDkESDGAELQNALk	B4FXZ3	N-Term(iTRAQ4plex); K6(iTRAQ4plex); K18(iTRAQ4plex)	0.906047	1.02532	115.04	2	2376.3	1.26113
vAGAAADLLHAASQYGk	C0P4E8	N-Term(iTRAQ4plex); K17(iTRAQ4plex)	1.12026	1.02056	115.02	2	1931.06	0.789775
sSSSSQAGAVQGSTAk	C0PC84	N-Term(iTRAQ4plex); K16(iTRAQ4plex)	1.29857	0.849744	115.01	2	1740.9	1.59938
qQSLASEGNIGQVELLEEGk	B6TJY4	N-Term(iTRAQ4plex); K20(iTRAQ4plex)	1.24469	0.85768	114.97	2	2417.28	0.0486027
vMIHQPSGGAQGQATDIAIQAk	B6TRZ5;B4FUS5	N-Term(iTRAQ4plex); K22(iTRAQ4plex)			114.91	2	2509.34	-1.19295
qAFDEAISQLDTLGEESYk	B6SRI4	N-Term(iTRAQ4plex); K19(iTRAQ4plex)	1.06963	1.17661	114.6	2	2432.21	1.25621
wPGAAAAGSGDPLEDFck	B4F8L7	N-Term(iTRAQ4plex); C17(Carbamidomethyl); K18(iTRAQ4plex)	0.921922	0.974058	114.5	2	2137.03	1.73867
lLYEcAPMSFIVEQAGGk	B6TSK5	N-Term(iTRAQ4plex); C5(Carbamidomethyl); K18(iTRAQ4plex)	1.12599	0.891209	114.42	2	2301.19	0.364167
tPMGGFLGALSPLPATk	B4F9B2	N-Term(iTRAQ4plex); K17(iTRAQ4plex)	1.11106	0.935033	114.27	2	1946.1	0.839732
aPELQGEAVYGLTELk	B4FAI1	N-Term(iTRAQ4plex); K16(iTRAQ4plex)	0.843799	1.12573	114.19	2	2006.11	2.6817
aAAVGANSQAAQSMLk	B4FDY6;B4FAR8	N-Term(iTRAQ4plex); K16(iTRAQ4plex)			114.16	2	1805.97	-2.13429
lFDSFETLQEAVTAk	B4FT19	N-Term(iTRAQ4plex); K15(iTRAQ4plex)	1.14903	0.955526	114.13	2	1987.07	2.25909
aQGGLGGPNGPGFPLGFGQSR	B1P2H4;B1P2H3	N-Term(iTRAQ4plex)			114.11	2	2115.09	0.201721
amSIMNSFINDIFEk	B6UFX4;B6SHU4;P49120;B6T1U2;B4FXA3;B4FYZ0;B6T1G5;B6T878	N-Term(iTRAQ4plex); M2(Oxidation); K15(iTRAQ4plex)			114.01	2	2064.04	-0.173816
vPFISDDLEIEcEGk	O65107	N-Term(iTRAQ4plex); C12(Carbamidomethyl); K15(iTRAQ4plex)	0.811834	0.984503	113.99	2	2039.03	1.18382
fPTPSLVTPPEYASVGSk	B4FT31	N-Term(iTRAQ4plex); K18(iTRAQ4plex)	0.788089	1.0826	113.95	2	2165.17	-1.76712
aAAGSYSDELVSTAk	K7UY19	N-Term(iTRAQ4plex); K15(iTRAQ4plex)	1.01393	1.11018	113.9	2	1757.92	1.13717
cSADcQEcEESPAGDGFVcR	O81217	N-Term(iTRAQ4plex); C1(Carbamidomethyl); C5(Carbamidomethyl); C8(Carbamidomethyl); C19(Carbamidomethyl)	1.06405	1.38842	113.83	2	2477.95	-2.7138
cFMTGNPAEEVAIFAk	B6TJE8	N-Term(iTRAQ4plex); C1(Carbamidomethyl); K16(iTRAQ4plex)	1.18984	0.996411	113.83	2	2073.04	-1.27875
eDAVAAAEEAAFck	B6SJF4	N-Term(iTRAQ4plex); C13(Carbamidomethyl); K14(iTRAQ4plex)	0.944399	1.07622	113.66	2	1769.86	1.0135
tMISDSDYTEFENFTk	B4F8D2;B4FVJ0	N-Term(iTRAQ4plex); K16(iTRAQ4plex)			113.57	2	2216.03	0.886784
sMPTSAALDVVAk	P93804;P93805	N-Term(iTRAQ4plex); K13(iTRAQ4plex)			113.52	2	1577.88	-0.551802
sGSTSASSGTAASSAQPASSR	B6TGS2	N-Term(iTRAQ4plex)	1.5232	1.32144	113.36	2	1998.95	1.87373
aAATDSVQPEAAATETAAAEPANR	B6TIQ8	N-Term(iTRAQ4plex)	1.16667	0.933662	112.71	2	2457.19	-3.75807
aVSNVNNIIGPAIVGk	B8A0W7	N-Term(iTRAQ4plex); K16(iTRAQ4plex)	0.951439	1.00585	112.66	2	1854.11	0.972917
aAGADIVGGEDLIEQIk	B6TN03	N-Term(iTRAQ4plex); K17(iTRAQ4plex)	0.965847	1.03083	112.66	2	1987.09	-1.32479
aDFAGEDVFSDYEPSPEVR	B4FZ92	N-Term(iTRAQ4plex)	1.16775	1.07856	112.6	2	2274.03	0.878987
lTGVTGGDQVAAAmGIYGPR	B6T2L2	N-Term(iTRAQ4plex); M14(Oxidation)	1.60611	0.908936	112.55	2	2094.07	-5.67134
lFSTIDDLDHAAk	B6TI20;B6SRD4	N-Term(iTRAQ4plex); K13(iTRAQ4plex)			112.53	2	1733.93	1.5042
gIAGLSAAAcLcTAIk	B4FQS5	N-Term(iTRAQ4plex); C10(Carbamidomethyl); C12(Carbamidomethyl); K16(iTRAQ4plex)	0.9744	0.982137	112.51	2	1865.03	2.47506
sGGLGDVcGSLPVALAAR	O49064	N-Term(iTRAQ4plex); C8(Carbamidomethyl)	1.18706	0.966375	112.39	2	1843.98	-3.64708
nYPTVSAEYSxAVEk	P80627;B6TM55	N-Term(iTRAQ4plex); X11(E); K15(iTRAQ4plex)			112.26	2	1974.99	-0.794157
gLDVDxLYVSHIQVNQAQk	B6UDY2;B6T1L4	N-Term(iTRAQ4plex); X6(N); K19(iTRAQ4plex)			112.24	2	2429.3	-0.0903415
fQAQADAVNLIcGAk	K7W1D2;B4FRU4	N-Term(iTRAQ4plex); C12(Carbamidomethyl); K15(iTRAQ4plex)			112.14	2	1894.01	0.841968
cVEGAYESASQISDFLTk	B4FL52	N-Term(iTRAQ4plex); C1(Carbamidomethyl); K18(iTRAQ4plex)	1.16363	1.04978	111.99	2	2293.12	-1.63064
lLLAHDLATAAELk	B6TD83	N-Term(iTRAQ4plex); K14(iTRAQ4plex)	0.97869	1.0414	111.92	2	1767.07	2.02029
vTLSAIAASVSSAk	K7V3S7	N-Term(iTRAQ4plex); K14(iTRAQ4plex)	1.23864	0.931801	111.85	2	1592.95	2.15654
nPGNTNNPAGSVVTAANVEk	B6UGQ9	N-Term(iTRAQ4plex); K20(iTRAQ4plex)	0.991226	1.09215	111.84	2	2242.17	0.161668
sATGADTEAGGDVAEk	A5HEH5	N-Term(iTRAQ4plex); K16(iTRAQ4plex)	1.19556	1.18451	111.77	2	1766.87	0.170094
vAAAADLAAAQSSTk	B8A2X5	N-Term(iTRAQ4plex); K15(iTRAQ4plex)	1.16645	1.08793	111.71	2	1662.93	0.0878216
lDFLSGSSTAASNSk	B6SZ89	N-Term(iTRAQ4plex); K15(iTRAQ4plex)	1.07279	0.987928	111.62	2	1772.92	-2.12869
iEEELGDAAVYAGAk	B8A0W7	N-Term(iTRAQ4plex); K15(iTRAQ4plex)	0.955586	1.10641	111.6	2	1823.96	-1.63313
aVESPGQSQSDDAPPPR	B8A3D1	N-Term(iTRAQ4plex)	0.841343	1.14587	111.56	2	1881.91	0.42594
eVIAEADAGSSGAVSGGR	B4F9M6	N-Term(iTRAQ4plex)	0.91818	1.13639	111.53	2	1776.88	-1.28571
aNADIIQISGHDGGTGASPISSIk	P23225	N-Term(iTRAQ4plex); K24(iTRAQ4plex)	0.793134	1.11289	111.49	2	2597.38	-0.912345
lSTDPTTTNMLVAk	B4F932	N-Term(iTRAQ4plex); K14(iTRAQ4plex)	1.24975	0.88605	111.26	2	1779.98	0.257874
vEETNDFVGAVFEGk	B4G1Q5	N-Term(iTRAQ4plex); K15(iTRAQ4plex)	1.15923	0.901294	111.22	2	1928.99	1.94375
aAVEPDQSPITQPGAADASPSR	K7U2H0	N-Term(iTRAQ4plex)	0.819749	1.3064	111.03	2	2309.14	-2.80129
gGGGGGGGGSFVDSGNk	B4G1V3	N-Term(iTRAQ4plex); K17(iTRAQ4plex)	0.989485	0.586169	111.03	2	1654.8	0.589209
nSGGGGGGGGGSDASGAR	B8A305	N-Term(iTRAQ4plex)	1.32446	1.08941	110.96	2	1521.67	-0.711068
gGFADEGSATTESDIEETLkR	Q84KR7	N-Term(iTRAQ4plex); K20(iTRAQ4plex)	0.897221	1.1101	110.91	2	2501.23	0.874347
dGATNPTFLYFSHGLk	B6UE22	N-Term(iTRAQ4plex); K16(iTRAQ4plex)	0.91649	0.951235	110.79	2	2056.07	-1.77186
nQVAMNPINTVFDAk	B7ZZ42;B6SZ69;B6U1E4	N-Term(iTRAQ4plex); K15(iTRAQ4plex)			110.65	2	1950.03	-2.04685
vLEQLSGQSPVFSk	B4FGL9	N-Term(iTRAQ4plex); K14(iTRAQ4plex)	1.15481	0.988322	110.57	2	1807.02	-0.469531
gDPTYLVVEQDk	B4FSD8;B4FTU7	N-Term(iTRAQ4plex); K12(iTRAQ4plex)			110.56	2	1651.88	1.73242
aSQQADDAAADTSASAAPAAR	B6SH18	N-Term(iTRAQ4plex)	0.813838	1.41845	110.45	2	2089.98	-2.41019
nPPPPQGIEIIYNYGk	B6SHX4	N-Term(iTRAQ4plex); K16(iTRAQ4plex)	1.10202	1.02054	110.33	2	2088.14	-0.272603
lVGAAGGVPAAATFAk	K7UW32	N-Term(iTRAQ4plex); K16(iTRAQ4plex)	1.05323	0.928572	110.17	2	1688.99	-1.96637
mSSVVDALYDcQk	B7ZYF5	N-Term(iTRAQ4plex); C11(Carbamidomethyl); K13(iTRAQ4plex)	1.0164	0.755206	110.09	2	1803.89	0.976564
vENLYEGPLDDVYATAIR	K7VQ65;B6U0S1	N-Term(iTRAQ4plex)			109.94	2	2182.16	18.7452
eLLSNYEYDGDEVPIVAGSALk	C0P7R5	N-Term(iTRAQ4plex); K22(iTRAQ4plex)	0.946876	1.14896	109.94	2	2670.37	-0.748467
vPGGSSSGSAVAVAAk	C4IZS6	N-Term(iTRAQ4plex); K16(iTRAQ4plex)	0.793432	1.02125	109.78	2	1632.92	1.99627
tQSNPENTVGVMTMAGk	K7W1D2;B4FRU4	N-Term(iTRAQ4plex); K17(iTRAQ4plex)			109.77	2	2053.03	1.83999
fDPLWNSLVLGGVk	B4FN21;B4FCX3	N-Term(iTRAQ4plex); K14(iTRAQ4plex)			109.68	2	1833.05	0.183323
aQGGPGAGPGGLGGPMDFGR	K7UDM8	N-Term(iTRAQ4plex)	0.937105	0.945915	109.65	2	1899.92	-0.248438
gLDVEAGTSGAAATGGAR	B4F9R8	N-Term(iTRAQ4plex)	0.946316	0.975916	109.37	2	1704.86	-0.402263
yLENVSAASAGPNTAk	O23887	N-Term(iTRAQ4plex); K16(iTRAQ4plex)	1.06038	1.22323	109.34	2	1881	3.23726
iINEPTAAAIAYGLDk	B7ZZ42;K7VW90;C4J410;B6SZ69;B6U1E4;P24067	N-Term(iTRAQ4plex); K16(iTRAQ4plex)			109.18	2	1948.1	-0.315599
iIYGGSVNAANcAELAk	B4FDF4;B4F820	N-Term(iTRAQ4plex); C12(Carbamidomethyl); K17(iTRAQ4plex)			109.17	2	2039.08	-1.69079
lASGEVFGQDQPIALk	F6MFD6;C0PFW3	N-Term(iTRAQ4plex); K16(iTRAQ4plex)			109.01	2	1961.1	2.78821
sVTEADAQDADGGASSSDAk	B4FNE5	N-Term(iTRAQ4plex); K20(iTRAQ4plex)	0.910587	1.38147	108.96	2	2170	-0.606106
tAIEQATDNAILDQLGk	K7TWH1	N-Term(iTRAQ4plex); K17(iTRAQ4plex)	1.19824	1.0293	108.9	2	2089.14	2.21547
vATAPGAGYGYAAYGGYQGAEER	B4G1H4	N-Term(iTRAQ4plex)	1.31332	0.97111	108.88	2	2423.14	-0.410843
vNYAGVSTNNYALDEVLEVk	B6TEI9	N-Term(iTRAQ4plex); K20(iTRAQ4plex)	6.15581	1.00048	108.77	2	2486.3	-0.569816
gVSGLNAGNAASIPSk	Q2XX37	N-Term(iTRAQ4plex); K16(iTRAQ4plex)	0.95956	0.982475	108.71	2	1730.96	0.52228
qAFDEAISELDTLSEESYk	K7TL05;P49106	N-Term(iTRAQ4plex); K19(iTRAQ4plex)			108.65	2	2463.2	0.863802
vITAFGPEVIGENVEGk	B6T2T9	N-Term(iTRAQ4plex); K17(iTRAQ4plex)	1.22244	0.913349	108.63	2	2047.13	0.561106
tSPQAILDLITIGk	K7U9T3	N-Term(iTRAQ4plex); K14(iTRAQ4plex)	1.28275	1.03545	108.58	2	1758.06	-0.0673094
vFEVcLADLQGDEDQAYR	B6UG10;B4FAV3;B6T834	N-Term(iTRAQ4plex); C5(Carbamidomethyl)			108.57	2	2272.11	18.6384
eFVQEcYEVSADYEGk	Q84KR7	N-Term(iTRAQ4plex); C6(Carbamidomethyl); K16(iTRAQ4plex)	0.817789	1.05337	108.56	2	2241.03	1.69184
nSEVAYEQNPNDADNLTR	B6SZD1	N-Term(iTRAQ4plex)	1.2959	1.12206	108.54	2	2194.01	-0.207624
lAMQEFMILPTGASSFk	B8A0W7	N-Term(iTRAQ4plex); K17(iTRAQ4plex)	0.996074	1.03823	108.46	2	2159.15	-0.0677776
lEGcNTcDGSGAkPGTk	C0P6X3;K7U0W2	N-Term(iTRAQ4plex); C4(Carbamidomethyl); C7(Carbamidomethyl); K13(iTRAQ4plex); K17(iTRAQ4plex)			108.4	2	2184.08	1.68152
aAVAVLGDLADTLGQSSk	K7UMT9;K7UWG3	N-Term(iTRAQ4plex); K18(iTRAQ4plex)			108.39	2	2004.12	-1.52158
iVDILAEQGIVPGIk	B4FTI5	N-Term(iTRAQ4plex); K15(iTRAQ4plex)	1.16173	0.97682	108.38	2	1853.14	0.313207
vVGIDLGTTNSAVAAMEGGkPTVVTNAEGAR	B6UFB3;C0PAW5	N-Term(iTRAQ4plex); K20(iTRAQ4plex)			108.31	3	3273.73	-0.321117
qLVATGkPESFGGPFLVPSYR	B6T3B2	N-Term(iTRAQ4plex); K7(iTRAQ4plex)	1.07673	0.830514	108.31	2	2538.4	1.76525
aSSVSDNQGLGcIALQYIk	K7UDG8	N-Term(iTRAQ4plex); C12(Carbamidomethyl); K19(iTRAQ4plex)	0.92804	0.985098	108.3	2	2312.22	0.927195
aSTPLDFPATDLAADAAGGk	B6SN55	N-Term(iTRAQ4plex); K20(iTRAQ4plex)	0.890881	1.10901	108.13	2	2177.14	1.75875
aVAIVHNETATGVTNDLAAVR	B6T171	N-Term(iTRAQ4plex)	1.00809	1.0206	108.11	2	2266.22	-1.26266
qQQQQAQGYGNQHQEEER	B6TNC1	N-Term(iTRAQ4plex)	1.33321	1.36547	108.03	3	2330.07	1.55963
aAATASPGLWDALAFSGPAPER	B6SM67;B6SI32;B6UI73	N-Term(iTRAQ4plex)			108.01	2	2300.22	18.4517
sVGSFISDQSQSk	B6TJH8	N-Term(iTRAQ4plex); K13(iTRAQ4plex)	1.11081	1.02848	108.01	2	1657.86	-0.370756
fLAGSGDPSYPGGPLFNPLGFGk	B6SUC4	N-Term(iTRAQ4plex); K23(iTRAQ4plex)	1.34475	0.866293	107.98	2	2583.37	7.36871
eLQEAIAAYPDAFHR	B7ZYT6	N-Term(iTRAQ4plex)	1.03088	0.893241	107.95	2	1874.95	0.214265
aVVQVFEGTSGIDNk	B6T9C0	N-Term(iTRAQ4plex); K15(iTRAQ4plex)	1.00514	1.01587	107.94	2	1852.01	3.57193
mFYGPGGPYALFAGk	B6TRV0;B6TD62	N-Term(iTRAQ4plex); K15(iTRAQ4plex)			107.9	2	1863.97	-0.730388
dLAGWGGLMGAGHDYYER	C4J9R0;B6TMF3	N-Term(iTRAQ4plex)			107.82	2	2111.98	3.6212
vPIGIGENTTIQk	A5GZ73	N-Term(iTRAQ4plex); K13(iTRAQ4plex)	0.888335	0.982422	107.81	2	1657.98	3.58147
qPSFSDAAATAAAEAk	B6TQ43	N-Term(iTRAQ4plex); K16(iTRAQ4plex)	0.98093	1.02684	107.7	2	1823.94	1.71511
aVQSGLGTAAVIVMDk	B4FQ98;B6T6U3	N-Term(iTRAQ4plex); K16(iTRAQ4plex)			107.68	2	1848.05	-1.2749
aETSPEDVGGMHAAAGILTER	K7VVI6	N-Term(iTRAQ4plex)	0.931368	0.946715	107.65	2	2256.11	1.83503
yGGQVSADDLNELYGESR	B6U151	N-Term(iTRAQ4plex)	1.07165	1.00677	107.64	2	2116.99	-0.989827
vAVVGGGPAGGAAAEALAk	B6TDR5	N-Term(iTRAQ4plex); K19(iTRAQ4plex)	1.07767	0.96652	107.61	2	1854.07	2.01182
fPTPSLVTPVEYASVGSk	B4F817	N-Term(iTRAQ4plex); K18(iTRAQ4plex)	0.794945	1.00449	107.4	2	2167.19	-1.66436
aNSESNIITTVTVNEIATPGLk	Q9SPD8	N-Term(iTRAQ4plex); K22(iTRAQ4plex)	0.994624	1.07225	107.39	2	2560.42	3.61043
hVPEIEQGLTDAAESk	B4FAI1	N-Term(iTRAQ4plex); K16(iTRAQ4plex)	1.12913	1.10642	107.28	2	2012.06	2.22156
aAELASSQAEIHQLR	K7U2H0	N-Term(iTRAQ4plex)	1.10495	0.948438	107.21	2	1767.94	-2.95498
iWcFGPETTGPNMVVDMck	K7VQ65;B6U0S1	N-Term(iTRAQ4plex); C3(Carbamidomethyl); C18(Carbamidomethyl); K19(iTRAQ4plex)			107.14	2	2530.18	0.255614
nLLPVMGSGGNNFk	K7UGR7	N-Term(iTRAQ4plex); K14(iTRAQ4plex)	0.90732	0.996463	107.11	2	1735.95	3.26924
aFVVHELEDDLGk	D1MPZ7	N-Term(iTRAQ4plex); K13(iTRAQ4plex)	0.949738	1.26418	107.09	2	1759.95	0.49104
aVGAAAVAVVGSHTAk	B6TXL1	N-Term(iTRAQ4plex); K16(iTRAQ4plex)	1.08316	0.91027	106.91	2	1696.99	-1.35298
nLADLEGVVAGYAk	K7UEJ7	N-Term(iTRAQ4plex); K14(iTRAQ4plex)	1.05102	1.05062	106.8	2	1707.95	-2.68276
qNLDVYDWSIPDDLLAk	A2T1W7	N-Term(iTRAQ4plex); K17(iTRAQ4plex)	1.22352	1.0234	106.77	2	2293.2	1.00044
nSDGYGYGGGGGGGYSSGGR	B6U3A0	N-Term(iTRAQ4plex)	0.920444	0.845331	106.74	2	1925.81	0.904882
sGTAFPADDPPVDVQTEEAR	C4J5Y0	N-Term(iTRAQ4plex)	1.23292	0.960909	106.69	2	2246.07	-0.13575
vIENANVImATYEDk	K7VQ65;B6U0S1	N-Term(iTRAQ4plex); M9(Oxidation); K15(iTRAQ4plex)			106.65	2	2014.05	4.29961
aLADDIGIPFLETSAk	B4FAE1	N-Term(iTRAQ4plex); K16(iTRAQ4plex)	0.877015	1.10436	106.56	2	1949.08	0.73838
eGEDGGSTAGLLAk	B6T5R1	N-Term(iTRAQ4plex); K14(iTRAQ4plex)	0.969327	1.09526	106.5	2	1592.83	-1.97597
kYEQEDQDAFNQLSEQDR	C0P790	N-Term(iTRAQ4plex); K1(iTRAQ4plex)	0.905842	1.24527	106.47	2	2531.19	1.87019
aSSGANTVTLLDYGAGNVR	C4J411	N-Term(iTRAQ4plex)	1.34815	1.01377	106.4	2	2010.04	1.0099
gQcEAGPGFDASAAcNR	C0P3Z4	N-Term(iTRAQ4plex); C3(Carbamidomethyl); C15(Carbamidomethyl)	0.434691	1.13548	106.35	2	1911.82	0.00172954
eVNSVNDNPVIDVHR	B6U4D6;B8A046;C0PMJ0	N-Term(iTRAQ4plex)			106.29	2	1850.95	0.740149
aTGVVVDFSEPSAVYDNVk	B6TVJ6	N-Term(iTRAQ4plex); K19(iTRAQ4plex)	1.17946	0.953482	106.25	2	2285.2	2.15859
vGLIGLGQSAPSTAAASR	K7VTA2;K7UXJ2	N-Term(iTRAQ4plex)			106.18	2	1800.01	-0.79888
tGQPYILQTNVFTGGk	B4G1Z2	N-Term(iTRAQ4plex); K16(iTRAQ4plex)	0.95137	0.965331	106.11	2	2012.1	-0.864735
aLHGGNFQGTPIGVSMDNAR	B6U4D6;B8A046;C0PMJ0	N-Term(iTRAQ4plex)			106.08	2	2186.09	2.45637
aPSSSSVNAENDDDVLGLVR	K7V8E2	N-Term(iTRAQ4plex)	0.911886	1.24252	105.97	2	2189.08	0.127773
ncTVTGVEMFQk	B6TFK5;C0P7R5	N-Term(iTRAQ4plex); C2(Carbamidomethyl); K12(iTRAQ4plex)			105.94	2	1701.86	2.87166
gVTTIIGGGDSVAAVEk	Q84JX6;B4G0K4;B6STH5;K7V106	N-Term(iTRAQ4plex); K17(iTRAQ4plex)			105.8	2	1862.05	1.38399
lPMFGcNDATQVYk	P05348	N-Term(iTRAQ4plex); C6(Carbamidomethyl); K14(iTRAQ4plex)	0.899221	0.929575	105.72	2	1931.96	1.36061
lEAAcVETVESGk	K7V067	N-Term(iTRAQ4plex); C5(Carbamidomethyl); K13(iTRAQ4plex)	1.16328	1.05321	105.68	2	1680.87	-1.57963
aPGGAPANVAcAIAk	B6TPJ8;B6TB29	N-Term(iTRAQ4plex); C11(Carbamidomethyl); K15(iTRAQ4plex)			105.67	2	1655.91	0.381191
dGGGGYGGGGGYGGGGGYGGGGGGYGGGNR	B6STA5	N-Term(iTRAQ4plex)	1.41387	0.902777	105.65	3	2512.04	0.293045
vGPWGGSGGSPMDITAEPQR	Q9LL87;B4FV82	N-Term(iTRAQ4plex)			105.62	2	2143.04	0.433279
gAPQVSGIEAASPGHAAVTAALAk	B4F7Y3	N-Term(iTRAQ4plex); K24(iTRAQ4plex)	0.772039	1.12665	105.6	3	2462.36	0.856407
sSNPPFTSVELDHSDSGR	K7VWJ6;K7UMY0	N-Term(iTRAQ4plex)			105.41	2	2075.97	-2.80757
sSSNVEPPEFGAAADGDADR	P93804;P93805	N-Term(iTRAQ4plex)			105.32	2	2135.96	-0.632319
ePPPAPLFEPGELk	B4FQW8;Q84RL8	N-Term(iTRAQ4plex); K14(iTRAQ4plex)			105.32	2	1809	0.119706
iQSQFTSGASSISQk	B4FY87	N-Term(iTRAQ4plex); K15(iTRAQ4plex)	1.1409	0.909238	105.32	2	1857	2.10125
sLGYTDDDLPLVSFQSVSk	Q5GAU1	N-Term(iTRAQ4plex); K19(iTRAQ4plex)	0.935861	1.07497	105.27	2	2359.22	-4.18128
scDLNFGDDYcFSTk	K7VG53	N-Term(iTRAQ4plex); C2(Carbamidomethyl); C11(Carbamidomethyl); K15(iTRAQ4plex)	0.998059	1.04356	105.26	2	2116.92	0.238164
vPVLEDGDLTLFESR	P46420	N-Term(iTRAQ4plex)	1.0157	1.14979	105.22	2	1834	18.2039
vWVGQNSLMSTPAVSAVIR	P93804;P93805	N-Term(iTRAQ4plex)			105.21	2	2159.22	19.6244
aGDPVLHEPAQEVAPGDVLSEk	B4FRX0	N-Term(iTRAQ4plex); K22(iTRAQ4plex)	0.980352	1.15766	105.21	2	2546.34	0.330371
vEYEFWTNSNDEcGPk	C0PGT1;B6U0J6	N-Term(iTRAQ4plex); C13(Carbamidomethyl); K16(iTRAQ4plex)			105.2	2	2263.02	0.495522
eADVDGDGQINYDEFVk	B6T1V6	N-Term(iTRAQ4plex); K17(iTRAQ4plex)	0.868752	1.15276	105.19	2	2202.05	1.03405
iNLTPVALMEATcFAk	B4FWU6	N-Term(iTRAQ4plex); C13(Carbamidomethyl); K16(iTRAQ4plex)	1.08838	1.08742	105.18	2	2067.12	0.33333
dGYMISSGQPVNEYIDSAVR	B6TB97;K7TT73	N-Term(iTRAQ4plex)			105.17	2	2345.11	-2.77228
sPTGDEAYNDNGLVPR	B6TPK4	N-Term(iTRAQ4plex)	0.78281	1.01559	105.14	2	1848.88	-1.02134
aMDEYTSEIFMGGk	A1JUJ0;Q9FPK7	N-Term(iTRAQ4plex); K14(iTRAQ4plex)			105.14	2	1866.89	0.261771
vVFVTcEDDDTIk	K7TND2	N-Term(iTRAQ4plex); C6(Carbamidomethyl); K13(iTRAQ4plex)	1.20554	1.13246	105.13	2	1828.92	-1.55231
aSGNPYAAELAAAk	Q94G04	N-Term(iTRAQ4plex); K14(iTRAQ4plex)	1.02831	0.949619	105.06	2	1621.88	1.94731
qGAPGSQSVSEVSGPk	C0PDN0	N-Term(iTRAQ4plex); K16(iTRAQ4plex)	0.925617	1.05418	105.06	2	1802.95	-0.648902
qVANATNDTAGDGTTcATVLTk	P29185;Q43298	N-Term(iTRAQ4plex); C16(Carbamidomethyl); K22(iTRAQ4plex)			105.04	2	2497.25	1.40516
gkDDVIESGAGGGEFAAk	B6T634	N-Term(iTRAQ4plex); K2(iTRAQ4plex); K18(iTRAQ4plex)	0.917992	1.03935	105.03	3	2140.13	0.888156
aAALNIVPTSTGAAk	B4F8L7;Q6LBU9	N-Term(iTRAQ4plex); K15(iTRAQ4plex)			104.99	2	1672.99	1.04117
gSLGSSSESEVDLDQVR	B6TY16	N-Term(iTRAQ4plex)	0.882202	1.21521	104.88	2	1908.92	-4.01239
eGPALPVLDDLIAEEk	Q6VWJ0	N-Term(iTRAQ4plex); K16(iTRAQ4plex)	0.98279	1.13088	104.86	2	1997.11	2.17666
lTLADALVYAcNQGVEk	C0P2V1	N-Term(iTRAQ4plex); C11(Carbamidomethyl); K17(iTRAQ4plex)	0.948285	1.01601	104.83	2	2153.14	-5.04319
qAVTNPQNTFFGTk	B6U4A3;C0P9K2	N-Term(iTRAQ4plex); K14(iTRAQ4plex)			104.8	2	1840.98	1.21773
tAIGSGLIYHGISEGAR	B6SWE6	N-Term(iTRAQ4plex)	1.16303	1.32101	104.76	2	1845.99	-3.00293
nQQEAETAITEMTGk	B4FRG6	N-Term(iTRAQ4plex); K15(iTRAQ4plex)	0.932994	1.29201	104.75	2	1938.97	0.839034
lTDGPYTSYDLNTLLk	C0HH81	N-Term(iTRAQ4plex); K16(iTRAQ4plex)	1.08728	1.04351	104.58	2	2102.13	1.05804
yDGPEVNTSLAHSEAk	B4FHT1	N-Term(iTRAQ4plex); K16(iTRAQ4plex)	0.865585	1.17782	104.57	2	2006.01	1.84965
iADFDLSNQAPDMAAR	B6TJX6	N-Term(iTRAQ4plex)	1.1128	1.09718	104.56	2	1878.91	-4.34249
vLFPGLLANVASGGEk	Q6RW10	N-Term(iTRAQ4plex); K16(iTRAQ4plex)	0.979639	1.05367	104.49	2	1860.09	2.77475
sSVTANDFYFHGLAGQGk	Q6TM44	N-Term(iTRAQ4plex); K18(iTRAQ4plex)	0.822176	1.06934	104.49	2	2187.11	0.502369
qSQSNPLPVEEQVATIYTGTR	P05022	N-Term(iTRAQ4plex)	1.47318	0.940986	104.44	2	2462.26	-0.187098
nTVESITGIISk	B6TF69	N-Term(iTRAQ4plex); K12(iTRAQ4plex)	1.1184	0.994407	104.4	2	1549.9	-0.557151
tDIIFFcSPNNPTGAAASR	B6TIG6	N-Term(iTRAQ4plex); C7(Carbamidomethyl)	1.29219	1.04611	104.38	2	2183.07	2.31551
sTGFGLIYDNVDSAk	B6SIX3	N-Term(iTRAQ4plex); K15(iTRAQ4plex)	0.987054	1.03095	104.37	2	1874.97	0.421165
fIGTAGAASSTMNPk	B6U237;K7VHG3;B6SV64	N-Term(iTRAQ4plex); K15(iTRAQ4plex)			104.27	2	1740.92	-0.764511
sEEkENDEVSTAASDLAQk	B4FFF1	N-Term(iTRAQ4plex); K4(iTRAQ4plex); K19(iTRAQ4plex)	0.931109	1.20151	104.27	2	2483.25	1.75427
eNEDTQQPVALTLAGLPR	C0PBI7	N-Term(iTRAQ4plex)	0.967131	1.18104	104.25	2	2096.1	-3.31142
qVFDGDQPAAETTAEAVNR	B6UGE2	N-Term(iTRAQ4plex)	0.973275	1.12073	104.24	2	2163.04	-0.700178
iTGSFNSSGSk	C0HI51	N-Term(iTRAQ4plex); K11(iTRAQ4plex)	1.04597	0.954058	104.24	2	1372.73	-0.95676
tTDVTGSVTTIMNDkDEEAk	B6TFK5	N-Term(iTRAQ4plex); K15(iTRAQ4plex); K20(iTRAQ4plex)	1.61026	1.0957	104.2	2	2587.31	-0.133119
qHSGEIEASAATPYELQR	B4G1B3	N-Term(iTRAQ4plex)	1.11547	1.07441	104.18	2	2131.06	1.29236
nNAGFPHNVVFDEDEVPSGVDASk	C0PAK8	N-Term(iTRAQ4plex); K24(iTRAQ4plex)	1.08287	0.953364	104.13	2	2832.39	6.37153
aMPSGGLSMDGPPTTLSGTGVDR	C0P3S2	N-Term(iTRAQ4plex)	0.8353	1.17442	104.08	2	2348.14	3.19359
gSLPGSGDANAAPDSDNLR	B6U262	N-Term(iTRAQ4plex)	0.95875	1.12668	104.03	2	1957.93	-0.934771
aAAATADAGGPTIFDk	B6UAW2	N-Term(iTRAQ4plex); K16(iTRAQ4plex)	0.839967	1.0441	104.01	2	1764.94	0.17464
vAFTGSTETGk	B4G044	N-Term(iTRAQ4plex); K11(iTRAQ4plex)	1.26952	1.0446	103.96	2	1385.76	3.35111
gFGFVTMSTVEEADk	B6TBK4	N-Term(iTRAQ4plex); K15(iTRAQ4plex)	0.95052	1.04567	103.95	2	1905.95	0.519664
sIFASGSPFAPVEYEGk	B4F8P6	N-Term(iTRAQ4plex); K17(iTRAQ4plex)	1.25229	0.916545	103.93	2	2074.08	0.793419
sTGFGLIYDNLEAAk	B6TRB9	N-Term(iTRAQ4plex); K15(iTRAQ4plex)	1.09818	0.994333	103.91	2	1887.01	-0.0412639
sTISSASPVVSGAFAk	B4FDK0	N-Term(iTRAQ4plex); K16(iTRAQ4plex)	1.03978	1.00545	103.82	2	1797	-1.50332
iAmTAPVITTGSGSGGDGEk	B4FVG0	N-Term(iTRAQ4plex); M3(Oxidation); K20(iTRAQ4plex)	0.732028	1.08053	103.77	2	2153.11	3.05169
sAAPDEEIQSTSVVk	B6SW65	N-Term(iTRAQ4plex); K15(iTRAQ4plex)	0.879442	1.06385	103.74	2	1848.98	-0.82559
iTPTDVDGFADALQk	B6TL59	N-Term(iTRAQ4plex); K15(iTRAQ4plex)	0.944537	1.04995	103.72	2	1879	-1.17616
eDSPIDVVVVNDSGGVR	B4F8L7	N-Term(iTRAQ4plex)	0.97459	0.970543	103.71	2	1900.97	-3.03393
aAVEGNDLVMNLGFSHPVR	B6T4J1;B6UCF0	N-Term(iTRAQ4plex)			103.71	2	2170.12	-1.44767
aSSSGASTATAAk	B6T711	N-Term(iTRAQ4plex); K13(iTRAQ4plex)	0.832277	1.00574	103.69	2	1397.75	1.13306
nMTGLVEMYGk	B6U1D7	N-Term(iTRAQ4plex); K11(iTRAQ4plex)	0.945076	0.964237	103.68	2	1530.79	-0.833219
hcDNFQVTESDVEk	B6SRL2	N-Term(iTRAQ4plex); C2(Carbamidomethyl); K14(iTRAQ4plex)	1.22489	1.11963	103.67	2	1995.93	-2.33753
fGLLcGADGLPHLIVSGDQR	B6SRI3	N-Term(iTRAQ4plex); C5(Carbamidomethyl)	1.17726	0.874942	103.65	2	2269.19	0.205299
vSPQDSDYSWNVLAVDk	B6U4F7	N-Term(iTRAQ4plex); K17(iTRAQ4plex)	0.982239	1.04265	103.62	2	2211.11	-1.3305
tENEADVSAAQDAGYQk	C4IYE1	N-Term(iTRAQ4plex); K17(iTRAQ4plex)	1.00105	1.12869	103.56	2	2085	1.44296
aVDTVSQAIDVGGk	B6TVL4	N-Term(iTRAQ4plex); K14(iTRAQ4plex)	0.739029	0.949302	103.53	2	1647.92	4.48075
dLSPASLLAELNEIGGk	K7UDW4	N-Term(iTRAQ4plex); K17(iTRAQ4plex)	1.18884	1.07863	103.47	2	2015.13	2.91417
yGAGIGPGVYDIHSPR	B8A1R8;B6UF55;C0P5Y3	N-Term(iTRAQ4plex)			103.46	2	1802.93	-0.103598
yTVEDAHDIVNYAk	B6ST04	N-Term(iTRAQ4plex); K14(iTRAQ4plex)	0.837489	1.18964	103.45	2	1925.98	-0.485494
lNAVEAGFGDPDAIAk	C0PE12	N-Term(iTRAQ4plex); K16(iTRAQ4plex)	1.14651	0.8744	103.43	2	1876.01	3.58064
aDIGIAVADATDAAR	C0PDH2;B8A326;K7UYY3	N-Term(iTRAQ4plex)			103.36	2	1573.83	-1.04422
aLNQISSYDVSAk	K7UCJ9	N-Term(iTRAQ4plex); K13(iTRAQ4plex)	1.05805	0.991502	103.36	2	1683.92	0.778195
vPTPNVSVVDLVINTVk	B4F8L7	N-Term(iTRAQ4plex); K17(iTRAQ4plex)	0.9427	1.03206	103.36	2	2082.24	-0.506823
iFHAGTALDGDGNLVAVGGR	B6SW54	N-Term(iTRAQ4plex)	1.05871	1.04579	103.36	2	2084.1	-1.04987
gLLGQTAGALQQLPSPIR	C0HEG7;B6T398	N-Term(iTRAQ4plex)			103.34	2	1964.18	18.5948
vVIQEPSDEVDNLAEk	B6T3J2	N-Term(iTRAQ4plex); K16(iTRAQ4plex)	0.971792	1.15014	103.24	2	2073.11	6.49605
vEDGIFGTSGGIGFTk	Q6WFB1	N-Term(iTRAQ4plex); K16(iTRAQ4plex)	1.00512	0.947381	103.18	2	1873	0.221792
vAAAVELADATTNk	B4FTF2	N-Term(iTRAQ4plex); K14(iTRAQ4plex)	1.14253	0.910915	103.17	2	1661.93	-0.199466
sYNFDNMMDGFYIAk	Q9ZT00	N-Term(iTRAQ4plex); K15(iTRAQ4plex)	0.879099	0.942462	103.03	2	2103.98	2.44172
sAELIGQAIANNPAFLALR	B6T8M9;B4FMS7	N-Term(iTRAQ4plex)			103.02	2	2113.19	1.1856
tAENFANFTGEQGYPGGk	B6T037	N-Term(iTRAQ4plex); K18(iTRAQ4plex)	1.33535	0.914108	103.02	2	2176.06	1.00604
vQcLSEEDIASAETDLER	B4FZ35	N-Term(iTRAQ4plex); C3(Carbamidomethyl)	1.22405	0.982842	102.94	2	2209.04	-2.70003
vYPGGAFDPLGLADDPDTAAELk	B6SZT9	N-Term(iTRAQ4plex); K23(iTRAQ4plex)	1.45172	0.810978	102.92	2	2620.34	0.96352
gNWGTATDELIAQDAEDSPk	B4FR90;B6T8U0	N-Term(iTRAQ4plex); K20(iTRAQ4plex)			102.92	2	2406.17	1.88213
sVIEETGSGVTTDQLk	B7ZWY9	N-Term(iTRAQ4plex); K16(iTRAQ4plex)	1.01002	1.07308	102.91	2	1952.04	-0.144107
tQPPVANLEELkk	C4J4E4	N-Term(iTRAQ4plex); K12(iTRAQ4plex); K13(iTRAQ4plex)	1.19204	1.02069	102.91	2	1899.13	2.33017
eLSSLGGASSSAPYSk	C4IZY4	N-Term(iTRAQ4plex); K16(iTRAQ4plex)	1.02311	1.01776	102.86	2	1828.95	0.825686
lTIQEAATSLATSYk	K7UM51	N-Term(iTRAQ4plex); K15(iTRAQ4plex)	0.948887	0.996749	102.8	2	1885.06	1.58829
aNPANPSIELGPEFk	B4FAD9;B4F8W6	N-Term(iTRAQ4plex); K15(iTRAQ4plex)			102.79	2	1872.01	0.16269
tGDSSIATQINEGGFk	B4FT76	N-Term(iTRAQ4plex); K16(iTRAQ4plex)	1.22964	1.06688	102.76	2	1912.99	1.15589
vAESSGDSGANVk	B4FPE4;B6SI54	N-Term(iTRAQ4plex); K13(iTRAQ4plex)			102.75	2	1508.78	-0.202082
dcSSGGGGYGGGGGGGGGGcYNcGQAGHMAR	C0PLI2	N-Term(iTRAQ4plex); C2(Carbamidomethyl); C20(Carbamidomethyl); C23(Carbamidomethyl)	0.46267	1.02406	102.68	4	2979.15	-0.0831588
aMASGNPYAAELAAAk	C0PES7	N-Term(iTRAQ4plex); K16(iTRAQ4plex)	0.992552	0.958966	102.66	2	1823.96	2.27614
kNEEQSYGGSGYGYEk	B4G1E6;B6T4Q5	N-Term(iTRAQ4plex); K1(iTRAQ4plex); K16(iTRAQ4plex)			102.65	2	2228.08	-1.04222
iPLFSAAGLPHNEIAAQIcR	B6T9C0	N-Term(iTRAQ4plex); C19(Carbamidomethyl)	0.861586	1.0632	102.63	2	2322.26	3.48475
aVASSASAAPAAAAk	B6T2Y1	N-Term(iTRAQ4plex); K15(iTRAQ4plex)	0.919437	0.994454	102.62	2	1531.87	1.45815
qAQDGVATAVATEAPASR	C0PFW3	N-Term(iTRAQ4plex)	1.26369	1.04264	102.6	2	1886.97	-0.714058
lAAALPEGGVLLLENVR	Q84JX6;B4G0K4	N-Term(iTRAQ4plex)			102.59	2	1879.11	-0.175398
iLGLGDLGcQGmGIPVGk	B6TVG1;B8A2V9;B4F8P6	N-Term(iTRAQ4plex); C9(Carbamidomethyl); M12(Oxidation); K18(iTRAQ4plex)			102.55	2	2089.14	-0.318365
aVADGADVIDcPVQVTk	C0PGU8	N-Term(iTRAQ4plex); C11(Carbamidomethyl); K17(iTRAQ4plex)	0.93059	0.888037	102.53	2	2046.09	3.63891
lPMFGcTDATQVYk	B7ZYT6	N-Term(iTRAQ4plex); C6(Carbamidomethyl); K14(iTRAQ4plex)	0.910646	0.890762	102.5	2	1918.97	1.12097
yAGSGAGDAAASESLYVk	B6SSU6	N-Term(iTRAQ4plex); K18(iTRAQ4plex)	1.00493	1.03471	102.5	2	2005.01	0.755054
dVATGGPDALSTHDk	B6TMH0	N-Term(iTRAQ4plex); K15(iTRAQ4plex)	0.660325	1.03688	102.49	2	1771.9	-1.23191
aLAENEGDGLAk	K7UW74;K7VE34	N-Term(iTRAQ4plex); K12(iTRAQ4plex)			102.43	2	1475.79	0.18162
gFTSLLTTGWk	M1PNL6	N-Term(iTRAQ4plex); K11(iTRAQ4plex)	0.968023	0.958289	102.42	2	1498.85	1.25525
eGGGGGYGGGGGYGGR	C0PEX7	N-Term(iTRAQ4plex)	0.821686	0.940028	102.34	2	1458.65	2.23929
aLAQMSNATVIDEk	B4FSY4;C4JC13	N-Term(iTRAQ4plex); K14(iTRAQ4plex)			102.32	2	1778.96	1.63279
hPAAPAIAVSDSSLk	C0P3W9	N-Term(iTRAQ4plex); K15(iTRAQ4plex)	0.965331	0.970201	102.3	2	1751.99	1.51013
sVESGGGQPDTPPTTPQR	C0PD66	N-Term(iTRAQ4plex)	1.1725	1.22684	102.29	2	1954.95	-3.47446
mVGESTEAVGAGVGGGSSGQk	K7TSX2	N-Term(iTRAQ4plex); K21(iTRAQ4plex)	0.911157	1.06349	102.29	2	2153.08	1.69034
dSGIGSQGITNSINMMTk	B4FR32	N-Term(iTRAQ4plex); K18(iTRAQ4plex)	0.980918	0.900457	102.29	2	2142.07	-3.51318
aPISNLTGVQGAVNVQGEDQk	B6TSK5	N-Term(iTRAQ4plex); K21(iTRAQ4plex)	0.94098	0.979615	102.27	2	2413.29	-0.13814
sNFSVVDGPASSAAGNPDEIAk	B4FQM2	N-Term(iTRAQ4plex); K22(iTRAQ4plex)	1.09326	1.10299	102.25	2	2421.21	0.388197
vIENANVIMATYEDk	K7VQ65;B6U0S1	N-Term(iTRAQ4plex); K15(iTRAQ4plex)			102.23	2	1998.05	0.811547
aDAGPTESASASVSTDk	B6TGD4	N-Term(iTRAQ4plex); K17(iTRAQ4plex)	0.954556	1.23648	102.15	2	1881.93	2.90232
vASHVVASAQPVEGDGGVGSVR	B6SXF5	N-Term(iTRAQ4plex)	1.09141	0.951691	102.04	2	2222.17	1.93892
tPTEVNAFLSNPGGYATAAR	K7V1I3	N-Term(iTRAQ4plex)	0.912907	0.984289	102	2	2181.1	-1.33579
nQTSLEDIDSTANVDSYk	K7VKP3	N-Term(iTRAQ4plex); K18(iTRAQ4plex)	1.3448	1.16557	101.97	2	2288.11	-2.53827
sNPDTGEVIGVFESVQPSDTDLGAk	B4F9R9	N-Term(iTRAQ4plex); K25(iTRAQ4plex)	1.02136	0.973913	101.94	3	2850.42	-0.342062
gLFHSDQELFNGGSQDALVR	B6SMR2	N-Term(iTRAQ4plex)	0.90471	0.987045	101.94	2	2334.17	4.24001
iFQGDYYSTGSPVDk	B4FSV6	N-Term(iTRAQ4plex); K15(iTRAQ4plex)	1.17439	0.994834	101.92	2	1964.98	-2.79284
tDLAELAALLAk	Q41809	N-Term(iTRAQ4plex); K12(iTRAQ4plex)	0.993671	0.980661	101.84	2	1516.92	0.60656
iITSSESPQEVEVGk	B7ZYP3	N-Term(iTRAQ4plex); K15(iTRAQ4plex)	1.23104	1.14071	101.78	2	1891.03	2.25162
tMQTAVGVFGGEk	B6T6Q2;B6SU17	N-Term(iTRAQ4plex); K13(iTRAQ4plex)			101.77	2	1612.86	2.49642
eMMGLTGGFPGGEVGLk	B6T927	N-Term(iTRAQ4plex); K17(iTRAQ4plex)	0.97883	0.928322	101.76	2	1968.03	3.96681
yFPTQALNFAFk	P04709;P12857;B4FSA7	N-Term(iTRAQ4plex); K12(iTRAQ4plex)			101.66	2	1734.95	0.527724
fEGLYLFHTPLGSGANQAQVIDNk	B4FV82	N-Term(iTRAQ4plex); K24(iTRAQ4plex)	1.0424	0.997328	101.63	3	2907.52	-0.573708
vLPSIIHETLk	B6T8M9;B4FMS7	N-Term(iTRAQ4plex); K11(iTRAQ4plex)			101.59	2	1537.96	0.308843
tVHIDGTQEQIEAAk	K7UAC8	N-Term(iTRAQ4plex); K15(iTRAQ4plex)	0.949843	1.15913	101.54	2	1928.03	-1.08922
aVAEHGPTVFYGGAVGAR	B6SSX2	N-Term(iTRAQ4plex)	1.05619	1.00923	101.47	2	1903	3.76676
lIGVEAAGHGVDTDk	K7TTR0	N-Term(iTRAQ4plex); K15(iTRAQ4plex)	0.934617	1.15023	101.45	2	1769.97	3.11108
gTVEGGINQDGIDYYk	G0YVY6;K7TGE1	N-Term(iTRAQ4plex); K16(iTRAQ4plex)			101.44	2	2017.01	-0.818011
aVEAGEDAASGPGk	B4FIB2	N-Term(iTRAQ4plex); K14(iTRAQ4plex)	0.962366	1.20837	101.43	2	1546.8	0.641893
aSLVNDVDDVEk	B4FRR1	N-Term(iTRAQ4plex); K12(iTRAQ4plex)	1.03662	1.01329	101.4	2	1591.84	-3.65126
gTIAGGGVIPHIHk	B6T3F2	N-Term(iTRAQ4plex); K14(iTRAQ4plex)	1.04334	0.953039	101.39	2	1644.98	1.54016
aFVDSGAQSTIISk	K7UR93	N-Term(iTRAQ4plex); K14(iTRAQ4plex)	0.899758	0.982653	101.37	2	1711.95	3.07762
nINPDEAVAYGAAVQAAILSGEGNEk	B7ZZ42;Q5EBY7	N-Term(iTRAQ4plex); K26(iTRAQ4plex)			101.33	3	2889.48	-2.08627
yASPVPSHADHTAILAAPETR	B6TG70	N-Term(iTRAQ4plex)	0.814815	1.1994	101.32	2	2348.22	2.23155
vGPWGGSGGSPVDITAEPQR	B7ZZ04	N-Term(iTRAQ4plex)	1.26623	0.922667	101.29	2	2111.06	-0.411366
tLPSHAAILcGLVk	K7VIL3	N-Term(iTRAQ4plex); C10(Carbamidomethyl); K14(iTRAQ4plex)	0.879594	1.03289	101.27	2	1768.04	2.1884
tLEETNSNLDEIVQLAk	B6TF15	N-Term(iTRAQ4plex); K17(iTRAQ4plex)	0.975452	1.14849	101.25	2	2205.19	2.44157
vYPLDAVYDSPDDVPEDVk	B4FFA7	N-Term(iTRAQ4plex); K19(iTRAQ4plex)	1.08248	1.27398	101.19	2	2424.21	3.10754
iINEPTAASLAYGFEk	B6UFB3;C0PAW5;B8A3D0	N-Term(iTRAQ4plex); K16(iTRAQ4plex)			101.18	2	2012.1	4.52952
gDATAFTNADLGAk	B6T883	N-Term(iTRAQ4plex); K14(iTRAQ4plex)	0.91674	1.00776	101.17	2	1639.86	2.25614
fGHDTLVDAMLk	B4F9B2;B4FSN1	N-Term(iTRAQ4plex); K12(iTRAQ4plex)			101.17	2	1634.89	2.55089
aGSGAGDDADLGLVk	B6U4F6	N-Term(iTRAQ4plex); K15(iTRAQ4plex)	0.860273	1.00635	101.16	2	1633.86	0.122305
sEDAPTSGGSDGPAAPAR	O48950	N-Term(iTRAQ4plex)	1.14837	1.06135	100.97	2	1786.83	0.245709
vHGGGLSGQAQAIcLGVAR	B6SZ34	N-Term(iTRAQ4plex); C14(Carbamidomethyl)	1.04383	0.923099	100.95	2	1995.07	-0.48238
iIDAIHSGELLTANYQk	C0P3W9;K7VNE0	N-Term(iTRAQ4plex); K17(iTRAQ4plex)			100.94	2	2174.21	1.84492
aGYADSLIEEEEGLNDHNVVVk	K7VRI2	N-Term(iTRAQ4plex); K22(iTRAQ4plex)	0.976869	1.36214	100.9	2	2689.36	-0.0917731
gIYPAVDPLDSTSTMLQPR	P00827	N-Term(iTRAQ4plex)	1.00405	1.03581	100.87	2	2205.13	0.244395
kADIGIAVADATDAAR	C0PDH2;B8A326;K7UYY3	N-Term(iTRAQ4plex); K1(iTRAQ4plex)			100.84	2	1846.02	-1.42549
lSVSQLQAScDELDAk	C4J3E2	N-Term(iTRAQ4plex); C10(Carbamidomethyl); K16(iTRAQ4plex)	1.02808	1.10497	100.83	2	2052.06	3.49038
fMQDPMEIYVDDEAk	B6TE13	N-Term(iTRAQ4plex); K15(iTRAQ4plex)	1.2748	1.0562	100.71	2	2119	-0.603292
eTASAVQATATASGk	C0PLF0	N-Term(iTRAQ4plex); K15(iTRAQ4plex)	1.01676	1.05867	100.7	2	1680.9	-2.33874
sYNSGcGGGLMDYAYk	B4FYA3	N-Term(iTRAQ4plex); C6(Carbamidomethyl); K16(iTRAQ4plex)	0.886576	1.01088	100.69	2	2030.92	-0.99537
aEEEAAAGADGLSEFQk	B6TNF1	N-Term(iTRAQ4plex); K17(iTRAQ4plex)	0.865346	1.21346	100.68	2	2010.99	2.34754
aIGAAQAVGTAPDAYYAk	Q5GAU1	N-Term(iTRAQ4plex); K18(iTRAQ4plex)	0.889309	1.03187	100.67	2	2026.1	5.27087
iPVISNVDAQPHSDPNTIk	C0PHA8	N-Term(iTRAQ4plex); K19(iTRAQ4plex)	0.929294	1.10007	100.6	2	2333.27	-1.61068
iIYGGSVTAANck	B4FHH4;P12863;B6SIG5	N-Term(iTRAQ4plex); C12(Carbamidomethyl); K13(iTRAQ4plex)			100.59	2	1641.89	-0.394072
mSLGLPVAATVNcADNTGAk	B4FGL4	N-Term(iTRAQ4plex); M1(Oxidation); C13(Carbamidomethyl); K20(iTRAQ4plex)	1.0446	0.96146	100.58	2	2294.17	-2.85821
sNQYETTSLVQIEGVNTk	B4G0R0;K7W5L7	N-Term(iTRAQ4plex); K18(iTRAQ4plex)			100.57	2	2299.2	0.498129
kLDSLPSDLAAAVDSGR	B6SZH7	N-Term(iTRAQ4plex); K1(iTRAQ4plex)	1.06764	0.934845	100.51	2	2003.11	2.32402
aAAESNLkPVSLELGGk	Q8S532	N-Term(iTRAQ4plex); K8(iTRAQ4plex); K17(iTRAQ4plex)	0.954433	1.09714	100.51	2	2116.23	0.496438
vQQANYYGSLTQASTIR	A1JUJ0;Q9FPK7	N-Term(iTRAQ4plex)			100.49	2	2044.05	-1.96747
lASQTEENNEAEETAR	Q5GAR2	N-Term(iTRAQ4plex)	1.38532	1.15158	100.48	2	1935.9	-0.0587088
iMVNQADDVAGIISSk	B6TWL4;B4FF65	N-Term(iTRAQ4plex); K16(iTRAQ4plex)			100.48	2	1949.07	5.39942
aEEAAAGADGLSDFQk	B4FAK8	N-Term(iTRAQ4plex); K16(iTRAQ4plex)	0.871898	1.33684	100.47	2	1867.93	1.9512
lLIQNQDEMIk	P04709;P12857;B4FSA7	N-Term(iTRAQ4plex); K11(iTRAQ4plex)			100.44	2	1632.92	0.990282
iLVANTAMDTDk	B6T8X5	N-Term(iTRAQ4plex); K12(iTRAQ4plex)	1.17065	1.08319	100.43	2	1579.86	-0.71321
iLPWGDEAYAAGGSSAANAPR	B4G0K5	N-Term(iTRAQ4plex)	1.02343	1.11723	100.37	2	2218.1	-0.832067
vFADTLESGGVIk	C0P8Q1	N-Term(iTRAQ4plex); K13(iTRAQ4plex)	1.13352	1.08009	100.37	2	1623.92	1.5453
eASHVEGFSPELALVTIGGGk	B6TJE8	N-Term(iTRAQ4plex); K21(iTRAQ4plex)	1.05293	1.10236	100.37	2	2386.3	5.60389
sAVDSGAHNATNSLHR	B6U4F7	N-Term(iTRAQ4plex)	0.613119	1.0069	100.34	2	1780.88	0.296979
vIENMQEQASYPADQQVLIHQGk	B4FBF0	N-Term(iTRAQ4plex); K23(iTRAQ4plex)	1.12898	1.13878	100.33	3	2914.51	2.83375
vDQATPTEHGEEAGVk	C0P3W2	N-Term(iTRAQ4plex); K16(iTRAQ4plex)	1.0303	1.21819	100.32	2	1955.99	1.46264
gTQTLGLVTSAGFPAGk	C0P5Y3	N-Term(iTRAQ4plex); K17(iTRAQ4plex)	0.92431	1.05095	100.29	2	1893.07	1.00514
lLAEAGGQQGAAAYSPTR	K7TZ83	N-Term(iTRAQ4plex)	1.20146	1.06768	100.29	2	1905	2.53282
lTISTASASGLGLTSTAVk	B6SS48	N-Term(iTRAQ4plex); K19(iTRAQ4plex)	1.00434	1.01692	100.27	2	2066.19	-1.25401
dAPMFVVGVNEDk	C4JBS8;Q09054	N-Term(iTRAQ4plex); K13(iTRAQ4plex)			100.26	2	1708.88	0.986153
aNSSNFADSMLk	K7U7W9	N-Term(iTRAQ4plex); K12(iTRAQ4plex)	0.74345	1.04821	100.21	2	1572.79	-0.187623
tFSSWGIDYLk	B4FFJ4	N-Term(iTRAQ4plex); K11(iTRAQ4plex)	1.22065	0.930018	100.2	2	1604.85	-1.01906
lQFLSLLDNTVTk	B6TS72	N-Term(iTRAQ4plex); K13(iTRAQ4plex)	1.19229	1.02928	100.19	2	1780.05	1.18757
nEcINHSFVYEAPLPVSR	B6TNX7;B6TAJ3	N-Term(iTRAQ4plex); C3(Carbamidomethyl)			100.19	2	2276.12	-1.73407
hTLIIYDDLSk	P05022	N-Term(iTRAQ4plex); K11(iTRAQ4plex)	1.07829	0.921575	100.17	2	1605.91	2.08219
aDRDzSSPYAAMLAAQDVAQR	B6T281	N-Term(iTRAQ4plex); Z5(E)	1.00068	1.04551	100.06	2	2409.16	-0.657607
lTGSSGFNNVTGYIFGNNASSEk	B4FZ72	N-Term(iTRAQ4plex); K23(iTRAQ4plex)	0.99053	0.989334	100.05	3	2652.31	-1.41545
qAIDDDcNQTGQMLAGLLk	B6TPR6	N-Term(iTRAQ4plex); C7(Carbamidomethyl); K19(iTRAQ4plex)	0.922141	1.0381	100	2	2379.18	-2.9687
lVYTNDQGEVVk	B4FN63	N-Term(iTRAQ4plex); K12(iTRAQ4plex)	0.922153	0.893533	99.92	2	1652.91	2.75691
vVTFGPTGLTTEVk	B4FHJ9	N-Term(iTRAQ4plex); K14(iTRAQ4plex)	1.06472	1.02139	99.92	2	1737	-1.05852
eYGITVESIIAAAk	Q7SIC9;B4G177	N-Term(iTRAQ4plex); K14(iTRAQ4plex)			99.89	2	1753.01	3.73487
sQDFAAEVAAQTAAkPPPSAPPk	C4J1J9	N-Term(iTRAQ4plex); K15(iTRAQ4plex); K23(iTRAQ4plex)	1.1179	1.11962	99.85	2	2711.47	-2.70206
dTSVASDLQAAGLk	Q7XYR4	N-Term(iTRAQ4plex); K14(iTRAQ4plex)	1.00284	1.06578	99.84	2	1663.91	1.92113
tLQALQYVQENPDEVcPAGWkPGER	B4FM07;C4J9M7	N-Term(iTRAQ4plex); C16(Carbamidomethyl); K21(iTRAQ4plex)			99.84	2	3173.6	0.96848
aAGIMALGGGPESLLSQTASR	B4FQX7	N-Term(iTRAQ4plex)	1.0898	1.11627	99.82	2	2131.16	15.716
gVEPSGPDAGSPAFSVR	C0HFG8	N-Term(iTRAQ4plex)	0.922967	1.04576	99.79	2	1773.89	-1.40041
tNVDDSNLDLSAADLINR	B4FK00	N-Term(iTRAQ4plex)	1.12845	1.02751	99.76	2	2090.05	-0.189057
dLGAPDVLVVPADVTk	B6SU70	N-Term(iTRAQ4plex); K16(iTRAQ4plex)	0.953782	0.822736	99.73	2	1897.08	-1.98879
eGLLVGISSGAAAAAAVR	B8A377	N-Term(iTRAQ4plex)	1.09784	1.00447	99.71	2	1757.01	4.42796
iSEQSNTLASSDSSTSSR	B6T671	N-Term(iTRAQ4plex)	1.41688	0.920476	99.66	2	2000.95	1.01503
lLLTHDLANAAELk	B4FGJ4	N-Term(iTRAQ4plex); K14(iTRAQ4plex)	0.971237	0.998016	99.64	2	1810.07	1.59493
lGELGAIAAGAYALHEk	B6TET7	N-Term(iTRAQ4plex); K17(iTRAQ4plex)	0.982906	0.979146	99.63	3	1972.11	1.03835
yLNEAALGEANEDAmk	Q9ZT00	N-Term(iTRAQ4plex); M15(Oxidation); K16(iTRAQ4plex)	1.19522	0.853516	99.56	2	2043	3.97293
aTEQQGQVQEQDDEVVDR	B4FTA7	N-Term(iTRAQ4plex)	1.0847	1.07884	99.51	2	2218.03	0.0554483
gTGTANQcPTIDGGVESFPFk	B6T3B2	N-Term(iTRAQ4plex); C8(Carbamidomethyl); K21(iTRAQ4plex)	0.833569	1.00064	99.4	2	2471.22	2.42212
dAPmFVVGVNEDk	C4JBS8;Q09054	N-Term(iTRAQ4plex); M4(Oxidation); K13(iTRAQ4plex)			99.34	2	1724.88	-0.391952
aTGEEYDELIEEFMSAVk	B4F8P6	N-Term(iTRAQ4plex); K18(iTRAQ4plex)	1.11122	1.01811	99.28	2	2349.15	2.93277
vcLLGcGVPTGLGAVWNTAk	B4F8B9	N-Term(iTRAQ4plex); C2(Carbamidomethyl); C6(Carbamidomethyl); K20(iTRAQ4plex)	1.10556	0.934394	99.27	2	2361.26	-1.47056
sAPEPEALFVDSQYk	B6TDF7	N-Term(iTRAQ4plex); K15(iTRAQ4plex)	1.04285	0.833258	99.26	2	1969.02	1.57902
aPDFEAEAVFDQEFINVk	B4FM07;C4J9M7	N-Term(iTRAQ4plex); K18(iTRAQ4plex)			99.23	2	2357.21	8.1949
vLQNDIDLLNPPAELEk	B6TFY4	N-Term(iTRAQ4plex); K17(iTRAQ4plex)	0.994132	1.15675	99.2	2	2209.23	-0.0770621
vAYQGcAGAYSEAAAk	B6SYB7;B4FUJ2	N-Term(iTRAQ4plex); C6(Carbamidomethyl); K16(iTRAQ4plex)			99.19	2	1904.94	-0.0994894
nAANEAAQVSIGk	B4G0T4	N-Term(iTRAQ4plex); K13(iTRAQ4plex)	1.2434	0.964951	99.18	2	1560.86	0.781261
vSGTDAEDAASSEk	B6TAE3	N-Term(iTRAQ4plex); K14(iTRAQ4plex)	1.52414	0.796452	99.16	2	1654.8	-0.506891
aFDNEATDEAIGFAIENAk	Q6IUP7	N-Term(iTRAQ4plex); K19(iTRAQ4plex)	1.05008	1.14484	99.15	2	2314.14	-2.06358
eSTTIVGDGSTQDEVTk	K7UCB5	N-Term(iTRAQ4plex); K17(iTRAQ4plex)	1.04054	1.13326	99.06	2	2055.03	0.714473
gGGGGGGGGGGYGSR	C0PLI2	N-Term(iTRAQ4plex)	0.913805	0.936156	99.04	2	1253.57	0.39582
vFSPEEISAMILGk	P24067	N-Term(iTRAQ4plex); K14(iTRAQ4plex)	0.91514	1.06792	99.03	2	1809	-2.75539
lYSIASSAIGDFGDSk	Q9SLP6;B4FUM2;B4FN63	N-Term(iTRAQ4plex); K16(iTRAQ4plex)			98.97	2	1919	0.551814
lSVPAPGAANASPFQPTVck	B4FTY8	N-Term(iTRAQ4plex); C19(Carbamidomethyl); K20(iTRAQ4plex)	1.17398	1.02989	98.96	2	2300.24	2.88634
aMAAHLDDLGYTk	B6TRP9	N-Term(iTRAQ4plex); K13(iTRAQ4plex)	0.828492	1.03664	98.95	2	1693.88	1.46046
aGAEVIGISGDDAASHk	B4FS55	N-Term(iTRAQ4plex); K17(iTRAQ4plex)	0.935296	0.936065	98.94	2	1885.99	0.857406
gFGFVNYSDSDAAk	B6TUC4	N-Term(iTRAQ4plex); K14(iTRAQ4plex)	0.963373	1.00764	98.91	2	1765.86	0.683174
tNDSAGDGTTTASVLAR	B6SXW8;K7US98	N-Term(iTRAQ4plex)			98.89	2	1780.87	-4.30834
tVEEITLNDILSTAk	C0PNV4	N-Term(iTRAQ4plex); K15(iTRAQ4plex)	1.00427	1.0277	98.89	2	1935.09	1.20244
lYEVVPPILTELGk	K7URG3;B4FIC0;B7ZWY9	N-Term(iTRAQ4plex); K14(iTRAQ4plex)			98.84	2	1859.11	0.49273
gVVLLNSAGQFADPNkPAAAPAEEEEGGSALSR	K7TZQ8	N-Term(iTRAQ4plex); K16(iTRAQ4plex)	1.05461	1.08801	98.82	4	3540.82	1.47289
eMQGGDPSISTAEAk	B6T3R4	N-Term(iTRAQ4plex); K15(iTRAQ4plex)	0.852899	1.19235	98.79	2	1808.89	-2.06921
mSPPAYLSLTPVSk	B4F7W6	N-Term(iTRAQ4plex); M1(Oxidation); K14(iTRAQ4plex)	1.10142	0.987067	98.73	2	1794.99	-2.273
lAFYDYIGNNPAk	P05641	N-Term(iTRAQ4plex); K13(iTRAQ4plex)	1.09619	0.84957	98.71	2	1773.95	2.14817
iGAPPPPSGGLPGTLNSDQAR	B6TI20;B6SRD4;C0PAT3	N-Term(iTRAQ4plex)			98.7	2	2146.14	-1.09356
lLADLAASMDEGDVAk	B6TBM1	N-Term(iTRAQ4plex); K16(iTRAQ4plex)	1.09376	1.13798	98.64	2	1907	-3.66531
eAAAYAEGLELGGDGk	B6T3P0	N-Term(iTRAQ4plex); K16(iTRAQ4plex)	0.883945	1.11858	98.63	2	1838.94	-0.0444667
yGQDATNVGDEGGFAPNIQENk	B6T3P9;B8A0W7;K7UCV5	N-Term(iTRAQ4plex); K22(iTRAQ4plex)			98.62	2	2612.25	-0.527658
aASFNIIPSSTGAAk	C4JBS8;Q09054;Q43247	N-Term(iTRAQ4plex); K15(iTRAQ4plex)			98.53	2	1722.96	0.224691
iEISVPVGAQVVYSk	B6T8U7	N-Term(iTRAQ4plex); K15(iTRAQ4plex)	1.02407	0.912554	98.53	2	1877.1	-0.193437
sPVFLGSYDDVEEIk	K7UVD2	N-Term(iTRAQ4plex); K15(iTRAQ4plex)	0.903532	1.22837	98.53	2	1986.03	-0.985367
vFLAGcSAGANIAHDTAVR	K7UPA3	N-Term(iTRAQ4plex); C6(Carbamidomethyl)	0.976869	1.03085	98.5	2	2074.08	6.91648
aNLSNANLEGALATGNTSFk	K7VAE7	N-Term(iTRAQ4plex); K20(iTRAQ4plex)	0.999107	1.02094	98.5	2	2281.2	0.837339
aGGAYTMNTASAVTVR	B4FHM5	N-Term(iTRAQ4plex)	1.01976	1.0365	98.47	2	1713.87	-2.04391
iINSDEVQSVVkPLNk	B4FVJ0;C0P455;B4F9G0;B4F8D2	N-Term(iTRAQ4plex); K12(iTRAQ4plex); K16(iTRAQ4plex)			98.46	2	2215.31	2.3294
yVSGSYDTGEGFEk	B6TSB3	N-Term(iTRAQ4plex); K14(iTRAQ4plex)	0.838027	1.13055	98.45	2	1826.86	-2.21455
sIYGEcFDDENFTLk	B4FRI7	N-Term(iTRAQ4plex); C6(Carbamidomethyl); K15(iTRAQ4plex)	1.35889	0.958867	98.44	2	2126	-0.358742
tGEDVEILGLAQTGPLk	B4FVB2	N-Term(iTRAQ4plex); K17(iTRAQ4plex)	1.09782	1.00719	98.38	2	2029.14	0.836341
tEGAEQEGEDGSEEFSEDLk	B6U471	N-Term(iTRAQ4plex); K20(iTRAQ4plex)	1.09197	1.14867	98.35	3	2474.09	-0.871683
tMDDAMAGDNVGLLLR	B6TFK5;C0P7R5	N-Term(iTRAQ4plex)			98.33	2	1835.91	-1.25886
tHcAEIIDSVSNck	C0PAH4	N-Term(iTRAQ4plex); C3(Carbamidomethyl); C13(Carbamidomethyl); K14(iTRAQ4plex)	0.872772	1.10226	98.31	2	1921.94	0.788651
eVNTAAAAAAEEk	B6SP33	N-Term(iTRAQ4plex); K13(iTRAQ4plex)	1.14305	1.00537	98.26	2	1562.83	1.62512
vcGYIEPLPSGSDGk	C0P2P4	N-Term(iTRAQ4plex); C2(Carbamidomethyl); K15(iTRAQ4plex)	1.04801	1.11069	98.24	2	1866.95	-1.07614
iVIGLYGDDVPQTAENFR	K7UJH1	N-Term(iTRAQ4plex)	1.02907	0.991774	98.23	2	2151.12	-1.32725
tASNEAVQVNIGk	B6UD29;B6SGM2	N-Term(iTRAQ4plex); K13(iTRAQ4plex)			98.23	2	1618.9	-0.748564
iPLSNNQVIEEGLGk	B4FQ03;B4F8K1	N-Term(iTRAQ4plex); K15(iTRAQ4plex)			98.23	2	1899.08	0.390828
aIELYDPMENAGAALIR	K7US98	N-Term(iTRAQ4plex)	1.08885	1.05393	98.17	2	1991.07	16.3402
mQGAcSGcPSSSVTLk	K7VTZ7	N-Term(iTRAQ4plex); C5(Carbamidomethyl); C8(Carbamidomethyl); K16(iTRAQ4plex)	1.30904	0.939871	98.17	2	1957.94	1.53659
eYAGSFAVVPGSGAGk	K7TGW6	N-Term(iTRAQ4plex); K16(iTRAQ4plex)	1.33253	0.979961	98.16	2	1784.94	-1.98386
lAADGGATDADVDSGR	K7UGU4	N-Term(iTRAQ4plex)	1.00128	0.960792	98.15	2	1634.77	0.334824
aGVcGAVTPQSNFVTLDER	K7UBU9	N-Term(iTRAQ4plex); C4(Carbamidomethyl)	0.984657	1.12637	98.15	2	2165.07	-1.53242
sVAEPAAAPAPDTk	Q94IQ8	N-Term(iTRAQ4plex); K14(iTRAQ4plex)	0.865494	1.5679	98.13	2	1612.88	0.794257
qDIEASGPEAGEFSAk	Q9ATM7	N-Term(iTRAQ4plex); K16(iTRAQ4plex)	0.967124	1.15986	98.08	2	1923.95	-0.371475
aAAAAPAPAADTk	K7UNA8;B6TVC4	N-Term(iTRAQ4plex); K13(iTRAQ4plex)			98.04	2	1413.79	-0.311644
iVVNcGLGAEAGNSk	B6SST7	N-Term(iTRAQ4plex); C5(Carbamidomethyl); K15(iTRAQ4plex)	1.0051	0.91975	98.01	2	1776.95	-1.65071
fAVAAPVAAADSSAAAAPk	B4FWI0	N-Term(iTRAQ4plex); K19(iTRAQ4plex)	1.0108	1.07857	98.01	2	1974.09	-1.38874
qAVADHANNLASk	K7VE34	N-Term(iTRAQ4plex); K13(iTRAQ4plex)	1.00154	1.06482	98	2	1626.89	3.03779
lIASEGDTVTPGTk	K7U2T4;B6TRW8	N-Term(iTRAQ4plex); K14(iTRAQ4plex)			97.92	2	1676.93	-2.39713
gILAmDESNATcGk	B4FTI5;B6T7D4	N-Term(iTRAQ4plex); M5(Oxidation); C12(Carbamidomethyl); K14(iTRAQ4plex)			97.92	2	1770.87	7.37854
nVVFGGQLTEGADGLNk	B6T7J1	N-Term(iTRAQ4plex); K17(iTRAQ4plex)	1.19476	1.09014	97.92	2	2007.08	3.94904
lAPFSPDQEDASVLWTESk	B4FUK7	N-Term(iTRAQ4plex); K19(iTRAQ4plex)	1.17272	1.18907	97.89	2	2408.22	-1.01693
aTIANMSPEYGATMGFFPVDGk	C0HER4	N-Term(iTRAQ4plex); K22(iTRAQ4plex)	0.993749	0.976171	97.89	2	2592.28	3.67641
dGAPDNFHFVEDWVR	B4F9E2;B4F9L3	N-Term(iTRAQ4plex)			97.88	2	1947.91	0.510492
vFLEYADIDGAAk	K7U8K2	N-Term(iTRAQ4plex); K13(iTRAQ4plex)	0.935099	1.10038	97.84	2	1699.92	1.52628
sGGDGNLAPIDVQTPVR	B6SMR2	N-Term(iTRAQ4plex)	1.05918	1.05189	97.81	2	1839.97	-0.534583
sSAASTAPGTSEAATEAEk	B6TD62	N-Term(iTRAQ4plex); K19(iTRAQ4plex)	1.11228	1.20789	97.79	2	2054.02	1.37063
gVNPWIEVDGGVGPk	C0HIC1	N-Term(iTRAQ4plex); K15(iTRAQ4plex)	0.910302	0.97389	97.79	2	1811.98	-2.86248
sTPLQPYSEVFGLQR	O24561;B4FJG1	N-Term(iTRAQ4plex)			97.74	2	1865.99	1.37715
tMGLcNTGQSVVALHR	Q6IUP7	N-Term(iTRAQ4plex); C5(Carbamidomethyl)	1.15412	1.04516	97.72	2	1887.97	2.64305
ySNSNIEIHTFNQSQYPR	B4FAD9;B4F8W6	N-Term(iTRAQ4plex)			97.71	2	2342.14	3.95983
eLLSNYEYDGDDVPIVAGSALk	B6TFK5	N-Term(iTRAQ4plex); K22(iTRAQ4plex)	1.20678	1.14736	97.7	2	2656.36	0.176076
lDESTGLIDYDQLEk	B6T7Q7	N-Term(iTRAQ4plex); K15(iTRAQ4plex)	1.22415	1.19851	97.7	2	2027.04	0.450503
iSIEAGSTLGWQk	Q7SIC9;B4G177	N-Term(iTRAQ4plex); K13(iTRAQ4plex)			97.64	2	1677.95	3.20489
dIEASGPEAGEFSAk	B6T7B8	N-Term(iTRAQ4plex); K15(iTRAQ4plex)	1.23704	1.1881	97.63	2	1795.89	-0.40562
aGLALAELASSVLPATk	B4FR28	N-Term(iTRAQ4plex); K17(iTRAQ4plex)	0.952463	1.05845	97.62	2	1900.13	-2.00602
aGAYMENVEVGkk	B8A2X5	N-Term(iTRAQ4plex); K12(iTRAQ4plex); K13(iTRAQ4plex)	1.12011	1.03648	97.62	2	1828.01	3.33081
yGQDAcNVGDEGGFAPNVQDNR	B6TGL7;B4G191	N-Term(iTRAQ4plex); C6(Carbamidomethyl)			97.53	2	2527.11	2.33379
lAGQDANVTTVPVAVLR	B4FB27	N-Term(iTRAQ4plex)	1.4411	0.998462	97.51	2	1868.07	-1.15003
aAAMALAQHPVVNAScR	C0P972	N-Term(iTRAQ4plex); C16(Carbamidomethyl)	1.01063	0.990048	97.46	2	1910.98	1.96784
aAMGSDIDVSLDcAGFSk	Q0QWI2;B6TEC1	N-Term(iTRAQ4plex); C13(Carbamidomethyl); K18(iTRAQ4plex)			97.39	2	2132.02	0.185036
eAGVTVVESPAk	B6TH57	N-Term(iTRAQ4plex); K12(iTRAQ4plex)	0.958616	1.04758	97.37	2	1474.84	0.51803
aTSESNVITTITVHELGTPGLk	Q9SPD7	N-Term(iTRAQ4plex); K22(iTRAQ4plex)	1.01608	1.07108	97.37	3	2556.41	0.47765
eLDTNTDYYLELLSk	B4FYJ0	N-Term(iTRAQ4plex); K15(iTRAQ4plex)	0.826513	0.988952	97.36	2	2105.09	1.68341
eAGSTmDVVAAQTk	B4FHH4;P12863	N-Term(iTRAQ4plex); M6(Oxidation); K14(iTRAQ4plex)			97.33	2	1711.88	0.111483
yLNEAALGEANEDAMk	Q9ZT00	N-Term(iTRAQ4plex); K16(iTRAQ4plex)	1.37897	0.858183	97.3	2	2027	-0.612115
eEVAVITQcAALGGk	B6TB21	N-Term(iTRAQ4plex); C9(Carbamidomethyl); K15(iTRAQ4plex)	0.94469	1.08061	97.22	2	1834	3.33196
aEESAASGDPLAMASk	B4FBV8	N-Term(iTRAQ4plex); K16(iTRAQ4plex)	0.909272	1.06728	97.21	2	1822.91	-2.40733
lIAEGFGDEDEGADSQLR	K7VMB8	N-Term(iTRAQ4plex)	1.13255	1.36428	97.21	2	2065.96	-7.69309
yIIEAANHPTDPEADEILSk	Q43260	N-Term(iTRAQ4plex); K20(iTRAQ4plex)	0.945178	1.34198	97.21	2	2514.29	-2.91655
iPVSLVFDDIk	B4F9K0	N-Term(iTRAQ4plex); K11(iTRAQ4plex)	0.778839	1.04153	97.2	2	1533.91	0.335428
lAVVSPLSGDQPLFNEDR	B6ETR5;B5U8J8	N-Term(iTRAQ4plex)			97.19	2	2101.1	-0.305932
eADVDGDGQINYEEFVk	B4FBY6	N-Term(iTRAQ4plex); K17(iTRAQ4plex)	1.1804	1.23632	97.15	2	2216.06	1.34673
dNAEGQEVEAAAEETk	C0PCV2	N-Term(iTRAQ4plex); K16(iTRAQ4plex)	0.95184	1.12836	97.13	2	1978.94	-2.56129
sVGTANPLVLIDEIDk	P93648	N-Term(iTRAQ4plex); K16(iTRAQ4plex)	1.06489	1.03049	97.12	2	1972.12	-2.61306
iENFNQNVGALSVk	B4FSC8	N-Term(iTRAQ4plex); K14(iTRAQ4plex)	1.08933	0.92356	97.08	2	1821.01	0.795931
lSQLAEEIAQAAk	B4FPU4	N-Term(iTRAQ4plex); K13(iTRAQ4plex)	1.43056	0.983896	97.07	2	1659.95	-0.701248
mTLcNMVVEAGGk	B6TYJ6	N-Term(iTRAQ4plex); C4(Carbamidomethyl); K13(iTRAQ4plex)	1.00834	1.03386	96.96	2	1697.86	-2.1161
nDVFQYLASSLAk	B4FHF0	N-Term(iTRAQ4plex); K13(iTRAQ4plex)	1.01602	0.985827	96.95	2	1743.95	1.09391
yTEFIDDLTTQVQNk	B4F8M8	N-Term(iTRAQ4plex); K15(iTRAQ4plex)	1.02992	1.09205	96.92	2	2103.09	3.31758
iSAADIAAIcQEAGMHAVR	B6TDT1	N-Term(iTRAQ4plex); C10(Carbamidomethyl)	1.02806	1.01822	96.91	2	2128.08	1.67717
vGYVESAGSSPAk	Q41809	N-Term(iTRAQ4plex); K13(iTRAQ4plex)	0.748264	0.976495	96.9	2	1539.83	3.00849
gALGLSEGGPLFGFTk	Q6WFB1	N-Term(iTRAQ4plex); K16(iTRAQ4plex)	0.894944	0.982983	96.89	2	1839.03	0.941791
eVGEADPDVFYTSSSGAR	C0P5G0	N-Term(iTRAQ4plex)	0.828991	0.978916	96.89	2	2030.93	-4.38469
dGPSLMPGGSFEAYk	Q9SBJ3	N-Term(iTRAQ4plex); K15(iTRAQ4plex)	0.822111	1.0312	96.83	2	1843.91	-2.35033
aHPGGPAVSEFDWGTGDTPR	Q94IQ9	N-Term(iTRAQ4plex)	0.86323	1.03662	96.83	2	2198.04	0.427626
aASEDTSASGGDELIEDLk	B4FTJ9	N-Term(iTRAQ4plex); K19(iTRAQ4plex)	1.03118	1.01535	96.82	2	2196.08	1.38325
hANPVLLAADLk	C4J757	N-Term(iTRAQ4plex); K12(iTRAQ4plex)	0.95594	0.933884	96.82	2	1549.93	-0.327796
gIDENWEAALEHNPEAFAR	K7UR93	N-Term(iTRAQ4plex)	0.832941	1.1991	96.79	2	2313.09	-3.11889
qGVAITQENSLLDNTAR	C0PAU7;B4FQC6	N-Term(iTRAQ4plex)			96.78	2	1974.04	-0.0847635
aQSTPSTPTTPVTPSSSTTPR	B6SJN1	N-Term(iTRAQ4plex)	1.02092	1.11275	96.75	2	2245.14	0.419629
tAEALAEFLNTEGGTNVk	B6TMB2	N-Term(iTRAQ4plex); K18(iTRAQ4plex)	0.962781	1.20427	96.7	2	2153.14	1.22071
lAVEAWGLSNccQk	B6T171	N-Term(iTRAQ4plex); C11(Carbamidomethyl); C12(Carbamidomethyl); K14(iTRAQ4plex)	1.05001	0.971795	96.69	2	1923.97	0.197973
vQVVESSFVVPSEPTPTk	B4FRQ8	N-Term(iTRAQ4plex); K18(iTRAQ4plex)	1.11885	0.970398	96.68	2	2218.23	2.86049
aGIFGNMQNLYETVk	B4FV74	N-Term(iTRAQ4plex); K15(iTRAQ4plex)	1.02859	1.04101	96.68	2	1973.04	-0.713215
nAYIcLIHYGDGEk	P17788	N-Term(iTRAQ4plex); C5(Carbamidomethyl); K14(iTRAQ4plex)	1.06838	0.951944	96.68	2	1940.98	2.35869
wTAQALLAGADMMk	B4FWK0;K7V7U4	N-Term(iTRAQ4plex); K14(iTRAQ4plex)			96.67	2	1794.95	2.23123
sQASALEAHAAPNck	Q08062	N-Term(iTRAQ4plex); C14(Carbamidomethyl); K15(iTRAQ4plex)	0.930581	1.00276	96.63	2	1842.93	-2.14779
qLAVMSAFLGPDQAATEGR	B4FS17	N-Term(iTRAQ4plex)			96.6	2	2106.12	19.6292
lASLDAPASSATAASATR	B4FBM3	N-Term(iTRAQ4plex)	1.0701	1.06724	96.58	2	1804.95	-1.89824
lTDcMDYATGHAASPSSTccGDAGDTEk	B6STT1	N-Term(iTRAQ4plex); C4(Carbamidomethyl); C19(Carbamidomethyl); C20(Carbamidomethyl); K28(iTRAQ4plex)	0.892768	1.49917	96.53	3	3266.35	-3.31191
qAASLLADDDPSDDAAPR	C0HFG9	N-Term(iTRAQ4plex)	1.22779	1.15397	96.52	2	1971.94	-0.879144
vAAADGAVExAGGGLVk	P93643	N-Term(iTRAQ4plex); X10(E); K17(iTRAQ4plex)	0.975517	1.16285	96.47	2	1801.99	-0.802658
eLLSDLQSSDYPSk	B4FSE2;Q70L71	N-Term(iTRAQ4plex); K14(iTRAQ4plex)			96.45	2	1869.97	1.04131
sSAAASTTAGAQk	B6UAB8	N-Term(iTRAQ4plex); K13(iTRAQ4plex)	0.965978	0.87623	96.44	2	1438.77	-0.214113
sAGEASGSGSGGk	B6SSG9	N-Term(iTRAQ4plex); K13(iTRAQ4plex)	1.15913	0.992252	96.42	2	1339.67	-2.01229
lLVTDAEGNAAAQAAAAk	H2BJB6	N-Term(iTRAQ4plex); K18(iTRAQ4plex)	1.13912	1.14196	96.4	2	1973.09	-1.81622
lVSDAMTTEGSAk	Q9M585	N-Term(iTRAQ4plex); K13(iTRAQ4plex)	0.984039	1.07416	96.38	2	1597.84	1.32067
vAAHILQDTAVGk	K7UBT3	N-Term(iTRAQ4plex); K13(iTRAQ4plex)	1.15773	1.01266	96.36	2	1610.95	1.94387
dTSAADLEAGALTLk	K7U3F5	N-Term(iTRAQ4plex); K15(iTRAQ4plex)	1.06154	1.03685	96.35	2	1763.95	-5.14882
sLPFPVTTSDTVk	C0P8Q1	N-Term(iTRAQ4plex); K13(iTRAQ4plex)	0.937755	0.973869	96.32	2	1679.94	-1.09526
yAAIcVTMPTAk	B4G1A1	N-Term(iTRAQ4plex); C5(Carbamidomethyl); K12(iTRAQ4plex)	0.977105	0.876605	96.31	2	1613.87	1.77663
hLTPVALELGSk	B6SKK8	N-Term(iTRAQ4plex); K12(iTRAQ4plex)	1.04038	0.901241	96.31	2	1552.93	1.30669
iSFQASQDLSSLk	B4F9F9;B4FK00	N-Term(iTRAQ4plex); K13(iTRAQ4plex)			96.3	2	1711.95	0.6591
sVGASTGASSEANNVPGTEk	B4FPZ7	N-Term(iTRAQ4plex); K20(iTRAQ4plex)	0.823302	1.18165	96.29	2	2151.08	-0.069521
vQELcDAANDEVDENDR	C0PHA8	N-Term(iTRAQ4plex); C5(Carbamidomethyl)	1.48085	1.23754	96.26	2	2135.92	-1.74398
cATALEEAGSDYEIVPINFATAEHk	B6SKA0	N-Term(iTRAQ4plex); C1(Carbamidomethyl); K25(iTRAQ4plex)	1.20973	1.17923	96.25	3	3024.48	-2.32703
iLAFSQDVVSGk	C0PAU7;B4FQC6	N-Term(iTRAQ4plex); K12(iTRAQ4plex)			96.23	2	1551.9	0.293885
vATATAEQSGDGVVAk	B9TST3	N-Term(iTRAQ4plex); K16(iTRAQ4plex)	1.76397	1.09723	96.22	2	1791.97	0.491639
aSGDYAIVISHNPDNGTSR	B4F9R4;B6TGT0	N-Term(iTRAQ4plex)			96.2	2	2118.04	2.51531
gILAMDESNATcGk	B4FTI5;B6T7D4	N-Term(iTRAQ4plex); C12(Carbamidomethyl); K14(iTRAQ4plex)			96.19	2	1754.87	4.89597
amGHHVTVISSSSk	B6U7D8	N-Term(iTRAQ4plex); M2(Oxidation); K14(iTRAQ4plex)	0.820872	0.976274	96.19	2	1744.93	1.04382
aIQETQEALGASAk	C0PNC6	N-Term(iTRAQ4plex); K14(iTRAQ4plex)	0.93605	0.992205	96.17	2	1704.94	0.550507
eVDEQMINVQNk	B6TF38;B4F946;K7UWZ6;C0P664;P18025;C0PA67;B4FN29;K7UNE7;Q41784	N-Term(iTRAQ4plex); K12(iTRAQ4plex)			96.15	2	1734.89	-4.03202
eIEGFIDEcNNNLDLk	K7UB00	N-Term(iTRAQ4plex); C9(Carbamidomethyl); K16(iTRAQ4plex)	1.16015	0.991689	96.12	2	2211.09	3.32371
aAAALAAAAEFAHk	K7UYC3	N-Term(iTRAQ4plex); K14(iTRAQ4plex)	1.19088	0.892446	96.08	2	1600.91	1.10474
gkDDVVQSGAGGGEFAAk	Q9ATM8	N-Term(iTRAQ4plex); K2(iTRAQ4plex); K18(iTRAQ4plex)	1.16874	1.00076	96.02	2	2125.13	0.688026
sPAEGAYTEGLLNAk	B6U301	N-Term(iTRAQ4plex); K15(iTRAQ4plex)	0.854595	0.935719	95.97	2	1808.96	0.740704
fASVPcGGGGVAVAAAAPAAGGAAPAAEAk	P46252	N-Term(iTRAQ4plex); C6(Carbamidomethyl); K30(iTRAQ4plex)	1.02348	1.01888	95.95	4	2812.47	1.5211
eTAMSSITEVVQTVk	B6SS20	N-Term(iTRAQ4plex); K15(iTRAQ4plex)	1.10923	1.15068	95.93	2	1911.03	-0.0270704
sVTmEWLENYck	K7URG3;B7ZWY9	N-Term(iTRAQ4plex); M4(Oxidation); C11(Carbamidomethyl); K12(iTRAQ4plex)			95.92	2	1863.89	1.34076
tEGAASPSPSPAPAGDGSTPGk	Q9FER8	N-Term(iTRAQ4plex); K22(iTRAQ4plex)	1.0435	0.954624	95.89	2	2227.1	-3.6065
vGIcGEHGGEPSSVAFFAk	B7ZYP6;K7VVI6;C5IHD3;C5IHD1	N-Term(iTRAQ4plex); C4(Carbamidomethyl); K19(iTRAQ4plex)			95.89	2	2237.13	2.66883
iNSDPHDIMAEVYk	B6TLR9	N-Term(iTRAQ4plex); K14(iTRAQ4plex)	1.38143	1.10742	95.89	2	1919.98	-0.948811
tVTTNAATVSEYVSYLTk	Q7XYR4;K7TS88	N-Term(iTRAQ4plex); K18(iTRAQ4plex)			95.86	2	2236.19	-1.86555
lDVVSNEVFSNcLk	B6TSK5	N-Term(iTRAQ4plex); C12(Carbamidomethyl); K14(iTRAQ4plex)	0.90095	1.03359	95.81	2	1912.01	-0.214879
dcSQGGGYGGGGGGGR	B6SP06	N-Term(iTRAQ4plex); C2(Carbamidomethyl)	0.898877	0.974107	95.79	2	1542.65	1.11178
dzSSPYAAMLAAQDVAQR	B6T281	N-Term(iTRAQ4plex); Z2(E)	0.893514	1.11823	95.76	2	2066.99	-1.04779
yDSTLGIFDADVkPVGDNAISVDGk	Q6LBU9	N-Term(iTRAQ4plex); K13(iTRAQ4plex); K25(iTRAQ4plex)	1.14103	0.938395	95.76	2	3028.58	-1.85023
vVVADNVHDFVFk	A5A5E7	N-Term(iTRAQ4plex); K13(iTRAQ4plex)	0.84451	1.04819	95.72	2	1776.99	-0.229856
sSAASTAVSIVDAIR	F6MFD6;C0PFW3	N-Term(iTRAQ4plex)			95.68	2	1591.88	-1.14361
aSSSGASTTTAAk	B6TKL2	N-Term(iTRAQ4plex); K13(iTRAQ4plex)	0.923158	1.01938	95.68	2	1427.76	1.32235
gLEQGISGGGGVPPMLVGGk	B6SRR2	N-Term(iTRAQ4plex); K20(iTRAQ4plex)	0.83868	0.985168	95.63	4	2098.17	4.83168
tFLIASNcHPQTIDVcR	K7TIN2	N-Term(iTRAQ4plex); C8(Carbamidomethyl); C16(Carbamidomethyl)	1.09867	0.949663	95.62	3	2176.07	-2.41647
nAVDEVVVADEk	Q41864	N-Term(iTRAQ4plex); K12(iTRAQ4plex)	1.14038	0.951234	95.6	2	1575.85	1.21533
sIIQETGSDVTTDQLk	K7URG3	N-Term(iTRAQ4plex); K16(iTRAQ4plex)	1.02883	1.07926	95.58	2	2023.08	1.06742
vADHAGVALAGLTADGR	B6TNX7;B6TAJ3	N-Term(iTRAQ4plex)			95.58	2	1737.94	3.55032
sGASPLSPAITFILDk	B4FUC4	N-Term(iTRAQ4plex); K16(iTRAQ4plex)	0.965531	0.954819	95.55	2	1905.1	1.1251
iSQEVSGDALGEEFk	B6T4E7;B6T1H0	N-Term(iTRAQ4plex); K15(iTRAQ4plex)			95.54	2	1896.98	-0.0377729
vSDELFQEQNYTTFk	Q9SYS1	N-Term(iTRAQ4plex); K15(iTRAQ4plex)	1.01749	1.10314	95.53	2	2137.07	1.10595
sAPVYITVGDGGNQEGLASR	B4FR72	N-Term(iTRAQ4plex)	1.57607	1.0493	95.46	2	2135.08	-2.97573
nIGFVSNDVGLDADHck	B4FAD1	N-Term(iTRAQ4plex); C16(Carbamidomethyl); K17(iTRAQ4plex)	1.21051	1.0337	95.45	3	2149.06	-0.687374
dTDGDEVLVLGGk	K7TW55	N-Term(iTRAQ4plex); K13(iTRAQ4plex)	1.0726	1.15977	95.44	2	1605.86	-0.372498
iALGSHQEVYHPGALk	C0PA04	N-Term(iTRAQ4plex); K16(iTRAQ4plex)	1.07632	0.956279	95.44	2	2008.12	-2.4891
gNALAAAGGGSGSVk	B4FCM3	N-Term(iTRAQ4plex); K15(iTRAQ4plex)	0.750758	1.07797	95.44	2	1504.83	1.18596
sAPLPMSPLESLASSAVR	B6TII5	N-Term(iTRAQ4plex)		1.05391	95.43	2	1957.08	14.74
sGFEGAWTTNPLVFDNSYFk	B6TM55	N-Term(iTRAQ4plex); K20(iTRAQ4plex)	0.914437	1.02806	95.42	2	2568.27	1.12238
lIDSHLVPSSTAAESk	Q5XPI0;B6U284;B6SRI4	N-Term(iTRAQ4plex); K16(iTRAQ4plex)			95.42	2	1943.07	2.35429
aILLDYDGTLVPQTSINk	C0HFR6;C0PDN0	N-Term(iTRAQ4plex); K18(iTRAQ4plex)			95.39	2	2249.27	4.03557
aVAGAGVLAGYDk	B4FSA7	N-Term(iTRAQ4plex); K13(iTRAQ4plex)	1.06401	0.971128	95.38	2	1479.84	1.47309
sLIQAFPSQSLFAGGGR	C0PE12	N-Term(iTRAQ4plex)			95.36	2	1880.05	18.4792
cQGGANAGHTIYNSEGk	C0PFA1	N-Term(iTRAQ4plex); C1(Carbamidomethyl); K17(iTRAQ4plex)	0.950163	0.984312	95.32	2	2051.98	0.237561
dFDEPGTLAPTGLFVGGTk	B6T7X9	N-Term(iTRAQ4plex); K19(iTRAQ4plex)	1.04239	1.01126	95.31	2	2210.16	0.587409
aLDNFEMTQLLSGPYDk	B6UHD9	N-Term(iTRAQ4plex); K17(iTRAQ4plex)	0.897322	1.08649	95.28	2	2230.13	1.62031
aTAATTLAAPAGDLR	Q5IBC6	N-Term(iTRAQ4plex)	1.02718	1.03987	95.27	2	1543.86	-0.38731
gMEVIDTGTPLSVPVGGATLGR	P00827	N-Term(iTRAQ4plex)	0.96971	1.04183	95.26	2	2271.21	-0.517062
lIAVGNAAADAINEAR	C0PFM8	N-Term(iTRAQ4plex)	1.33047	1.03989	95.24	2	1712.94	0.116495
aMQVDTTVLGLSk	A5GZ73	N-Term(iTRAQ4plex); K13(iTRAQ4plex)	0.921632	1.07932	95.24	2	1650.94	1.00984
gGDSAGAGLPPEFLAATEGR	B6SVE8	N-Term(iTRAQ4plex)	0.863719	1.12061	95.21	2	2017.01	-2.4935
sGDDLGGHVNHPVFSPDGR	K7UGU4	N-Term(iTRAQ4plex)	1.07138	0.923941	95.18	2	2107.01	0.78144
aAASTAASTIDPVQAAALR	K7VJ58	N-Term(iTRAQ4plex)	1.05623	1.02724	95.16	2	1929.05	-0.364443
iYLASGELFGGk	K7UAC7	N-Term(iTRAQ4plex); K12(iTRAQ4plex)	0.967497	1.01235	95.13	2	1542.88	4.95426
vDQSALTGESLPVTk	B8A326	N-Term(iTRAQ4plex); K15(iTRAQ4plex)	1.01311	1.04096	95.12	2	1833.03	2.64866
vVLEMAGVENALGk	B6TT32	N-Term(iTRAQ4plex); K14(iTRAQ4plex)	1.02317	0.931808	95.06	2	1717.98	0.340441
fVGTEGEDFQLPEGR	K7VX77;Q8L5G8	N-Term(iTRAQ4plex)			95.04	2	1824.89	-0.238468
eAPAFVEQATEQQILVTGIk	P19023;B6SVV9	N-Term(iTRAQ4plex); K20(iTRAQ4plex)			95.01	2	2460.35	-1.77516
fDAELSHGANAGLINALk	B6TEY2	N-Term(iTRAQ4plex); K18(iTRAQ4plex)	1.21477	0.908149	95	2	2129.15	-2.72186
vVEIYESAPAPLk	B6TK17	N-Term(iTRAQ4plex); K13(iTRAQ4plex)	0.849645	1.10147	94.98	2	1703.98	-0.227806
aFNPTQAEETYSMVTANR	P48184	N-Term(iTRAQ4plex)	1.0956	0.885594	94.97	2	2174.03	0.0188023
fDGADMSEVVMSk	B4FHA0	N-Term(iTRAQ4plex); K13(iTRAQ4plex)	1.31457	0.957152	94.95	2	1703.83	2.84579
vAASATADQQDVAAEEk	B4G027	N-Term(iTRAQ4plex); K17(iTRAQ4plex)	1.07307	1.21614	94.9	2	1992.01	-0.780841
iSYAAAMSTLQTAMGk	B4G195	N-Term(iTRAQ4plex); K16(iTRAQ4plex)	1.22361	0.978048	94.9	2	1932.01	-2.38321
sLEDDILGGYPIGR	K9JA88	N-Term(iTRAQ4plex)			94.89	2	1648.89	13.5019
tVLImELINNIAk	P00827	N-Term(iTRAQ4plex); M5(Oxidation); K13(iTRAQ4plex)	1.26119	0.936599	94.89	2	1776.06	2.39803
qLFEGSPHAPDVSSSNVR	B4FY98	N-Term(iTRAQ4plex)	0.981355	1.04633	94.87	2	2071.04	1.62333
aVAEITPEEAVGDkk	B4F8T3	N-Term(iTRAQ4plex); K14(iTRAQ4plex); K15(iTRAQ4plex)	0.916664	1.17478	94.85	2	1989.12	-0.950682
iAMTAPVITTGSGSGGDGEk	B4FVG0	N-Term(iTRAQ4plex); K20(iTRAQ4plex)	0.784697	1.16257	94.83	2	2137.11	1.38058
mGHAGAIVAGGk	B6TH57	N-Term(iTRAQ4plex); K12(iTRAQ4plex)	0.885161	0.931606	94.77	2	1356.77	-0.118341
aATAGASHPPYFEMIk	Q8LK07	N-Term(iTRAQ4plex); K16(iTRAQ4plex)	1.00115	1.02327	94.76	2	1979.03	2.21929
aVVDAAPIQTTk	B7ZYP6	N-Term(iTRAQ4plex); K12(iTRAQ4plex)	0.946621	0.969476	94.74	2	1501.89	2.43354
vAIVTGGAGGIGSAVSk	B6TUI0	N-Term(iTRAQ4plex); K17(iTRAQ4plex)	1.13573	0.994032	94.73	2	1732.02	1.34616
gTGSGPSASccSGVR	Q2XX37	N-Term(iTRAQ4plex); C10(Carbamidomethyl); C11(Carbamidomethyl)	0.919987	1.04177	94.71	2	1583.7	0.228589
yQALASGIGQHAEQR	B4FFP7	N-Term(iTRAQ4plex)	0.951291	1.12328	94.71	3	1772.91	-0.69672
lSDEAIEDALEk	K7TRT1	N-Term(iTRAQ4plex); K12(iTRAQ4plex)	1.12258	1.13989	94.7	2	1620.86	0.970397
qGEQIDAPAADENkDNk	B6T8U0	N-Term(iTRAQ4plex); K14(iTRAQ4plex); K17(iTRAQ4plex)	1.06969	1.17875	94.7	2	2275.16	3.83017
qFSAEEISSMILNk	B6SZ69;B6U1E4	N-Term(iTRAQ4plex); K14(iTRAQ4plex)			94.69	2	1885	2.06438
vAEAEDkTPGGLLLTETAk	C0PKD9	N-Term(iTRAQ4plex); K7(iTRAQ4plex); K19(iTRAQ4plex)	0.670784	1.05833	94.69	2	2375.34	-1.56582
gEGEkEDSEDEAAPPPR	O64960	N-Term(iTRAQ4plex); K5(iTRAQ4plex)	0.914155	1.25661	94.68	2	2100.99	-3.25276
aAAGNPDTLGDcPFSQR	B4FT31	N-Term(iTRAQ4plex); C12(Carbamidomethyl)	0.955914	1.03518	94.67	2	1920.9	-1.79646
vSNVTIWGNHSTTQVPDFLNAk	F6MFD6;C0PFW3	N-Term(iTRAQ4plex); K22(iTRAQ4plex)			94.66	2	2716.44	2.14515
vVDQEDkNYGFSAATPGAR	C0PD01	N-Term(iTRAQ4plex); K7(iTRAQ4plex)	0.837915	0.998945	94.65	2	2313.17	-1.89676
sFGIGAANVAGPILESVk	B4F917	N-Term(iTRAQ4plex); K18(iTRAQ4plex)	1.17064	1.00845	94.61	2	2018.15	-0.435236
aLDAQIASLSDEIVk	C0P3K2	N-Term(iTRAQ4plex); K15(iTRAQ4plex)	1.16583	0.931296	94.6	2	1861.05	0.871139
dIILSHLETcDTcGGSGSk	B4FAB2	N-Term(iTRAQ4plex); C10(Carbamidomethyl); C13(Carbamidomethyl); K19(iTRAQ4plex)	0.789377	1.26411	94.6	2	2338.14	5.2143
mPSAVGYQPTLSTEMGSLQER	P00827	N-Term(iTRAQ4plex)	1.21908	0.952681	94.56	2	2426.18	-0.550273
cGVSVGFPISMSTDcNk	B6TVI1	N-Term(iTRAQ4plex); C1(Carbamidomethyl); C15(Carbamidomethyl); K17(iTRAQ4plex)	1.01847	0.924321	94.55	2	2147.02	0.429827
iHNIGATLVGVDk	B4FCV1	N-Term(iTRAQ4plex); K13(iTRAQ4plex)	1.39267	0.973106	94.53	2	1624.96	-1.99463
gFESGALPDGVEDEVR	B4G072	N-Term(iTRAQ4plex)	0.929631	1.23657	94.51	2	1820.88	2.391
aSALAALSSAFNPSSQQR	B8A0C4;B4FXH4	N-Term(iTRAQ4plex)			94.51	2	1950.02	3.23803
vEQIVQQLEAVNQVk	B6SSG5	N-Term(iTRAQ4plex); K15(iTRAQ4plex)	1.40419	0.923641	94.49	2	2013.16	1.59914
sLASSPAEASTIAPATSTk	B6U0P4	N-Term(iTRAQ4plex); K19(iTRAQ4plex)	0.748215	1.07456	94.44	2	2078.12	-1.47403
lEAAcVGAVESGk	C0PD27;B4FLJ3	N-Term(iTRAQ4plex); C5(Carbamidomethyl); K13(iTRAQ4plex)			94.44	2	1578.84	-0.243275
aLTNAVGNLGITGAYAEAVk	B5AMJ8	N-Term(iTRAQ4plex); K20(iTRAQ4plex)	0.977522	0.989123	94.43	3	2221.24	0.796805
nMPVEEGGPGEEMEk	K7UB00	N-Term(iTRAQ4plex); K15(iTRAQ4plex)	1.2305	1.01801	94.42	2	1920.9	2.99835
eALINADGIIEESFWPGk	K7UB00	N-Term(iTRAQ4plex); K18(iTRAQ4plex)	1.11584	1.01227	94.41	3	2277.21	3.87688
gEIVTHAQNLQQELQk	Q5GAU1	N-Term(iTRAQ4plex); K16(iTRAQ4plex)	0.992022	1.02557	94.41	2	2124.16	-2.12092
aFNPTQAEETYSmVTANR	P48184	N-Term(iTRAQ4plex); M13(Oxidation)	1.04253	0.92036	94.35	2	2190.02	-0.334927
dDVIESGAGGGEFAAk	B6T634	N-Term(iTRAQ4plex); K16(iTRAQ4plex)	1.21954	1.12626	94.32	2	1810.91	1.93177
lGSFSMSQLGQSk	K7U7W9	N-Term(iTRAQ4plex); K13(iTRAQ4plex)	1.11209	1.10149	94.32	2	1657.88	-3.07291
lAmQEFMILPTGAASFk	B6T3P9	N-Term(iTRAQ4plex); M3(Oxidation); K17(iTRAQ4plex)	0.997998	1.00711	94.3	2	2159.15	-1.42697
hIEIFDTAAAAGQPSVQVTQk	K7UGU4	N-Term(iTRAQ4plex); K21(iTRAQ4plex)	0.941405	0.923177	94.3	2	2499.34	-0.242288
aAGTGSGLVVPWAPQVAVLR	P16166;K7VDW1	N-Term(iTRAQ4plex)			94.29	2	2093.23	17.211
vIAENLTEDEIk	B6U753	N-Term(iTRAQ4plex); K12(iTRAQ4plex)	0.889261	1.10905	94.26	2	1661.93	3.62573
tPILSPVELEEIGYk	C0P4Z5	N-Term(iTRAQ4plex); K15(iTRAQ4plex)	0.920226	1.08132	94.21	2	1976.12	-0.26983
dEAYFAANAAAQASR	B6UF55;C0P5Y3	N-Term(iTRAQ4plex)			94.17	3	1699.82	-0.351021
dNPGEcNEQYNAVAR	B6TLI6	N-Term(iTRAQ4plex); C6(Carbamidomethyl)	0.724729	1.07404	94.15	2	1880.83	0.675712
nAEAYTYDDEVIk	B6TCC3	N-Term(iTRAQ4plex); K13(iTRAQ4plex)	1.1	1.17798	94.12	2	1818.9	-0.372593
gLDFEIVPVDLTTGAHk	B4FK84	N-Term(iTRAQ4plex); K17(iTRAQ4plex)	0.971048	1.062	94.1	2	2100.16	-1.27908
tSPIPQDDAQGQASR	C0PI96	N-Term(iTRAQ4plex)	1.58289	1.19362	94.06	2	1714.85	-1.43561
eVELEDPVENIGAk	C0P530;K7UGR2	N-Term(iTRAQ4plex); K14(iTRAQ4plex)			94.05	2	1829.97	-0.466374
tENQDAIDAAMVGMLADPk	B8A326	N-Term(iTRAQ4plex); K19(iTRAQ4plex)	1.16002	1.1198	94.05	2	2278.13	0.353594
nLMPQAYDELVENcNILESHYk	B7ZYP6;C5IHD3;C5IHD1	N-Term(iTRAQ4plex); C14(Carbamidomethyl); K22(iTRAQ4plex)			94.05	3	2968.44	-0.52258
iYAPDQAALQAVGGTGIR	B6TNS8	N-Term(iTRAQ4plex)	0.891608	0.998582	94.04	2	1945.06	-0.0621275
vPTTILIDQGEADk	B6T2Y5	N-Term(iTRAQ4plex); K14(iTRAQ4plex)	1.06095	1.12864	94.02	2	1788	1.81419
vLYcGIcHTDIHQAk	B6U7D8	N-Term(iTRAQ4plex); C4(Carbamidomethyl); C7(Carbamidomethyl); K15(iTRAQ4plex)	1.13565	0.945102	94.02	2	2103.07	0.468935
gSTDASSAAAQVk	B4F9N8	N-Term(iTRAQ4plex); K13(iTRAQ4plex)	0.752495	1.10424	93.97	2	1480.79	0.485296
iQLLDLPGIIEGAk	B6TI04	N-Term(iTRAQ4plex); K14(iTRAQ4plex)	0.898882	1.02071	93.97	2	1768.08	1.24596
vSMDGNFLQNALSk	Q7XB40	N-Term(iTRAQ4plex); K14(iTRAQ4plex)	1.17499	0.965256	93.97	2	1811.95	-2.28438
sGPYSFDDMVEMGk	B4G014;B6TVP0	N-Term(iTRAQ4plex); K14(iTRAQ4plex)			93.97	2	1850.85	0.291053
vLANADTPDDALTAR	B7ZYP6;C5IHD3;C5IHD1	N-Term(iTRAQ4plex)			93.92	2	1686.88	-1.51789
dVPGNENDLHLQELAR	Q30KV7;P93627	N-Term(iTRAQ4plex)			93.92	2	1964	3.01735
qSDcMIVAGTLTNk	K7V8N9	N-Term(iTRAQ4plex); C4(Carbamidomethyl); K14(iTRAQ4plex)	0.858606	0.996665	93.91	2	1825.94	-0.377455
aVNNVNSVIGPALIGk	B6T3P9	N-Term(iTRAQ4plex); K16(iTRAQ4plex)	0.837273	1.02536	93.9	2	1854.11	1.10459
lkEVEAVcNPIVSAVYQR	P24067	N-Term(iTRAQ4plex); K2(iTRAQ4plex); C8(Carbamidomethyl)	0.837504	1.00897	93.81	2	2363.3	1.86238
nTQQHQGGEQAQDQENEVk	B7U627	N-Term(iTRAQ4plex); K19(iTRAQ4plex)	2.02767	1.44604	93.81	3	2456.16	-1.7149
iSITGAGGFIGSHIAR	B4FBC2	N-Term(iTRAQ4plex)	1.00651	0.968847	93.8	3	1700.96	1.01753
iLVTGGAGFIGSHLVDR	B4FAG0	N-Term(iTRAQ4plex)	1.00765	0.882756	93.8	3	1856.05	-0.50066
tAYLcSSMGPSIk	B6TN03	N-Term(iTRAQ4plex); C5(Carbamidomethyl); K13(iTRAQ4plex)	1.48705	0.917982	93.79	2	1702.88	3.72765
eDDIIGILETDDVk	B4F848	N-Term(iTRAQ4plex); K14(iTRAQ4plex)	1.06795	1.12848	93.79	2	1862.98	-0.31423
gEAGTGNVVEAVR	B4FRZ2;B6SJQ3	N-Term(iTRAQ4plex)			93.77	2	1402.74	-0.416611
cGFTETNYTQLTELYQk	B6T5N2	N-Term(iTRAQ4plex); C1(Carbamidomethyl); K17(iTRAQ4plex)	0.95807	0.987941	93.75	2	2384.17	1.32667
aGANAIVIDSSQGNSIYQLDMIk	B6SKW5	N-Term(iTRAQ4plex); K23(iTRAQ4plex)	1.06082	1.14092	93.74	3	2696.4	-4.77394
fEGEDTLYDLMQSk	B4FVB8	N-Term(iTRAQ4plex); K14(iTRAQ4plex)	1.18968	0.990088	93.71	2	1963.96	2.75879
fLSEAcDLVFDAASQGk	P16037	N-Term(iTRAQ4plex); C6(Carbamidomethyl); K17(iTRAQ4plex)	1.10684	0.919968	93.68	2	2146.07	-3.03227
lTSSDPIVQVEAAk	B4FQC9	N-Term(iTRAQ4plex); K14(iTRAQ4plex)	1.16583	1.02779	93.65	2	1745.99	-1.38694
vAAQVPDSGPcVTYIGk	B4FSV6;O81237;Q9SBJ3	N-Term(iTRAQ4plex); C11(Carbamidomethyl); K17(iTRAQ4plex)			93.65	2	2050.09	-1.55738
eVPTSFGFDTAck	C0P567;B4FQM2	N-Term(iTRAQ4plex); C12(Carbamidomethyl); K13(iTRAQ4plex)			93.64	2	1746.86	0.198352
nDSYVMSASGGk	E0XCP4;C0HGL2;K7VFJ8	N-Term(iTRAQ4plex); K12(iTRAQ4plex)			93.64	2	1503.73	-0.846548
lPEGITGEELDIIk	K7USZ5	N-Term(iTRAQ4plex); K14(iTRAQ4plex)	0.962467	1.16066	93.63	2	1815.04	1.62552
fGDYcGAQQGcQINYSScR	B6SUE5	N-Term(iTRAQ4plex); C5(Carbamidomethyl); C11(Carbamidomethyl); C18(Carbamidomethyl)	0.728653	1.13832	93.62	2	2415.01	1.97844
iGDSLSAHPNELVAVFTR	P49036	N-Term(iTRAQ4plex)	1.0012	1.00367	93.61	2	2070.11	1.43973
lINTASGSSTSASAk	C0P2P3	N-Term(iTRAQ4plex); K15(iTRAQ4plex)	1.40041	0.956731	93.59	2	1682.92	3.09526
lAYVALDYDQELENAk	B4FRH8	N-Term(iTRAQ4plex); K16(iTRAQ4plex)	1.07627	1.03154	93.59	2	2143.12	0.721416
hLSDPFGNNLLTVISGAAER	B4FL55;Q41746	N-Term(iTRAQ4plex)			93.57	3	2255.2	3.79092
nAIELGLLEVLQk	Q6VWF6;Q6VWG2;Q6VWG5	N-Term(iTRAQ4plex); K13(iTRAQ4plex)			93.55	2	1728.06	2.93426
lEDNSVVAWSPAVVAk	B4FKF9	N-Term(iTRAQ4plex); K16(iTRAQ4plex)	0.917284	1.09488	93.48	2	1973.09	-0.383981
lATADILTGLSk	B4FJN0	N-Term(iTRAQ4plex); K12(iTRAQ4plex)	1.1041	0.942786	93.47	2	1490.91	1.21376
vGQAVDVVGQAGRPk	K7UFV4	N-Term(iTRAQ4plex); K15(iTRAQ4plex)	1.16477	1.04687	93.47	2	1769.03	0.760164
gDAEcAAAWDEVEELSATASHAR	B6U3H3	N-Term(iTRAQ4plex); C5(Carbamidomethyl)	1.09963	1.05709	93.43	3	2590.15	-2.25644
ePSSNPAQAGASSEQR	K7U2H0	N-Term(iTRAQ4plex)	1.01428	1.13158	93.39	2	1759.83	-1.52207
gLGMIMGTEFTNNk	B4G0T5	N-Term(iTRAQ4plex); K14(iTRAQ4plex)	0.89689	1.00112	93.39	2	1800.92	-0.717956
yLPFILDQIDNQQk	K7UBG7	N-Term(iTRAQ4plex); K14(iTRAQ4plex)	1.08799	0.966075	93.37	2	2023.11	0.110687
fLPATAQVASQQGQYLAR	B6SVE6	N-Term(iTRAQ4plex)	1.29945	1.00388	93.36	2	2093.12	-1.89019
gIDDIMLNLAAk	B4FUM2	N-Term(iTRAQ4plex); K12(iTRAQ4plex)	0.698545	0.957408	93.34	2	1561.89	0.169608
iVANVVGDPTmFGEWk	B6T9J4	N-Term(iTRAQ4plex); M11(Oxidation); K16(iTRAQ4plex)	0.985894	0.934128	93.33	2	2067.08	-0.515642
sNVEYIAGGATQNSIR	Q9XGC6	N-Term(iTRAQ4plex)	0.949374	0.922264	93.29	2	1823.93	-2.63709
eASDDVVALGGGEATNk	K7V5E8	N-Term(iTRAQ4plex); K17(iTRAQ4plex)	0.803437	1.17604	93.26	2	1920.98	0.906351
aNNTLTIIDSGIGMTk	C3UZ63;C1K9J1	N-Term(iTRAQ4plex); K16(iTRAQ4plex)			93.26	2	1937.06	0.396595
vVDLAHLVAAk	B4F8L7	N-Term(iTRAQ4plex); K11(iTRAQ4plex)	1.1713	0.88474	93.24	2	1423.89	1.24485
lELAGAGAGGQkPELGPDVQR	K7UEJ7	N-Term(iTRAQ4plex); K12(iTRAQ4plex)	1.22195	1.0072	93.22	2	2351.29	0.846237
dASPAGGSGAGPk	B6U1E4	N-Term(iTRAQ4plex); K13(iTRAQ4plex)	1.07996	1.3249	93.21	2	1359.71	0.0998215
lPTDETLVAQIk	P80639	N-Term(iTRAQ4plex); K12(iTRAQ4plex)	0.944331	1.04449	93.13	2	1615.95	0.772756
qDLPNAmNAAEITDk	C4J8Y5	N-Term(iTRAQ4plex); M7(Oxidation); K15(iTRAQ4plex)	0.751189	0.908064	93.13	2	1934.98	1.99283
fAPLPTEQTESQTDGGAAR	B4FMU9	N-Term(iTRAQ4plex)	1.4784	1.14252	93.13	2	2120.03	-1.53907
vmVGLPTTGGVTPAPAAEAELk	B4FTJ6	N-Term(iTRAQ4plex); M2(Oxidation); K22(iTRAQ4plex)	1.00518	1.03476	93.01	2	2413.33	3.66285
vSVVPSAAALVIk	B6T6G1;B4FN19;B6TDJ0	N-Term(iTRAQ4plex); K13(iTRAQ4plex)			92.98	2	1541.99	0.420968
yTSDVNIVSNAScTTNcLAPLAk	C4JBS8;Q09054	N-Term(iTRAQ4plex); C13(Carbamidomethyl); C17(Carbamidomethyl); K23(iTRAQ4plex)			92.97	2	2787.39	-0.934499
gTNFEIEASPDASVADVk	B6TKL2	N-Term(iTRAQ4plex); K18(iTRAQ4plex)	0.943912	1.07417	92.96	2	2138.09	0.961973
qIDELASFSDSPAPSVTR	B7ZWU3	N-Term(iTRAQ4plex)	1.05829	1.07603	92.95	2	2064.03	-4.61093
dDTVILDGAGDkk	P29185;Q43298	N-Term(iTRAQ4plex); K12(iTRAQ4plex); K13(iTRAQ4plex)			92.94	2	1778.99	1.20095
qEASDLLEYSNAk	K7V9A1	N-Term(iTRAQ4plex); K13(iTRAQ4plex)	1.04797	0.987021	92.93	2	1755.9	0.880327
lTEPPYLDSVDWSk	B6UAK0	N-Term(iTRAQ4plex); K14(iTRAQ4plex)	0.894117	1.1239	92.93	2	1938.02	3.53657
iAVDIETGAQVVYSk	B4F848	N-Term(iTRAQ4plex); K15(iTRAQ4plex)	1.02275	1.01799	92.9	2	1881.08	12.9624
vITLDMGLLVAGTk	C0PFV4;K7TSX2	N-Term(iTRAQ4plex); K14(iTRAQ4plex)			92.89	2	1719.04	6.01101
vLHPIADSININk	B6TF54;B4FNK8	N-Term(iTRAQ4plex); K13(iTRAQ4plex)			92.87	2	1722.02	0.938436
kAQEETYGSSGYGYGR	B4G1E6;B6T4Q5	N-Term(iTRAQ4plex); K1(iTRAQ4plex)			92.86	2	2040.99	2.55244
vFFTNSGSEANDSQVk	K7TSU8;B4G0T5	N-Term(iTRAQ4plex); K16(iTRAQ4plex)			92.8	2	2018	-1.31181
sVFGQEVQQQDAANk	B6TZB7	N-Term(iTRAQ4plex); K15(iTRAQ4plex)	1.10058	1.09475	92.75	2	1937	0.637638
nPTGLDVPSDIADk	B6T6Q2;B6SU17	N-Term(iTRAQ4plex); K14(iTRAQ4plex)			92.74	2	1729.92	-1.15746
iDQSALTGESLPVTk	C0PDH2;Q43243	N-Term(iTRAQ4plex); K15(iTRAQ4plex)			92.71	2	1847.04	1.29324
fVIEAANHPTDPEADEILAk	B4FFP2	N-Term(iTRAQ4plex); K20(iTRAQ4plex)	0.925394	1.11694	92.7	3	2468.29	-2.39633
lPmFGcTDATQVYk	B7ZYT6	N-Term(iTRAQ4plex); M3(Oxidation); C6(Carbamidomethyl); K14(iTRAQ4plex)	0.85218	0.956479	92.69	2	1934.96	1.40545
lGSNTAVQGNVDPGVLFGSk	O81220;B4FIM3	N-Term(iTRAQ4plex); K20(iTRAQ4plex)			92.67	2	2248.22	2.13609
vTLDLLEMVFAk	K7V5H4;Q9SAZ6;Q84KR7;B4FA25;C0LFX7	N-Term(iTRAQ4plex); K12(iTRAQ4plex)			92.67	2	1666.97	0.529747
mSHNTDALYcSk	B4FVN0	N-Term(iTRAQ4plex); C10(Carbamidomethyl); K12(iTRAQ4plex)	0.684139	1.13388	92.66	2	1714.81	1.08333
nLIEAAEQEYEk	C0P530;K7UCB5	N-Term(iTRAQ4plex); K12(iTRAQ4plex)			92.64	2	1724.89	-2.67097
qVLDVYDEILSk	Q9FQD0	N-Term(iTRAQ4plex); K12(iTRAQ4plex)	0.875292	1.09222	92.57	2	1709.96	0.957983
aQVEEFYVITWTSPk	B4FAW3	N-Term(iTRAQ4plex); K15(iTRAQ4plex)	0.772199	0.968464	92.57	2	2086.12	3.95201
lTPDYDALDVANk	B6SLQ7;B6T761	N-Term(iTRAQ4plex); K13(iTRAQ4plex)			92.55	2	1722.92	0.946311
qISELGIYPAVDPLDSTSR	P19023;B6SVV9	N-Term(iTRAQ4plex)			92.54	2	2205.15	-1.71569
iQSQYTSGASSISQk	B4G195	N-Term(iTRAQ4plex); K15(iTRAQ4plex)	1.11619	0.929044	92.53	2	1872.99	0.374394
aAQASSAAIVLASPSGIQEEFk	K7UXJ2	N-Term(iTRAQ4plex); K22(iTRAQ4plex)	1.11546	0.99781	92.51	2	2463.33	0.04725
gNEQGAAAVVAYk	B6T3C7	N-Term(iTRAQ4plex); K13(iTRAQ4plex)	0.7951	0.977037	92.38	2	1565.86	4.18375
qQAAGGVTDASGALHEk	C4J4B7	N-Term(iTRAQ4plex); K17(iTRAQ4plex)	1.12644	0.876097	92.33	3	1928.01	0.324998
aAPEScADFLGSFVADk	K7UPJ0	N-Term(iTRAQ4plex); C6(Carbamidomethyl); K17(iTRAQ4plex)	0.902118	0.950352	92.31	2	2073.02	-1.47797
vAVQLNDTHPTLAIPELMR	B5AMJ8	N-Term(iTRAQ4plex)	1.07702	1.04693	92.31	3	2262.24	0.200329
lDMTNLSYGELAk	C0PKL8	N-Term(iTRAQ4plex); K13(iTRAQ4plex)	0.949555	1.07535	92.3	2	1742.92	-0.346543
dQVIATGLPASPGAAVGQVVFTAEDAEAWHSQGk	B7ZYP6;C5IHD3	N-Term(iTRAQ4plex); K34(iTRAQ4plex)			92.3	3	3695.9	1.76053
mSLGLPVAATVNcADNTGAk	B4FGL4	N-Term(iTRAQ4plex); C13(Carbamidomethyl); K20(iTRAQ4plex)	0.971007	0.965348	92.29	2	2278.18	2.49838
dGTNLLGGPTWSVPLGR	B6SMR2	N-Term(iTRAQ4plex)	1.09429	1.03578	92.24	2	1884.01	-0.50409
tYcAEIAHNVSTk	B4FI53	N-Term(iTRAQ4plex); C3(Carbamidomethyl); K13(iTRAQ4plex)	1.06837	0.909592	92.21	2	1781.91	-0.205445
aAAVGANSQAAQSmLk	B4FDY6;B4FAR8	N-Term(iTRAQ4plex); M14(Oxidation); K16(iTRAQ4plex)			92.19	2	1821.97	-1.06659
eATSFQELLFSDTck	B6UC41	N-Term(iTRAQ4plex); C14(Carbamidomethyl); K15(iTRAQ4plex)	0.979757	1.0296	92.19	2	2064.02	2.23852
eVYSSHmQLGGPk	K7TS88;Q7XYR4;B4FFR9	N-Term(iTRAQ4plex); M7(Oxidation); K13(iTRAQ4plex)			92.18	2	1736.89	2.79094
gkPVVVYFYPADETPGcTk	B4FS55	N-Term(iTRAQ4plex); K2(iTRAQ4plex); C17(Carbamidomethyl); K19(iTRAQ4plex)	0.846137	1.02025	92.18	2	2560.36	4.56443
gPAPLSLALVHADVDDGk	B4FSD8;B4FTU7	N-Term(iTRAQ4plex); K18(iTRAQ4plex)			92.15	3	2063.14	0.853124
dSQLAAQFQEIPLDLk	B4FRD9	N-Term(iTRAQ4plex); K16(iTRAQ4plex)	1.02103	1.03277	92.12	2	2104.15	0.446209
aALLALASHASDPAEAER	C0HFL6;K7TP87	N-Term(iTRAQ4plex)			92.08	2	1937.02	-2.54282
ySNSEAVVYVGcGER	C0PHC0	N-Term(iTRAQ4plex); C12(Carbamidomethyl)	1.01996	1.12574	92.06	2	1833.85	-2.16706
gIDDIMLDLAAk	B4FN63	N-Term(iTRAQ4plex); K12(iTRAQ4plex)	0.863805	1.02347	92.06	2	1562.87	0.240434
dATADFEDIGHSDSAR	B6UG51	N-Term(iTRAQ4plex)	0.850855	1.13103	92.05	2	1850.83	-0.634758
iEEIYLHSLPVk	C0PCQ6;B6TNR8	N-Term(iTRAQ4plex); K12(iTRAQ4plex)			92.05	2	1729.02	0.973518
lAMQEFMILPTGAASFk	B6T3P9	N-Term(iTRAQ4plex); K17(iTRAQ4plex)	1.01059	1.02408	92.04	2	2143.15	-2.32938
lHALASSSALDQDGIR	B4FR84	N-Term(iTRAQ4plex)	1.40437	1.06223	92.04	2	1797.96	-0.297811
tVLImELINNVAk	P19023;B6SVV9	N-Term(iTRAQ4plex); M5(Oxidation); K13(iTRAQ4plex)			92	2	1762.04	-0.478369
vINEcSEAETWLIEk	K7VHG3	N-Term(iTRAQ4plex); C5(Carbamidomethyl); K15(iTRAQ4plex)	1.05661	0.904764	91.99	2	2109.08	1.95981
sEVPEYLTGEVPGDYGYDPFGLGk	B4FL55;Q41746	N-Term(iTRAQ4plex); K24(iTRAQ4plex)			91.98	2	2877.41	-0.286911
sLLEAQNTDGLTALHLAcR	K7VIY0	N-Term(iTRAQ4plex); C18(Carbamidomethyl)	1.05097	1.04366	91.96	3	2227.16	0.213071
fELFGQNIDLSPLk	B4FRP8;B6TPX4	N-Term(iTRAQ4plex); K14(iTRAQ4plex)			91.95	2	1909.07	0.534121
aQDSVAAPDADDATGk	K7V1U2	N-Term(iTRAQ4plex); K16(iTRAQ4plex)	0.766027	1.09235	91.91	2	1819.9	4.75996
vLIALADNVGSk	B4FWI0;B4FNM4	N-Term(iTRAQ4plex); K12(iTRAQ4plex)			91.9	2	1487.9	0.577486
sDWLScLDSDVGFk	C0HER4	N-Term(iTRAQ4plex); C6(Carbamidomethyl); K14(iTRAQ4plex)	0.984646	1.05252	91.9	2	1916.93	-0.486409
gDAAADTESLHVk	B6SI53;B4FWP0;B4FAL9	N-Term(iTRAQ4plex); K13(iTRAQ4plex)			91.9	2	1601.84	2.40774
gILAADESTGTIGk	B4FWP0;B4FAL9	N-Term(iTRAQ4plex); K14(iTRAQ4plex)			91.89	2	1620.91	0.736679
eLAETDSVYDTEk	K7US98	N-Term(iTRAQ4plex); K13(iTRAQ4plex)	0.922957	1.13213	91.89	2	1787.88	-0.957804
eDDIIGILDSDDVk	B6T8U7	N-Term(iTRAQ4plex); K14(iTRAQ4plex)	1.51643	1.07137	91.88	2	1834.95	-2.22101
lLEQENTDLGYDAAk	P29185	N-Term(iTRAQ4plex); K15(iTRAQ4plex)	0.912538	1.11411	91.87	2	1968.02	0.402544
eATFATLSAk	C0PN65	N-Term(iTRAQ4plex); K10(iTRAQ4plex)	1.03327	0.99775	91.87	2	1326.75	1.19814
sVTLSQTEAAPVPkPPLR	B4FTE0	N-Term(iTRAQ4plex); K14(iTRAQ4plex)	1.133	0.978718	91.85	2	2179.27	-0.835078
iLATPGAHQAPccYDALGAR	B4F9T3	N-Term(iTRAQ4plex); C12(Carbamidomethyl); C13(Carbamidomethyl)	1.19018	0.984786	91.82	2	2286.13	2.88721
sQVFSTAADNQTQVGVk	C4JBB8	N-Term(iTRAQ4plex); K17(iTRAQ4plex)	0.861654	1.07565	91.8	2	2068.09	-1.06783
lQEVEDWLYEDGEDETk	B6U237;K7VHG3;K7V2K6;B6SV64	N-Term(iTRAQ4plex); K17(iTRAQ4plex)			91.8	2	2386.11	-1.94148
aLQEAGLPASSIDWLLLHQANQR	B6SM26	N-Term(iTRAQ4plex)	0.996267	1.04333	91.8	3	2675.44	-0.585846
aIVSEYAVTGNDAGk	C4J2T5	N-Term(iTRAQ4plex); K15(iTRAQ4plex)	0.790356	0.99129	91.79	2	1782.95	-0.946103
iVGFEVNPHSVk	B6U4M6	N-Term(iTRAQ4plex); K12(iTRAQ4plex)	1.16378	0.986432	91.79	2	1613.92	-1.3966
dTPEAPALAAEk	Q768R2	N-Term(iTRAQ4plex); K12(iTRAQ4plex)	1.01351	0.933198	91.75	2	1500.82	0.819779
ncDPEGPLmLYVSk	K7VQ65;B6U0S1	N-Term(iTRAQ4plex); C2(Carbamidomethyl); M9(Oxidation); K14(iTRAQ4plex)			91.75	2	1926.95	-0.640234
dANFYGGHGIVGAQVPLGcGLAFAQk	B4FGJ4;B6TD83	N-Term(iTRAQ4plex); C19(Carbamidomethyl); K26(iTRAQ4plex)			91.75	3	2935.51	-1.25801
sDWEEYDATcLIk	B6T2Y5	N-Term(iTRAQ4plex); C10(Carbamidomethyl); K13(iTRAQ4plex)	1.01825	1.02083	91.74	2	1917.92	2.50985
gSVATDSAVTQTk	B4FRX2	N-Term(iTRAQ4plex); K13(iTRAQ4plex)	0.841252	1.00935	91.71	2	1552.85	3.04734
dELESALIEHEMGDTSTIk	Q41790;C4J038	N-Term(iTRAQ4plex); K19(iTRAQ4plex)			91.71	2	2406.2	0.885955
eLcSETGANQEDALAR	K7VVI6	N-Term(iTRAQ4plex); C3(Carbamidomethyl)	0.91494	0.948779	91.7	2	1907.89	0.372938
vAVVcGYGDVGk	C0PHR4	N-Term(iTRAQ4plex); C5(Carbamidomethyl); K12(iTRAQ4plex)	1.1659	1.01305	91.69	2	1511.81	0.380293
aQQIcAVLYPGDATEEGk	B5AMJ8	N-Term(iTRAQ4plex); C5(Carbamidomethyl); K18(iTRAQ4plex)	0.910612	1.03907	91.68	2	2238.13	-2.56969
cVTYcESHDQALVGDk	O24421	N-Term(iTRAQ4plex); C1(Carbamidomethyl); C5(Carbamidomethyl); K16(iTRAQ4plex)	0.965147	1.0221	91.66	2	2170.02	1.88069
lVAALPNGGVLLLENVR	B6STH5;K7V106	N-Term(iTRAQ4plex)			91.64	2	1892.15	2.4636
lQSIVTPLTEFDHPEk	P29036	N-Term(iTRAQ4plex); K16(iTRAQ4plex)	0.776869	1.2276	91.63	2	2142.17	0.545257
iAcSVGTGPVDAAYk	B6SH97;K7UB17;B6SWM0	N-Term(iTRAQ4plex); C3(Carbamidomethyl); K15(iTRAQ4plex)			91.6	2	1796.95	0.369121
dWLTTNISPDVASSTR	B4F820	N-Term(iTRAQ4plex)	0.901799	1.03677	91.59	2	1906.96	-2.91217
lLEEPDAQLVDIRPLk	B4FBY4	N-Term(iTRAQ4plex); K16(iTRAQ4plex)	1.09448	0.80686	91.58	3	2137.25	0.141947
iVIGLYGDDVPQTTENFR	B6TCE9	N-Term(iTRAQ4plex)	1.15137	1.03052	91.56	2	2181.13	-0.218056
kGTAVITGASSGLGLATAk	Q70L71	N-Term(iTRAQ4plex); K1(iTRAQ4plex); K19(iTRAQ4plex)	1.237	1.02102	91.56	2	2135.28	1.76673
aSQLSDDLEAYQTk	K7TNK3	N-Term(iTRAQ4plex); K14(iTRAQ4plex)	0.909806	1.08729	91.55	2	1856.95	3.2256
eVGADAVAHGcTGk	K7UDW4	N-Term(iTRAQ4plex); C11(Carbamidomethyl); K14(iTRAQ4plex)	0.824558	0.970232	91.51	2	1659.84	-0.288144
lASVADLYVNDAFGTAHR	Q84JX6;B4G0K4;K7V106	N-Term(iTRAQ4plex)			91.5	2	2064.05	-3.95583
sVGELTEADLEGk	B6STH5	N-Term(iTRAQ4plex); K13(iTRAQ4plex)	1.13896	0.938777	91.49	2	1635.87	2.50668
lIcLENTHANSGGk	B4FZ62	N-Term(iTRAQ4plex); C3(Carbamidomethyl); K14(iTRAQ4plex)	0.902145	0.934651	91.44	2	1801.95	1.15481
qQQQQQAASSQQQLVATQPR	B4FHP7	N-Term(iTRAQ4plex)	1.01665	1.34006	91.43	3	2397.24	3.01198
mGDLDSYEIEGGETk	B6TXS9	N-Term(iTRAQ4plex); K15(iTRAQ4plex)	0.914523	1.14618	91.42	2	1931.92	1.13898
vHNAALTAQPALVQDER	B4FTW8	N-Term(iTRAQ4plex)	1.49685	0.975721	91.4	2	1977.06	-0.226811
dGAVAQNNLPSAPR	B6SY37	N-Term(iTRAQ4plex)	0.952849	1.11584	91.36	2	1553.81	-0.674287
gTGGAAAAAADHVAPISLGR	C4J5U5	N-Term(iTRAQ4plex)	1.09628	0.921702	91.34	2	1907.02	-1.2111
qAVVNPENTFFSVk	B6UFB3;C0PAW5;B8A3D0	N-Term(iTRAQ4plex); K14(iTRAQ4plex)			91.33	2	1868.02	2.41534
vISDFMIQGGDFDk	K7UJH1;B6TCE9	N-Term(iTRAQ4plex); K14(iTRAQ4plex)			91.29	2	1859.94	-1.64039
gFGFISPEDGSEDLFVHQSSIk	C0PLI2	N-Term(iTRAQ4plex); K22(iTRAQ4plex)	0.853907	1.17871	91.29	2	2684.34	-0.706416
fEFENAPSYSEk	C0HI39	N-Term(iTRAQ4plex); K12(iTRAQ4plex)	1.27411	1.06685	91.28	2	1735.84	0.952902
nSASFENQLSEEASDADk	B4FSE2;Q70L71	N-Term(iTRAQ4plex); K18(iTRAQ4plex)			91.27	2	2230.04	0.836548
vGDYDDEGNIVSSSNIFADR	K7UHI1	N-Term(iTRAQ4plex)	1.01797	1.22474	91.27	2	2317.08	2.40687
tQALTEDVIAGWRPk	B6U098	N-Term(iTRAQ4plex); K15(iTRAQ4plex)	1.20194	1.04058	91.27	2	1973.1	-4.28139
lGGGVSmANAANIPGk	B6THL4	N-Term(iTRAQ4plex); M7(Oxidation); K16(iTRAQ4plex)	1.09023	0.892816	91.24	2	1760.96	2.36961
aISSSSAYDDQFk	B4FRC9;C0PC61	N-Term(iTRAQ4plex); K13(iTRAQ4plex)			91.24	2	1706.84	-4.22281
vSEDDkLIEYDALLVDR	Q84KR7	N-Term(iTRAQ4plex); K6(iTRAQ4plex)	1.01759	1.04237	91.24	2	2281.22	0.835588
yNDENTVSFVTLNk	B6TGB2;B6T7G7	N-Term(iTRAQ4plex); K14(iTRAQ4plex)			91.21	2	1932	0.868811
nPYITTLNVFQAYTLk	Q84KR7;B4FA25	N-Term(iTRAQ4plex); K16(iTRAQ4plex)			91.21	2	2174.21	2.02637
qSGDAPVITSGNAGGGYSR	B4G0G9	N-Term(iTRAQ4plex)	1.06579	1.05681	91.2	2	1937.94	-1.20574
iPSGTQPGTTLVMSk	K7U0W2	N-Term(iTRAQ4plex); K15(iTRAQ4plex)	0.975711	1.09498	91.19	2	1805.01	2.20235
lSNSGDLNSLMDDDk	B4FUR6	N-Term(iTRAQ4plex); K15(iTRAQ4plex)	1.26278	1.04388	91.15	2	1911.92	1.12658
sSSSTATASAGPTk	B4FJB8	N-Term(iTRAQ4plex); K14(iTRAQ4plex)	1.17217	0.932704	91.13	2	1540.81	2.52504
aVVDAGPVQTTk	K7VVI6	N-Term(iTRAQ4plex); K12(iTRAQ4plex)	0.846284	0.922796	91.11	2	1473.86	3.09352
nFAENIVEEFNNk	B6U821	N-Term(iTRAQ4plex); K13(iTRAQ4plex)	0.920689	1.03551	91.11	2	1855.94	0.137684
qTADALVNTGLAk	B4FFJ4	N-Term(iTRAQ4plex); K13(iTRAQ4plex)	1.17049	0.954139	91.07	2	1589.91	0.34268
iVDFDDHLDDISk	B6T5Q6	N-Term(iTRAQ4plex); K13(iTRAQ4plex)	1.08678	1.22583	91.03	2	1819.93	-2.87819
vVVGEPNEGScMPSEVEGk	B4FYD7	N-Term(iTRAQ4plex); C11(Carbamidomethyl); K19(iTRAQ4plex)	0.94943	1.32805	91.02	2	2292.12	2.90516
vLVQGVGPIGcVPAELALHSLDGTcDAELQR	K7U4Q3	N-Term(iTRAQ4plex); C11(Carbamidomethyl); C25(Carbamidomethyl)	1.20062	1.23324	91.02	3	3418.76	0.12453
qMNGALTVEQALAAk	K7UB00	N-Term(iTRAQ4plex); K15(iTRAQ4plex)	0.97637	0.942022	91.01	2	1833.01	-0.792312
aFVQQAEVILADGk	B4FYE0	N-Term(iTRAQ4plex); K14(iTRAQ4plex)	0.991844	1.05451	91	2	1777.01	-1.54733
sLGVAESGLGNLVk	C0PGN4	N-Term(iTRAQ4plex); K14(iTRAQ4plex)	1.10572	0.965029	90.99	2	1631.95	-1.36383
eQFSDGVGYNWIDGLk	B6ETR5;B5U8J9;B5U8J8	N-Term(iTRAQ4plex); K16(iTRAQ4plex)			90.99	2	2116.06	0.403936
tQDAAAWLEYFESk	K7TWZ6	N-Term(iTRAQ4plex); K14(iTRAQ4plex)	1.14657	1.03948	90.98	2	1946.97	-2.66659
iLSAATGVFTGSPGVk	B6SXN4	N-Term(iTRAQ4plex); K16(iTRAQ4plex)	1.07758	1.16414	90.97	2	1793.04	0.957578
tAASDVEEMITk	K7TTY3	N-Term(iTRAQ4plex); K12(iTRAQ4plex)	1.12415	1.06928	90.96	2	1582.83	2.5126
lVPYNPGYQDESVLWTESR	B4G0K5	N-Term(iTRAQ4plex)	1.05068	2.32507	90.96	2	2397.19	2.85142
hIVGMTGDGVNDAPALk	B8A326	N-Term(iTRAQ4plex); K17(iTRAQ4plex)	1.27168	1.06488	90.95	2	1983.05	-1.949
iPSAVGYQPTLATDLGGLQER	P19023;B6SVV9	N-Term(iTRAQ4plex)			90.94	2	2330.25	0.0119094
qSGSLAEYTAVEEk	B6TXY3	N-Term(iTRAQ4plex); K14(iTRAQ4plex)	1.43444	0.96265	90.93	2	1799.93	1.82222
nLFFSTDVEk	B6T9P0;B6TBY8	N-Term(iTRAQ4plex); K10(iTRAQ4plex)			90.86	2	1487.8	-0.621287
tIVAANLGVTPSNDGEVIR	K7U1P1;B4FLS7	N-Term(iTRAQ4plex)			90.85	2	2070.13	-1.93198
vVGcDTSGDGVk	K7US39	N-Term(iTRAQ4plex); C4(Carbamidomethyl); K12(iTRAQ4plex)	1.16012	0.994191	90.85	2	1481.75	1.75081
fGALDAVQTVMPDVGR	Q9FQ97	N-Term(iTRAQ4plex)			90.83	2	1819.98	18.313
eAFDLFDTDNSGTIDAk	B4FY36	N-Term(iTRAQ4plex); K17(iTRAQ4plex)	0.990035	1.12218	90.83	2	2147.03	-1.5778
iSPDHLTDLQGVSVk	B6SJ69	N-Term(iTRAQ4plex); K15(iTRAQ4plex)	0.783831	1.20048	90.78	2	1897.07	2.53314
tVGNIVTGDDLQTQcIIDHQALPR	B6T451;K7UT50	N-Term(iTRAQ4plex); C15(Carbamidomethyl)			90.77	3	2808.45	1.0799
tVLIMELINNVAk	P19023;B6SVV9	N-Term(iTRAQ4plex); K13(iTRAQ4plex)			90.74	2	1746.04	-0.109161
qPIGTAAQGTDDkDYk	Q84RL8	N-Term(iTRAQ4plex); K13(iTRAQ4plex); K16(iTRAQ4plex)	1.03411	1.06183	90.74	2	2140.13	1.19832
aTEVNEAPQNPASGQTVDIGR	K7VBK6	N-Term(iTRAQ4plex)	0.999163	1.13904	90.71	2	2298.14	-2.23074
vISEQEGVPIEELNAGR	B6SX66	N-Term(iTRAQ4plex)	1.24439	0.923747	90.7	2	1984.05	1.51608
tGEVIASIAEGGk	Q8S532	N-Term(iTRAQ4plex); K13(iTRAQ4plex)	0.862014	1.04767	90.62	2	1519.86	2.52006
iAFTGSTDTGk	Q94G64	N-Term(iTRAQ4plex); K11(iTRAQ4plex)	1.2307	0.941214	90.61	2	1385.75	-1.75808
gIQAYATQTSFAPGck	C0HHF9	N-Term(iTRAQ4plex); C15(Carbamidomethyl); K16(iTRAQ4plex)	0.931774	1.09044	90.59	2	1988.02	2.66092
kASEEDEGAFGSSGYR	B6T4Q5	N-Term(iTRAQ4plex); K1(iTRAQ4plex)	1.06082	0.680295	90.59	2	1977.94	-0.385825
vVASMFNTVAGk	B6TBY8	N-Term(iTRAQ4plex); K12(iTRAQ4plex)	1.02964	1.01671	90.55	2	1511.86	3.75885
gTLGGTcLNVGcIPSk	K7US39	N-Term(iTRAQ4plex); C7(Carbamidomethyl); C12(Carbamidomethyl); K16(iTRAQ4plex)	0.822491	0.957623	90.53	2	1922.01	1.59549
aFGkDDEIIVGcQSGk	B6U016	N-Term(iTRAQ4plex); K4(iTRAQ4plex); C12(Carbamidomethyl); K16(iTRAQ4plex)	0.795618	0.941028	90.51	2	2156.14	-0.23254
iASSGQPASATTGGYk	K7UBP9	N-Term(iTRAQ4plex); K16(iTRAQ4plex)	1.08193	0.970699	90.49	2	1783.94	0.0119917
dHASVPFDDQcSILEk	B6U0H7	N-Term(iTRAQ4plex); C11(Carbamidomethyl); K16(iTRAQ4plex)	0.636562	1.05952	90.45	2	2149.05	0.430955
cIADSDVITQVIEEk	B4FT31	N-Term(iTRAQ4plex); C1(Carbamidomethyl); K15(iTRAQ4plex)	1.07219	1.09778	90.43	2	2008.05	-0.0997888
aETENANAEIAATEAR	B6SYC2	N-Term(iTRAQ4plex)	0.999859	1.19355	90.42	2	1804.88	-1.82177
iDGLVSGIGTGGTITGTGR	B8A377	N-Term(iTRAQ4plex)	1.1757	1.00961	90.42	2	1876.02	-0.993053
lGAEIDEAHALLAQNQR	C0PIP7	N-Term(iTRAQ4plex)	1.15727	1.08594	90.39	2	1993.06	-0.309797
vPTLLSFLAk	B6THG0	N-Term(iTRAQ4plex); K10(iTRAQ4plex)	0.573329	1.48822	90.35	2	1376.88	0.317284
sIDGGAAFGFPETPEEAAR	B8A0J4	N-Term(iTRAQ4plex)	0.983109	1.24567	90.24	2	2066	0.164805
gLAYDISDDQQDITR	Q9ZT00	N-Term(iTRAQ4plex)	1.01292	1.07096	90.21	2	1853.9	-1.70466
fGVcADVLGLVk	B6SJF9	N-Term(iTRAQ4plex); C4(Carbamidomethyl); K12(iTRAQ4plex)	1.06362	1.01011	90.2	2	1565.9	3.42275
nPQFVEQVSALYAk	K7UCN2	N-Term(iTRAQ4plex); K14(iTRAQ4plex)	1.11644	1.00957	90.19	2	1882.04	2.12994
gFGFVTMSTVEEAEk	Q41834	N-Term(iTRAQ4plex); K15(iTRAQ4plex)	0.978353	1.0524	90.17	2	1919.97	1.32938
tQASALEAHAAPNck	B6SLL8	N-Term(iTRAQ4plex); C14(Carbamidomethyl); K15(iTRAQ4plex)	1.04157	1.13571	90.16	2	1856.93	-9.63914
dPAFTEMAEQLQk	B4FRE3	N-Term(iTRAQ4plex); K13(iTRAQ4plex)	0.873143	1.01026	90.13	2	1795.91	-3.09287
cDVIASGIVNAAk	B6TS21;B4FRH5	N-Term(iTRAQ4plex); C1(Carbamidomethyl); K13(iTRAQ4plex)			90.11	2	1605.89	0.496811
gLNPDYEDPVIVSSk	B6TI04	N-Term(iTRAQ4plex); K15(iTRAQ4plex)	0.895046	1.00255	90.11	2	1921.02	0.66531
iADFNLSNQSPDMAAR	B8A304	N-Term(iTRAQ4plex)	1.21712	0.913479	90.1	2	1893.91	-6.89984
gcDGSVLLTVNPGGGQTER	A5H8G4	N-Term(iTRAQ4plex); C2(Carbamidomethyl)	0.952732	1.12579	90.1	2	2061.02	0.334029
eDDLNEIVQLVGk	C0PHC0	N-Term(iTRAQ4plex); K13(iTRAQ4plex)	1.00283	1.15894	90.1	2	1759.97	2.21829
vcMLGDAQHVEEAEk	B6SIS5;B4FDA7	N-Term(iTRAQ4plex); C2(Carbamidomethyl); K15(iTRAQ4plex)			90.1	2	2003.98	1.77898
fDGDGGAGSVSVGGk	B4FMZ2	N-Term(iTRAQ4plex); K15(iTRAQ4plex)	0.678372	1.04794	90.09	2	1597.81	-0.164956
dISNAYEVLSDDEkR	K7U0W2	N-Term(iTRAQ4plex); K14(iTRAQ4plex)	0.943787	1.02463	90.09	2	2042.03	1.20854
sALEATAPGLEAk	B6T9R4	N-Term(iTRAQ4plex); K13(iTRAQ4plex)	0.807473	1.02809	90.06	2	1545.87	-0.302301
aPHDLYESYYNSNk	B6U0V6;B8A0P3	N-Term(iTRAQ4plex); K14(iTRAQ4plex)			90.02	2	1988.96	-1.88308
qSGTTAGYSYSAGNk	B6SKR4	N-Term(iTRAQ4plex); K15(iTRAQ4plex)	1.0055	1.13028	90.01	2	1779.88	0.813097
gTVVLVFQPAEEGGGGAk	B4FQB3	N-Term(iTRAQ4plex); K18(iTRAQ4plex)	0.895082	1.15523	90.01	2	2004.1	-0.241562
gMTDLAAGMDTVk	B6UFF4	N-Term(iTRAQ4plex); K13(iTRAQ4plex)	1.03028	1.01536	89.99	2	1597.82	4.93629
eGQNDIYYITGESk	C1K9J1	N-Term(iTRAQ4plex); K14(iTRAQ4plex)	0.821705	1.10157	89.99	2	1904.95	1.16308
vVTIDSYEDVPANDEk	B6T669	N-Term(iTRAQ4plex); K16(iTRAQ4plex)	0.831022	1.23683	89.96	2	2082.05	-0.480566
iFQQTFEcSPDEk	B6SJ51	N-Term(iTRAQ4plex); C8(Carbamidomethyl); K13(iTRAQ4plex)	1.37691	1.04855	89.96	2	1916.93	0.0919285
vTGGEVGAASSLAPk	B6T6G1;B4FN19;B6TDJ0	N-Term(iTRAQ4plex); K15(iTRAQ4plex)			89.95	2	1631.92	-1.95887
fETGNFYTGSPMVk	B6UIQ8	N-Term(iTRAQ4plex); K14(iTRAQ4plex)	1.07471	0.999425	89.95	2	1865.94	3.77862
sNLcDLLGADPSVVNLk	B6TL41	N-Term(iTRAQ4plex); C4(Carbamidomethyl); K17(iTRAQ4plex)	1.12311	0.991438	89.94	2	2103.14	0.648236
nQTVDLVFTAHPTQSAR	Q84KR7	N-Term(iTRAQ4plex)	1.08489	0.972473	89.93	2	2029.06	-0.715572
sGAGDDYDSGYNSk	B6UCP6	N-Term(iTRAQ4plex); K14(iTRAQ4plex)	0.990103	1.0098	89.92	2	1723.76	-1.57949
lGVTAAAFAPAAVVAAPGAGGGAAAEEEAPVEk	B6UIC1;B6SR22	N-Term(iTRAQ4plex); K33(iTRAQ4plex)			89.89	3	3208.71	-1.01518
aQDcLLPMGITSENVAHR	B6TIL6	N-Term(iTRAQ4plex); C4(Carbamidomethyl)	0.904592	1.03831	89.88	2	2156.06	-2.77324
gQGSGPSAGccSGVR	Q2XX18	N-Term(iTRAQ4plex); C10(Carbamidomethyl); C11(Carbamidomethyl)	0.82082	0.988294	89.86	2	1580.7	0.708957
gQASATAGAAAPAAAETR	B6TJE8	N-Term(iTRAQ4plex)	1.13929	1.1285	89.82	2	1715.88	-1.38913
vSVDFIQVFPAPTSGk	B6TQC0	N-Term(iTRAQ4plex); K16(iTRAQ4plex)	1.12522	1.09908	89.82	2	1980.1	-1.15491
qLLLHPESDDSAQLSQIETEk	B6SGB6	N-Term(iTRAQ4plex); K21(iTRAQ4plex)	0.843194	1.21363	89.82	3	2669.38	-3.22211
tAQTAEELATQIEQQk	K7VIA7	N-Term(iTRAQ4plex); K16(iTRAQ4plex)	1.1323	1.05734	89.81	2	2077.11	2.00432
nLSMGMNLNNMAk	Q43266;Q9SAQ3	N-Term(iTRAQ4plex); K13(iTRAQ4plex)			89.79	2	1725.87	1.71303
eQLALPDGTAITGESk	B4FDG2	N-Term(iTRAQ4plex); K16(iTRAQ4plex)	0.871461	1.06503	89.78	2	1918.04	2.51428
vVSSMFNTVAGk	B6T9P0	N-Term(iTRAQ4plex); K12(iTRAQ4plex)	0.965676	0.91357	89.78	2	1527.84	-1.65778
lLVPGAQAINLIGk	K7WC74;B6TJ76	N-Term(iTRAQ4plex); K14(iTRAQ4plex)			89.78	2	1695.08	0.377026
tAVHQLTGHQTYSETk	B4FPM1	N-Term(iTRAQ4plex); K16(iTRAQ4plex)	0.869561	1.0695	89.77	2	2089.08	-4.12233
sLIANLSAANcYk	Q9XGC6;K7UH13	N-Term(iTRAQ4plex); C11(Carbamidomethyl); K13(iTRAQ4plex)			89.74	2	1712.92	0.334549
aMPSGGLNMDGPPTTLSGTGVDR	C4J692	N-Term(iTRAQ4plex)	0.844631	1.0367	89.71	2	2375.15	0.418304
lPSAcVGDMVMATVk	B4FGL4	N-Term(iTRAQ4plex); C5(Carbamidomethyl); K15(iTRAQ4plex)	0.898674	0.991453	89.7	2	1866.97	0.920068
qQVMVGYSDSGk	Q84KR7;B4FA25	N-Term(iTRAQ4plex); K12(iTRAQ4plex)			89.69	2	1586.81	1.72778
nAIINAAELASYDQVk	Q8S4C4	N-Term(iTRAQ4plex); K16(iTRAQ4plex)	1.30558	1.1215	89.69	2	2008.1	0.78887
iDLIQESAAMNQHEAIQk	B6TNU0	N-Term(iTRAQ4plex); K18(iTRAQ4plex)	0.879341	1.16762	89.69	3	2327.22	-3.27683
vEGFPTILVFGADk	Q5EUD5	N-Term(iTRAQ4plex); K14(iTRAQ4plex)	1.00473	1.01128	89.68	2	1781.01	-0.400369
gEAAAAAAEVEDTk	B4FTF2	N-Term(iTRAQ4plex); K14(iTRAQ4plex)	1.11711	0.918931	89.67	2	1620.83	-1.44362
lVSEAGIGTVASGVSk	P23225	N-Term(iTRAQ4plex); K16(iTRAQ4plex)	1.16548	0.906055	89.67	2	1763.02	1.56363
dITDDDkQELDEALQR	Q84KR7	N-Term(iTRAQ4plex); K7(iTRAQ4plex)	0.979499	1.08679	89.67	2	2192.09	0.405036
eLLNEAQVFDLSk	A8QM11	N-Term(iTRAQ4plex); K13(iTRAQ4plex)	0.914743	1.11826	89.66	2	1793.99	1.7802
tQLAQAYAQEFLETVGNk	B4FYN0	N-Term(iTRAQ4plex); K18(iTRAQ4plex)	1.09874	1.03859	89.66	2	2299.22	0.0154205
gSVTTDSAVTQTk	C0PIQ4	N-Term(iTRAQ4plex); K13(iTRAQ4plex)	0.800802	0.981343	89.65	2	1582.86	2.25635
gkDDVVESGAGGGEFAAk	B4FCN0	N-Term(iTRAQ4plex); K2(iTRAQ4plex); K18(iTRAQ4plex)	1.02582	1.01041	89.65	2	2126.1	-2.01607
tLTAGQSPTVVDTDVGR	B6TGE6	N-Term(iTRAQ4plex)	1.21691	1.0797	89.63	2	1860.98	-0.772707
aSVVDDLPLVGNk	C4J9M7	N-Term(iTRAQ4plex); K13(iTRAQ4plex)	0.978527	1.03709	89.63	2	1614.93	0.246761
nmGGMTVQQAVEEGR	B7ZZ50	N-Term(iTRAQ4plex); M2(Oxidation)	1.92341	0.926375	89.61	2	1766.83	-0.613112
lVGVSEETTTGVk	C0PHR4	N-Term(iTRAQ4plex); K13(iTRAQ4plex)	1.02204	1.05112	89.57	2	1607.91	0.300022
vLVEYYDSLVPSEGSSk	C0P6J3	N-Term(iTRAQ4plex); K17(iTRAQ4plex)	1.21669	1.05591	89.56	2	2160.14	2.78291
nAVDEVLVADEk	K7TXW7	N-Term(iTRAQ4plex); K12(iTRAQ4plex)	1.30879	0.916067	89.53	2	1589.87	1.64958
eQGAISTASSGDQTk	K7UDW4	N-Term(iTRAQ4plex); K15(iTRAQ4plex)	0.942603	1.09321	89.53	2	1767.89	-2.45034
tVTAMDVVYALk	B6T1T9	N-Term(iTRAQ4plex); K12(iTRAQ4plex)	0.983005	0.965633	89.51	2	1598.91	1.08542
aAGASWIQLDEPTLVk	B8A1R8	N-Term(iTRAQ4plex); K16(iTRAQ4plex)	0.936364	1.00087	89.51	2	1987.1	-2.8511
sGGNSIAmDANATAQLR	K7TY03	N-Term(iTRAQ4plex); M8(Oxidation)	1.1027	0.984462	89.5	2	1836.89	-3.87281
vNNAVLFDQATYDk	C0HDX5;B4FSL2	N-Term(iTRAQ4plex); K14(iTRAQ4plex)			89.5	2	1885.99	1.0719
yAGGAGGGEELSVEER	B6SZB9	N-Term(iTRAQ4plex)	1.25689	1.20415	89.49	2	1724.82	-1.27734
iFGPGNQYVTAAk	B8A2L1	N-Term(iTRAQ4plex); K13(iTRAQ4plex)	1.04732	0.98944	89.48	2	1653.92	-0.0566446
lGVTQGTIAHALEk	K7U0Q0	N-Term(iTRAQ4plex); K14(iTRAQ4plex)	1.15429	1.09461	89.47	2	1726.01	-0.363971
vVVADNIHDVVFk	C0PLF0	N-Term(iTRAQ4plex); K13(iTRAQ4plex)	0.966538	0.967602	89.46	2	1743	0.101492
gAASGNPQSHVVVGR	Q50HU5	N-Term(iTRAQ4plex)	0.82217	0.94646	89.45	2	1579.84	-0.292369
lSLSAVIMGSk	B6TWE1;B4FT81	N-Term(iTRAQ4plex); K11(iTRAQ4plex)			89.43	2	1393.83	1.09684
vVEVSTSSSATAk	C0PE12	N-Term(iTRAQ4plex); K13(iTRAQ4plex)	1.02438	0.79215	89.41	2	1553.86	1.07219
fcSDFTASDGk	B6T3D4	N-Term(iTRAQ4plex); C2(Carbamidomethyl); K11(iTRAQ4plex)	0.965545	1.03627	89.41	2	1522.71	1.36576
eLATQILDEAVk	C0PEG2	N-Term(iTRAQ4plex); K12(iTRAQ4plex)	0.917488	1.02416	89.4	2	1617.93	1.36183
eIYDEVLQAGSALQk	B7ZX64	N-Term(iTRAQ4plex); K15(iTRAQ4plex)	0.94721	1.02742	89.39	2	1952.07	4.4879
vLNVAQGQATLTmk	B4FCW9	N-Term(iTRAQ4plex); M13(Oxidation); K14(iTRAQ4plex)	1.37856	0.981488	89.37	2	1778.01	2.322
aAGLYTDAEGVAVEk	B6TJA9	N-Term(iTRAQ4plex); K15(iTRAQ4plex)	1.02843	0.981036	89.36	2	1781.96	1.93094
iLDQAVLEMNDDLTk	B4F8L0	N-Term(iTRAQ4plex); K15(iTRAQ4plex)	1.12866	1.09583	89.36	2	2006.07	1.05924
lPmFGcNDATQVYk	P05348	N-Term(iTRAQ4plex); M3(Oxidation); C6(Carbamidomethyl); K14(iTRAQ4plex)	0.807667	0.912661	89.35	2	1947.96	1.89189
aGLAASHTQQVLVEk	K7V2Z8	N-Term(iTRAQ4plex); K15(iTRAQ4plex)	0.977715	1.01963	89.35	2	1840.06	3.39471
lTAAGGPGITGGLVDAEGFPR	B4FPX0	N-Term(iTRAQ4plex)	1.14273	0.997623	89.33	2	2100.11	-4.67445
lPAAILSTYAk	K7TSA0	N-Term(iTRAQ4plex); K11(iTRAQ4plex)	0.978414	0.947534	89.32	2	1435.88	3.79848
mSGGDHIHSGTVVGk	P00874	N-Term(iTRAQ4plex); K15(iTRAQ4plex)	0.84606	0.868664	89.32	2	1769.92	0.945567
lNEDINEEWISDk	B4F8V5	N-Term(iTRAQ4plex); K13(iTRAQ4plex)	1.16157	1.06812	89.31	2	1892.95	0.961146
vVGNENPSTLIcFASk	K7TI14;L7WLJ8;M4QAY6	N-Term(iTRAQ4plex); C12(Carbamidomethyl); K16(iTRAQ4plex)			89.3	2	2024.07	-0.479478
eGQSGEEEGGQQAQR	K7URE3	N-Term(iTRAQ4plex)	1.36595	0.76692	89.28	2	1733.78	1.49874
eTTTQGHDDLGk	B4FWP0;B4FAL9	N-Term(iTRAQ4plex); K12(iTRAQ4plex)			89.25	2	1589.8	2.51725
lPTGELFTGSSDSTIk	C0PAH4	N-Term(iTRAQ4plex); K16(iTRAQ4plex)	0.914664	1.07399	89.24	2	1941.05	5.13648
iVDDTTISVDGkPITVVSSR	B4F8L7	N-Term(iTRAQ4plex); K12(iTRAQ4plex)	1.05197	0.947666	89.24	2	2390.35	4.09174
aHGTAVGLPSDDDMGNSEVGHNALGAGR	B6TGG2;C0HHU2	N-Term(iTRAQ4plex)			89.19	3	2849.34	0.977649
qLALPEGTEVcGSSk	B4FWF4	N-Term(iTRAQ4plex); C11(Carbamidomethyl); K15(iTRAQ4plex)	0.914914	1.02762	89.14	2	1863.97	-1.39759
acAAQTNATFLk	B4G1X9;B4FSV5	N-Term(iTRAQ4plex); C2(Carbamidomethyl); K12(iTRAQ4plex)			89.13	2	1583.85	1.58897
eALTADQAGAVQNEVEDR	B6UER7	N-Term(iTRAQ4plex)	1.01913	1.22691	89.09	2	2060.01	4.34328
hVVGTDTSAQQLAYATR	C0HDZ4	N-Term(iTRAQ4plex)	1.00112	1.00262	89.09	2	1962.02	1.48636
sGDLVSYTAEEGVR	B4FR32	N-Term(iTRAQ4plex)	1.06243	1.07472	89.08	2	1626.81	-1.32152
tLVLSHNALSGEIPR	C0PEE1	N-Term(iTRAQ4plex)	1.15745	1.04056	89.08	2	1750.99	0.388227
eTTSEWELLNDVk	B6U0V6	N-Term(iTRAQ4plex); K13(iTRAQ4plex)	0.946599	1.0508	89.07	2	1851.96	-0.76611
dGVIMAcDTGASYGSTLR	B4FN21;B4FCX3	N-Term(iTRAQ4plex); C7(Carbamidomethyl)			89.05	2	2017.94	-3.21155
vEGLETMDYLDNLk	B6T6S5;B4FQ84	N-Term(iTRAQ4plex); K14(iTRAQ4plex)			89.05	2	1928	3.18337
aGSAAAGTTIITLAGENk	B6STJ4;B4FBF9	N-Term(iTRAQ4plex); K18(iTRAQ4plex)			89.04	2	1934.08	1.26345
fADSFDMPGFTLESMk	B4FBF4	N-Term(iTRAQ4plex); K16(iTRAQ4plex)	1.29752	1.16339	89.03	2	2111.01	1.97376
tLPESTSNENk	B4FER8	N-Term(iTRAQ4plex); K11(iTRAQ4plex)	0.758986	0.999215	89.02	2	1507.78	0.222974
fLEDGDEVILTGcck	B4FBI6;B6T3P4	N-Term(iTRAQ4plex); C13(Carbamidomethyl); C14(Carbamidomethyl); K15(iTRAQ4plex)			89.02	2	2044	-0.42757
qIGVIGWGSQGPAQAQNLR	C0PC62;B6TF69	N-Term(iTRAQ4plex)			89.01	2	2124.14	-0.129198
vAIEGTcPAck	B6TRA3	N-Term(iTRAQ4plex); C7(Carbamidomethyl); C10(Carbamidomethyl); K11(iTRAQ4plex)	1.10425	0.924852	89	2	1493.77	0.791408
aSAADDDDMDPTQYYENR	B6SHH4	N-Term(iTRAQ4plex)	0.93238	1.36606	88.99	2	2220.91	1.35154
eSTTIVGDGSTQDEVTkR	K7UCB5	N-Term(iTRAQ4plex); K17(iTRAQ4plex)	0.936766	1.02116	88.99	2	2211.13	-1.8962
iVAGMEGTVMTDGk	B1P2H4;B1P2H3	N-Term(iTRAQ4plex); K14(iTRAQ4plex)			88.98	2	1696.89	-0.135505
eTDADITVAALPMDEk	Q947B9	N-Term(iTRAQ4plex); K16(iTRAQ4plex)	1.36738	1.07453	88.98	2	2007.02	-0.769981
lPAWSVSILPDck	B8A0V4	N-Term(iTRAQ4plex); C12(Carbamidomethyl); K13(iTRAQ4plex)	0.946994	1.09119	88.97	2	1773.99	2.63595
aALVGLYQETSmLTFEGQk	C4J4Q0	N-Term(iTRAQ4plex); M12(Oxidation); K19(iTRAQ4plex)	1.0313	1.012	88.96	3	2390.27	5.88549
eLQHGAANQQNAGQEk	B6SJN6	N-Term(iTRAQ4plex); K16(iTRAQ4plex)	0.757749	1.04563	88.96	2	2011.02	1.26554
qLGELAMSTGk	K7VSB1;K7UKS1	N-Term(iTRAQ4plex); K11(iTRAQ4plex)			88.95	2	1422.79	2.15849
hIVGmTGDGVNDAPALk	B8A326	N-Term(iTRAQ4plex); M5(Oxidation); K17(iTRAQ4plex)	1.01478	1.05736	88.95	2	1999.05	-1.22162
aGIALNDHFIk	Q09054	N-Term(iTRAQ4plex); K11(iTRAQ4plex)	0.874742	0.982965	88.92	2	1486.86	0.355868
eTGDVYSTNEPQIAFNSR	C0P531;B4FQZ2	N-Term(iTRAQ4plex)			88.92	2	2172.03	-1.28522
qNILSAVQELGk	K7VAT1	N-Term(iTRAQ4plex); K12(iTRAQ4plex)	1.01845	0.950359	88.9	2	1587.93	-2.56428
vVLEmAGVENALGk	B6TT32	N-Term(iTRAQ4plex); M5(Oxidation); K14(iTRAQ4plex)	0.916207	0.9903	88.88	2	1733.97	-0.602085
lYDGSAMENLMk	B6T4W6	N-Term(iTRAQ4plex); K12(iTRAQ4plex)	1.05966	1.07064	88.88	2	1659.83	1.4394
tVLIMELINNIAk	P00827	N-Term(iTRAQ4plex); K13(iTRAQ4plex)	1.47097	0.83232	88.88	2	1760.06	1.40333
vDAEDQLEGAEWLIk	C0HHS0	N-Term(iTRAQ4plex); K15(iTRAQ4plex)	1.20842	0.952035	88.87	2	2004.05	-2.91043
nIDTSLYDVHVVSPR	K7VC17;B4G0B6	N-Term(iTRAQ4plex)			88.87	2	1858.98	-1.33559
tVDHSLIYVSTk	K7UGU4	N-Term(iTRAQ4plex); K12(iTRAQ4plex)	1.16462	0.850811	88.85	2	1650.93	2.11411
aTFAcFDLATGk	B6TIM2	N-Term(iTRAQ4plex); C5(Carbamidomethyl); K12(iTRAQ4plex)	0.932646	0.960826	88.84	2	1589.82	-3.59954
sPYSFVWTAAGk	Q5EUD5	N-Term(iTRAQ4plex); K12(iTRAQ4plex)	1.25562	1.06999	88.84	2	1601.86	-0.699783
aDLNVPLDDAQk	B4G0K4	N-Term(iTRAQ4plex); K12(iTRAQ4plex)	0.969205	1.06445	88.83	2	1586.86	-2.01691
gGSGAYAINIENFSk	Q8H6B1	N-Term(iTRAQ4plex); K15(iTRAQ4plex)	1.04013	1.05122	88.82	2	1815.95	2.31765
nPLSITPGSNVMYSk	B6T8U7	N-Term(iTRAQ4plex); K15(iTRAQ4plex)	1.34138	0.949839	88.8	2	1896.02	2.96492
fVFcAEAIYk	P00874	N-Term(iTRAQ4plex); C4(Carbamidomethyl); K10(iTRAQ4plex)	1.01506	0.812376	88.79	2	1535.82	0.942653
eGDSAIVDVDSEGk	C0PFV4	N-Term(iTRAQ4plex); K14(iTRAQ4plex)	1.04156	1.20546	88.75	2	1708.85	1.53099
gLVNLDISGPk	K7UK47	N-Term(iTRAQ4plex); K11(iTRAQ4plex)	0.966609	0.982515	88.74	2	1400.83	-0.650459
dHAVANGPIVLEMDTYR	B4FGJ4;B6TD83	N-Term(iTRAQ4plex)			88.73	2	2045.03	0.604391
vGTPEENVAHFFEVAk	O81220;B4FIM3	N-Term(iTRAQ4plex); K16(iTRAQ4plex)			88.72	2	2062.08	-0.864121
mEVATDEAFTPIk	B4FRR1	N-Term(iTRAQ4plex); K13(iTRAQ4plex)	0.985749	0.993974	88.7	2	1739.91	-3.4251
vTTTIGFGSPNk	Q7SIC9;B4G177	N-Term(iTRAQ4plex); K12(iTRAQ4plex)			88.7	2	1509.85	0.277517
vADLTGLSGEGNk	B6SNC1	N-Term(iTRAQ4plex); K13(iTRAQ4plex)	0.953542	1.10902	88.7	2	1548.85	0.39295
fDSTADGNFDDEYFk	B6TK42	N-Term(iTRAQ4plex); K15(iTRAQ4plex)	1.28264	1.0772	88.7	2	2058.92	1.13355
vVIVDTSNEIGGDGDVPHAAIGGAR	B6TZC9	N-Term(iTRAQ4plex)	0.785494	1.00179	88.68	3	2563.32	0.239713
gAISDLSGVQAk	B4G1U7	N-Term(iTRAQ4plex); K12(iTRAQ4plex)	0.960302	0.963607	88.67	2	1433.82	-0.956917
aLEGFNASAAAk	K7UJU4	N-Term(iTRAQ4plex); K12(iTRAQ4plex)	0.733878	0.99977	88.62	2	1437.8	1.22873
vAVVGAGVSGLAAAHELAR	B6SV21	N-Term(iTRAQ4plex)	1.08481	0.97794	88.59	3	1892.08	-3.66902
gNGFVAVEIPFTPR	C0PFV4	N-Term(iTRAQ4plex)	1.02591	1.02452	88.55	2	1647.9	4.47266
ySDIASLGSLAk	K7TJ84	N-Term(iTRAQ4plex); K12(iTRAQ4plex)	0.879103	0.993565	88.55	2	1512.85	-0.547248
nEGHDTIILAGAEYGSGSSR	C0HER4;C0HEA9	N-Term(iTRAQ4plex)			88.53	2	2178.05	-3.7851
lQPHTTDFLDISNPk	B6T4L6;B6TBJ6	N-Term(iTRAQ4plex); K15(iTRAQ4plex)			88.52	2	2014.08	-3.48095
gGSTINDFQSQSGAR	C0P6Q4;B4FS84	N-Term(iTRAQ4plex)			88.5	2	1668.81	-0.0854736
dIVEENLAYGSEk	K7TS88	N-Term(iTRAQ4plex); K13(iTRAQ4plex)	1.0747	1.13238	88.49	2	1754.9	-1.48378
sLGcTDVEFSPEDAGR	B6SH97	N-Term(iTRAQ4plex); C4(Carbamidomethyl)	1.16118	1.07212	88.49	2	1883.85	-2.53219
vEDIHEISFIDk	K7V2Z8	N-Term(iTRAQ4plex); K12(iTRAQ4plex)	0.934294	1.07529	88.48	2	1732.94	0.102442
aLTLGMESPAAEALIVk	K7U9W6	N-Term(iTRAQ4plex); K17(iTRAQ4plex)	1.01011	1.0511	88.46	2	2002.16	3.20066
gMLEVYNSLTEEGk	B6TF69	N-Term(iTRAQ4plex); K14(iTRAQ4plex)	0.881693	1.13007	88.44	2	1857.94	-3.20115
gQGHPTGNSAPYFGPSQk	B4FBI6;B6T3P4	N-Term(iTRAQ4plex); K18(iTRAQ4plex)			88.44	2	2118.06	-1.67644
lVNVHSVEDLSk	C0HIZ0	N-Term(iTRAQ4plex); K12(iTRAQ4plex)	0.938848	0.976394	88.41	2	1627.92	-1.77413
wLEAISTGAAGSk	B6TVI5	N-Term(iTRAQ4plex); K13(iTRAQ4plex)	1.14741	0.854932	88.4	2	1578.87	0.732045
tIEEcEADAVAGk	B6TPK4	N-Term(iTRAQ4plex); C5(Carbamidomethyl); K13(iTRAQ4plex)	1.20588	1.1357	88.38	2	1680.84	0.237773
cGINYQPPSVVPGGDLAk	B6SPX4;P33627	N-Term(iTRAQ4plex); C1(Carbamidomethyl); K18(iTRAQ4plex)			88.38	2	2160.14	0.591384
gLDVIQQAQSGTGk	K7VD25;C0PHE3	N-Term(iTRAQ4plex); K14(iTRAQ4plex)			88.36	2	1689.94	2.96052
vVADAGHSANEVGIAAELR	B4FQC9	N-Term(iTRAQ4plex)	0.986341	1.06993	88.36	2	2023.08	6.3519
aDGFAGVFPEHk	C0PDH2;B8A326;K7UYY3;C0PFV1;B4FJD3	N-Term(iTRAQ4plex); K12(iTRAQ4plex)			88.36	2	1562.82	0.701022
vPVLETPDGPVFESNAIAR	B6TGB2;B6T7G7	N-Term(iTRAQ4plex)			88.33	2	2155.15	-1.24396
vGYTITTDALDQLYk	B4G1C9;B4FD17	N-Term(iTRAQ4plex); K15(iTRAQ4plex)			88.32	2	1989.08	0.540955
aTAPSDVLAVELLQR	B4FA25	N-Term(iTRAQ4plex)	0.84738	0.978124	88.31	2	1726.99	2.29603
dVQEAcVYDGYVLPk	B6SIA2	N-Term(iTRAQ4plex); C6(Carbamidomethyl); K15(iTRAQ4plex)	0.678922	1.1281	88.31	2	2044.03	1.35083
aEMTTAVNYLAk	B4FB72	N-Term(iTRAQ4plex); K12(iTRAQ4plex)	0.991162	1.03586	88.3	2	1599.87	1.54402
eVLSGVVFQPFEEIk	B4FRL5;P29036	N-Term(iTRAQ4plex); K15(iTRAQ4plex)			88.3	2	2009.12	0.471767
dDGSTASTAILVGDR	B6TEB8	N-Term(iTRAQ4plex)	1.11855	1.144	88.29	2	1621.81	-2.36123
fVSVPGGHLGISk	B4FEZ2	N-Term(iTRAQ4plex); K13(iTRAQ4plex)	0.861029	1.02083	88.29	2	1585.93	0.526323
sIPSIVELDSLk	B4FAD9;B4F8W6;C0P429	N-Term(iTRAQ4plex); K12(iTRAQ4plex)			88.26	2	1588.94	1.19251
iTQAILEHALk	B6T8B9	N-Term(iTRAQ4plex); K11(iTRAQ4plex)	1.15836	1.05577	88.26	2	1524.94	3.28265
akQDIEASGPEAGEFSAk	Q9ATM7	N-Term(iTRAQ4plex); K2(iTRAQ4plex); K18(iTRAQ4plex)	0.792244	1.07149	88.26	2	2267.19	3.0132
eGDSAIVDVDSDGk	K7TSX2	N-Term(iTRAQ4plex); K14(iTRAQ4plex)	1.04207	1.05102	88.25	2	1694.83	-2.83513
sPPALELPTPPLSk	B6SKS2	N-Term(iTRAQ4plex); K14(iTRAQ4plex)	0.914521	1.03351	88.22	2	1735.03	1.55036
qLELEGVDSFk	B4FRC9;C0PC61	N-Term(iTRAQ4plex); K11(iTRAQ4plex)			88.21	2	1552.85	0.845162
eQVTSASGTEGAQTDDR	B4FZ81	N-Term(iTRAQ4plex)	1.1029	1.19356	88.2	2	1895.87	0.545912
vATPEQAQEVHAAVR	B4FDF4;B4F820	N-Term(iTRAQ4plex)			88.2	2	1749.93	-0.996791
qEFQVAAQNcWVk	B4FHH4	N-Term(iTRAQ4plex); C10(Carbamidomethyl); K13(iTRAQ4plex)	1.04682	0.945799	88.17	2	1895.97	0.717543
sVDSDQNPLLVETDTR	B4FQA4	N-Term(iTRAQ4plex)	1.0253	1.16473	88.16	2	1932.96	-2.38526
aVTVASTATESPk	B6SR22	N-Term(iTRAQ4plex); K13(iTRAQ4plex)	0.885942	0.9667	88.15	2	1549.87	4.48554
lQAQATSDGTk	K7UFA3	N-Term(iTRAQ4plex); K11(iTRAQ4plex)	1.03772	1.08994	88.12	2	1407.76	-4.14885
iWLTNEIIHNPTVNk	C0PDR3	N-Term(iTRAQ4plex); K15(iTRAQ4plex)	1.04101	0.910117	88.11	2	2080.19	3.21868
dANAALEINPDSAk	B6TL91	N-Term(iTRAQ4plex); K14(iTRAQ4plex)	0.947328	1.0773	88.07	2	1716.9	-0.0914473
vGNENGVQLLSPSEIPR	G0YVY6	N-Term(iTRAQ4plex)	1.2218	1.03745	88.06	2	1953.05	-1.35488
yVYcTILDSIAk	B4FBA4	N-Term(iTRAQ4plex); C4(Carbamidomethyl); K12(iTRAQ4plex)	0.951339	1.03181	88.06	2	1733.94	0.00284414
iTESTADSSSVTk	K7V9A1	N-Term(iTRAQ4plex); K13(iTRAQ4plex)	0.8392	0.961388	88.05	2	1613.85	1.48693
aLADQATQDNFEk	B4F8P6	N-Term(iTRAQ4plex); K13(iTRAQ4plex)	0.970495	0.98753	87.99	2	1738.89	2.10604
lEIPDGDVLENk	B4FAD9	N-Term(iTRAQ4plex); K12(iTRAQ4plex)	0.92564	1.07386	87.99	2	1629.9	1.80307
sSVTNPDDLELWLk	B4FRJ7	N-Term(iTRAQ4plex); K14(iTRAQ4plex)	1.12564	1.00991	87.98	2	1905.02	-0.847583
eSGMTLITAEDLDDAAEk	B6TS21;B4FRH5	N-Term(iTRAQ4plex); K18(iTRAQ4plex)			87.98	2	2197.08	-0.712494
gAPTTPLITIAMTk	C0PHD8	N-Term(iTRAQ4plex); K14(iTRAQ4plex)	0.919261	1.03686	87.96	2	1703	-0.993407
gQDASSSLLPINFSGLAk	B4F9G8	N-Term(iTRAQ4plex); K18(iTRAQ4plex)	1.1094	0.968727	87.94	2	2093.15	1.90139
eTTENESANEGYk	P48183	N-Term(iTRAQ4plex); K13(iTRAQ4plex)	1.107	0.892018	87.93	2	1759.82	-3.22604
aSVSSYSNDTTEAESPR	C0HFG9	N-Term(iTRAQ4plex)	0.808184	1.23594	87.91	2	1944.89	-2.6659
eAGESFASLLNDFQEDk	B4FA35	N-Term(iTRAQ4plex); K17(iTRAQ4plex)	1.17326	1.04568	87.91	2	2188.07	2.27347
iVDVLSEQGIVPGIk	B6T7D4	N-Term(iTRAQ4plex); K15(iTRAQ4plex)	1.25633	0.936575	87.9	2	1855.11	-0.417393
lVSQNcLATVGQVGNVGVNQk	P17788	N-Term(iTRAQ4plex); C6(Carbamidomethyl); K21(iTRAQ4plex)	1.17956	0.869343	87.89	2	2473.35	2.34966
gQTPALNLAGHcDPASGGcTGVGADVk	B6TVA3	N-Term(iTRAQ4plex); C12(Carbamidomethyl); C19(Carbamidomethyl); K27(iTRAQ4plex)	0.763744	1.18022	87.88	3	2898.41	-0.76717
sNLSEFDDLAGHPGFDk	K7TJV6;C0PHB0	N-Term(iTRAQ4plex); K17(iTRAQ4plex)			87.88	2	2137.04	-0.734301
aIYYIATDSLQSAk	K7V364	N-Term(iTRAQ4plex); K14(iTRAQ4plex)	1.00775	1.00762	87.86	2	1832	0.146818
vALVYGQmNEPPGAR	P00827	N-Term(iTRAQ4plex); M8(Oxidation)	1.26438	0.87584	87.85	2	1761.9	-1.44416
gYPSDxAAYADPNLIAHk	C0PN65	N-Term(iTRAQ4plex); X6(S); K18(iTRAQ4plex)	0.91449	1.05605	87.84	2	2178.11	0.100102
gGSAPGGGSGGVGPTR	B6T346	N-Term(iTRAQ4plex)	0.908496	0.990917	87.8	2	1414.72	0.358907
lIADIEAQPSk	K7V0X8	N-Term(iTRAQ4plex); K11(iTRAQ4plex)	1.10544	1.06317	87.79	2	1472.86	1.69395
tVYPDLScYk	B6SHI1	N-Term(iTRAQ4plex); C8(Carbamidomethyl); K10(iTRAQ4plex)	0.984781	0.970346	87.78	2	1533.79	-0.0606076
dVQEAcVHDGYVLPk	B6SIP4;B6SYW0	N-Term(iTRAQ4plex); C6(Carbamidomethyl); K15(iTRAQ4plex)			87.74	2	2018.02	-1.10419
aAIAETYNLTDSEFLk	B4FBB9	N-Term(iTRAQ4plex); K16(iTRAQ4plex)	0.974375	1.06992	87.74	2	2074.1	2.02847
lTVTDDDVIEk	K7V1I3;K7UB20	N-Term(iTRAQ4plex); K11(iTRAQ4plex)			87.73	2	1535.84	-3.32615
gVYDNFLDAFVk	B2LWG6	N-Term(iTRAQ4plex); K12(iTRAQ4plex)	0.759885	1.11077	87.73	2	1675.9	4.0377
gEPAPELPAAAEk	B4FRD1	N-Term(iTRAQ4plex); K13(iTRAQ4plex)	0.917873	1.08367	87.72	2	1567.86	1.73581
qINVTcEVQQLLGNNR	P00827	N-Term(iTRAQ4plex); C6(Carbamidomethyl)	1.28917	0.763059	87.72	2	2030.07	7.83976
tPNSYMLQQFDNPANPk	B4FR08	N-Term(iTRAQ4plex); K17(iTRAQ4plex)	0.965103	1.05208	87.7	2	2253.12	0.910431
gGGGGGGGASGNPGk	B4FMA8	N-Term(iTRAQ4plex); K15(iTRAQ4plex)	0.782223	1.17929	87.67	2	1374.69	-1.97434
kVEDLLADPDSk	K7TY03	N-Term(iTRAQ4plex); K1(iTRAQ4plex); K12(iTRAQ4plex)	0.887393	1.1141	87.67	2	1762	0.0675248
vIGDGGDPDGHDDEDDGHH	K7V763;B6SIM0	N-Term(iTRAQ4plex)			87.66	2	2102.84	-0.402832
gGELLTNLTTGTPWEAVAk	B6T978	N-Term(iTRAQ4plex); K19(iTRAQ4plex)	0.827686	1.04055	87.65	2	2246.23	1.06066
gVVWLDQVSLMPEDTYk	C0P4P5	N-Term(iTRAQ4plex); K17(iTRAQ4plex)	0.936634	1.06614	87.65	2	2268.19	1.25344
gPDFATIINSVTAk	B4FDF4	N-Term(iTRAQ4plex); K14(iTRAQ4plex)	0.756346	0.958149	87.64	2	1721.97	0.939959
hVHAAAAAAAASk	B6T1N1	N-Term(iTRAQ4plex); K13(iTRAQ4plex)	1.46092	0.870317	87.62	2	1463.83	-0.894334
lGAPVAFVDFk	B4FLP2	N-Term(iTRAQ4plex); K11(iTRAQ4plex)	1.04332	1.04567	87.61	2	1451.85	1.11228
aGGVDDLPLVGNk	B4FM07	N-Term(iTRAQ4plex); K13(iTRAQ4plex)	0.946325	1.04541	87.61	2	1542.87	0.584407
aVQYDScGGGAAGLk	B8A187	N-Term(iTRAQ4plex); C7(Carbamidomethyl); K15(iTRAQ4plex)	0.752891	1.06482	87.61	2	1741.89	4.14624
sSAGGAAGGDGAVADGGGAGPR	K7VDA6	N-Term(iTRAQ4plex)	0.993598	1.19178	87.6	2	1858.87	-3.46866
sDAEPAAVAAPAPETk	Q94IQ9	N-Term(iTRAQ4plex); K16(iTRAQ4plex)	0.932747	1.04645	87.57	2	1812.96	0.97147
aDEHVDVTNPATQEVVSR	B4G066	N-Term(iTRAQ4plex)	0.994969	1.09195	87.57	2	2111.05	3.01031
fAVAAPVAAGDSGAAAAPk	B4FNM4	N-Term(iTRAQ4plex); K19(iTRAQ4plex)	1.02713	1.05926	87.55	2	1930.06	-0.806146
hIGGcDDTMALNNDGk	B4FXZ3	N-Term(iTRAQ4plex); C5(Carbamidomethyl); K16(iTRAQ4plex)	0.892467	0.960146	87.55	2	2005.94	2.01646
vPYGTSFLDEQAk	G0YVY6;K7TGE1	N-Term(iTRAQ4plex); K13(iTRAQ4plex)			87.54	2	1742.92	0.121936
vALVYGQMNEPPGAR	P00827	N-Term(iTRAQ4plex)	1.42915	0.838229	87.54	2	1745.91	-1.50328
iTSEEDGLTAcNTLHSAGPQk	B6TJH7	N-Term(iTRAQ4plex); C11(Carbamidomethyl); K21(iTRAQ4plex)	1.09029	1.14635	87.53	3	2517.24	-1.9145
gLSEEELTNTIk	B4F9N8	N-Term(iTRAQ4plex); K12(iTRAQ4plex)	0.814067	1.11948	87.52	2	1621.89	2.17167
vEEDAVWSQVAk	K7TI14;L7WLJ8;M4QAY6	N-Term(iTRAQ4plex); K12(iTRAQ4plex)			87.44	2	1648.88	-1.36396
lGLLSVTSGANPVSLk	K7US98	N-Term(iTRAQ4plex); K16(iTRAQ4plex)	1.08005	0.942085	87.44	2	1844.11	0.0430774
aYFSATSAHTcTGDGNAMVAR	B8A0Q6;B8A372;B6U124	N-Term(iTRAQ4plex); C11(Carbamidomethyl)			87.44	2	2332.06	-0.243715
aTLFPGDGIGPEIAESVk	B6TJM1;B4FAD4	N-Term(iTRAQ4plex); K18(iTRAQ4plex)			87.42	2	2089.14	0.164796
vALVGQATDEGcSLGk	B6STQ1	N-Term(iTRAQ4plex); C12(Carbamidomethyl); K16(iTRAQ4plex)	1.16023	1.31069	87.41	2	1893	-1.22008
eVLALcDHPcLLEk	O82443;B4FG03	N-Term(iTRAQ4plex); C6(Carbamidomethyl); C10(Carbamidomethyl); K14(iTRAQ4plex)			87.41	2	1985.04	-2.77961
nSADTTIYSIEk	C4JBB8	N-Term(iTRAQ4plex); K12(iTRAQ4plex)	0.880167	1.05988	87.4	2	1629.86	1.15545
yNDENTVSFVTmNk	K7UQT7	N-Term(iTRAQ4plex); M12(Oxidation); K14(iTRAQ4plex)	0.961936	1.03198	87.4	2	1965.94	-2.09051
aAVLADMDSVGk	C0PCS9;B6SWC4	N-Term(iTRAQ4plex); K12(iTRAQ4plex)			87.4	2	1464.8	-0.959454
yIYGGHVADYMk	B6TYP7	N-Term(iTRAQ4plex); K12(iTRAQ4plex)	0.779582	1.23087	87.4	2	1704.87	0.622681
dcQAMLEFAGk	B4FU39	N-Term(iTRAQ4plex); C2(Carbamidomethyl); K11(iTRAQ4plex)	1.07946	1.01013	87.39	2	1557.77	1.90034
eLTNVGPAASVYDVk	B7ZX56	N-Term(iTRAQ4plex); K15(iTRAQ4plex)	1.02189	1.1379	87.39	2	1851.01	0.617413
aDLNVPLDENQNITDDTR	B6STH5;K7V106	N-Term(iTRAQ4plex)			87.34	2	2187.07	0.255523
aAPDLAEcLAVMQSLk	B4F917	N-Term(iTRAQ4plex); C8(Carbamidomethyl); K16(iTRAQ4plex)	0.907802	1.1228	87.33	2	2005.07	1.27084
eAEGVQVSSADVEk	B6SZ65	N-Term(iTRAQ4plex); K14(iTRAQ4plex)	0.909044	1.1397	87.3	2	1735.9	0.00804808
iFVGGLPSTLTEDEFk	B4FMA8	N-Term(iTRAQ4plex); K16(iTRAQ4plex)	1.23045	1.11637	87.3	2	2041.11	-0.533628
qQAEDEVEQER	K7USZ5	N-Term(iTRAQ4plex)	0.897443	1.14469	87.29	2	1504.7	0.147804
sPAADVEAGLLAHLNSAGEVPDSR	B6SS66	N-Term(iTRAQ4plex)	1.0437	1.09987	87.29	3	2520.28	0.741929
aAIVTcGGLcPGLNDVIR	B7ZX15	N-Term(iTRAQ4plex); C6(Carbamidomethyl); C10(Carbamidomethyl)	1.00415	1.06102	87.28	2	2030.07	4.42327
gLGLNEEVQPSIESk	C0P4W8	N-Term(iTRAQ4plex); K15(iTRAQ4plex)	0.723922	1.07082	87.26	2	1888.03	-0.446427
vLNPNAEVLNk	B4FF57;B6U118	N-Term(iTRAQ4plex); K11(iTRAQ4plex)			87.25	2	1498.89	3.35842
lTGVTGGDQVAAAMGIYGPR	B6T2L2	N-Term(iTRAQ4plex)	1.35207	0.959787	87.24	2	2078.08	-2.28775
eSFVETLEGWAk	B4FFR9	N-Term(iTRAQ4plex); K12(iTRAQ4plex)	0.879113	1.01711	87.24	2	1683.88	-3.28655
lAFcSDNPLAYQVGDk	B6TUE5	N-Term(iTRAQ4plex); C4(Carbamidomethyl); K16(iTRAQ4plex)	0.906865	1.25073	87.23	2	2086.05	-1.40724
fSxAcGAIcTTk	B6TB29	N-Term(iTRAQ4plex); X3(D); C5(Carbamidomethyl); C9(Carbamidomethyl); K12(iTRAQ4plex)	0.957762	0.948762	87.22	2	1618.78	1.37219
eLLGTSVIFTGVTk	Q6RW10	N-Term(iTRAQ4plex); K14(iTRAQ4plex)	1.09159	0.992692	87.22	2	1753.04	4.77185
sVTMEWLENYck	K7URG3;B7ZWY9	N-Term(iTRAQ4plex); C11(Carbamidomethyl); K12(iTRAQ4plex)			87.21	2	1847.89	0.384185
aSAPSATLESDPLPLVWGk	C0P9I5	N-Term(iTRAQ4plex); K19(iTRAQ4plex)	0.887972	1.06775	87.2	2	2227.22	0.609076
eAQGEAAVPPVAAAAR	K7W4U7	N-Term(iTRAQ4plex)	1.14059	1.09006	87.19	2	1651.88	-3.33688
lASLANYFGLGk	B4FML7	N-Term(iTRAQ4plex); K12(iTRAQ4plex)	1.08478	0.906493	87.14	2	1541.89	-3.34805
mDQAADSGLASYVAGQVDR	C0P702	N-Term(iTRAQ4plex)	1.33153	0.975673	87.11	2	2098	0.382888
tDLTDLVDLIk	B4G072	N-Term(iTRAQ4plex); K11(iTRAQ4plex)	1.1991	1.08606	87.1	2	1533.9	0.813711
aLTTEEIDQHLTAISERD	C0PFK3	N-Term(iTRAQ4plex)	0.815968	1.08034	87.06	2	2186.11	3.66533
lISGSSEGGAAVFk	B7ZX71;B6TIG4	N-Term(iTRAQ4plex); K14(iTRAQ4plex)			87.05	2	1610.9	-2.60114
qVVADHANNLASk	K7UW74	N-Term(iTRAQ4plex); K13(iTRAQ4plex)	0.999851	0.951592	87.05	2	1654.91	-2.42853
aVASSAASGTGSNSHQAQSk	K7UUC8	N-Term(iTRAQ4plex); K20(iTRAQ4plex)	0.651397	1.13096	87.05	3	2134.08	1.38723
iNMTcVNHETGMVDPR	B6SK03	N-Term(iTRAQ4plex); C5(Carbamidomethyl)	1.06984	1.11549	87.03	2	2017.94	0.442923
lVGGSALDATGVPLPDETLDAAk	B6TVD6	N-Term(iTRAQ4plex); K23(iTRAQ4plex)	1.1007	1.10609	87.02	2	2498.36	-0.255017
eAcGGHGYAAVNR	K7TR99	N-Term(iTRAQ4plex); C3(Carbamidomethyl)	0.699994	1.22683	86.97	2	1505.71	1.64307
lLAEGEEFNEAEARPk	C0P6Q4;B4FS84	N-Term(iTRAQ4plex); K16(iTRAQ4plex)			86.97	3	2091.1	-0.458774
iLVANTAmDTDk	B6T8X5	N-Term(iTRAQ4plex); M8(Oxidation); K12(iTRAQ4plex)	1.07671	0.950643	86.96	2	1595.86	2.6333
lALGGMGTDEDDLTR	B4FHT1	N-Term(iTRAQ4plex)	1.01242	1.12632	86.96	2	1707.84	0.689983
iIDDQLVNINQk	Q9SE94	N-Term(iTRAQ4plex); K12(iTRAQ4plex)	0.99021	1.0451	86.96	2	1700.98	-0.78593
dISNAYEVLSDDEk	K7U0W2	N-Term(iTRAQ4plex); K14(iTRAQ4plex)	1.09753	1.12164	86.93	2	1885.92	-2.68023
dSVGVIGGPFWSVPTGR	B6THU9	N-Term(iTRAQ4plex)			86.92	2	1875.02	16.9933
vVSYSVVDGELADFYk	Q19VG6	N-Term(iTRAQ4plex); K16(iTRAQ4plex)	1.0003	1.02629	86.92	2	2079.09	2.35694
tTTGGEGHVVSEk	B6SHD8;B5AK47	N-Term(iTRAQ4plex); K13(iTRAQ4plex)			86.89	2	1589.84	-0.408708
gLTFDSGGYNIk	C0P2V1;K7VTA2	N-Term(iTRAQ4plex); K12(iTRAQ4plex)			86.89	2	1559.83	1.90439
lVGDVcYEEASk	B6SJR7	N-Term(iTRAQ4plex); C6(Carbamidomethyl); K12(iTRAQ4plex)	1.01747	1.19078	86.88	2	1657.83	-0.263751
dPcEPLTIDEIADR	B4FQC6	N-Term(iTRAQ4plex); C3(Carbamidomethyl)	0.966847	1.26111	86.88	2	1787.86	0.0676011
nVLTNFWGmNFTTDk	B6UG10;B4FAV3;B6T834	N-Term(iTRAQ4plex); M9(Oxidation); K15(iTRAQ4plex)			86.88	2	2092.04	1.54341
eAPANNPGLQTEVDPATk	B6T8D8	N-Term(iTRAQ4plex); K18(iTRAQ4plex)	0.873258	1.21842	86.87	2	2140.11	0.151052
vALcQLSVTADk	B6TGE6;B6SKS2	N-Term(iTRAQ4plex); C4(Carbamidomethyl); K12(iTRAQ4plex)			86.85	2	1592.9	3.27271
dNNAAHASEALR	B4FPT8	N-Term(iTRAQ4plex)	0.890994	0.979045	86.85	2	1412.7	1.08962
iYAFNEGNYALWDDk	B6TSK5	N-Term(iTRAQ4plex); K15(iTRAQ4plex)	1.31988	0.943731	86.84	2	2107.04	3.18444
aALPVGTVSGAPk	B4F8P4	N-Term(iTRAQ4plex); K13(iTRAQ4plex)	0.9785	0.938934	86.83	2	1455.88	1.40453
mIADVLLDDALk	B6TU74	N-Term(iTRAQ4plex); K12(iTRAQ4plex)	1.10473	1.05738	86.83	2	1604.92	-0.268957
vIFASGSPFDPVEYDGk	K7VIE9	N-Term(iTRAQ4plex); K17(iTRAQ4plex)	0.803217	1.01973	86.83	2	2116.08	-1.67919
vVDAPEILAVIGk	B4FVL1;B6T9G1	N-Term(iTRAQ4plex); K13(iTRAQ4plex)			86.82	2	1611.99	-2.24578
aDEESPAEPAPTAEGEGAVATkPk	B6TH55	N-Term(iTRAQ4plex); K22(iTRAQ4plex); K24(iTRAQ4plex)	1.13685	0.951978	86.8	2	2784.43	1.96164
nAVFGDSSALSPGGVR	B4FBF4;C0HIV2	N-Term(iTRAQ4plex)			86.79	2	1677.87	-0.157975
tAVATDTILNQk	P05022	N-Term(iTRAQ4plex); K12(iTRAQ4plex)	1.53188	0.875948	86.77	2	1562.9	3.34585
eAGTTMDVVAAQTk	B6SMV7	N-Term(iTRAQ4plex); K14(iTRAQ4plex)	0.856401	1.07192	86.77	2	1709.91	6.47523
aYQEQVISNcAk	B6T7Q7	N-Term(iTRAQ4plex); C10(Carbamidomethyl); K12(iTRAQ4plex)	1.0317	0.982606	86.76	2	1698.87	-1.07736
vNQTYVIATSTk	B4F9G6;C0PH34	N-Term(iTRAQ4plex); K12(iTRAQ4plex)			86.75	2	1612.92	0.363052
eILHIQGGQcGNQIGAk	P18025;B6TF38;B4F946;Q41784;C0P664;C0PA67	N-Term(iTRAQ4plex); C10(Carbamidomethyl); K17(iTRAQ4plex)			86.74	2	2111.13	-0.486536
gYPDTHLLEEPR	B4G1W8	N-Term(iTRAQ4plex)	0.912967	1.00188	86.73	2	1570.8	-1.1459
fSxAcGAIcTTk	B6TB29;B6TPJ8	N-Term(iTRAQ4plex); X3(N); C5(Carbamidomethyl); C9(Carbamidomethyl); K12(iTRAQ4plex)			86.72	2	1617.8	-0.0536791
tSIDEDVYNQLVER	Q38JE7	N-Term(iTRAQ4plex)	1.0453	0.847742	86.71	2	1824.91	-1.03121
tAVDFIASHPQAk	B6TEM6	N-Term(iTRAQ4plex); K13(iTRAQ4plex)	0.974093	0.977608	86.71	2	1672.92	-0.835115
tQPPVANLEELk	C4J4E4	N-Term(iTRAQ4plex); K12(iTRAQ4plex)	1.16253	1.1414	86.7	2	1626.93	1.07643
vAEAYEASPPEVk	B4FUC4	N-Term(iTRAQ4plex); K13(iTRAQ4plex)	1.03202	1.03735	86.69	2	1677.9	1.02993
aGGALGMVDEQk	B6TPK4	N-Term(iTRAQ4plex); K12(iTRAQ4plex)	1.15095	0.955217	86.69	2	1463.78	-0.450017
lGmLSITSGANPVSVk	B6SXW8	N-Term(iTRAQ4plex); M3(Oxidation); K16(iTRAQ4plex)	1.14156	0.974945	86.68	2	1878.06	0.275106
tQGVDIAAYGSSk	B4FBC2	N-Term(iTRAQ4plex); K13(iTRAQ4plex)	0.944042	0.947731	86.67	2	1584.84	-2.14513
sIGSNAVDAVQk	B6SRI7	N-Term(iTRAQ4plex); K12(iTRAQ4plex)	1.01849	0.918937	86.67	2	1476.83	-0.564988
aAVEEGIVVGGGcTLLR	C0P530;K7UGR2;K7UCB5	N-Term(iTRAQ4plex); C13(Carbamidomethyl)			86.65	3	1845	-0.68274
sLMDDEAVAVGGANHSHATk	C0PM18	N-Term(iTRAQ4plex); K20(iTRAQ4plex)	0.892148	1.06279	86.61	3	2298.14	2.71321
gSSVGDAGGAADR	K7VQA7;F8UV61;B4FZM3	N-Term(iTRAQ4plex)			86.6	2	1263.6	-0.0827108
iMQAQTLSDSSk	B6U0V6;B8A0P3	N-Term(iTRAQ4plex); K12(iTRAQ4plex)			86.6	2	1596.85	-1.41723
aLENEYGSGEIVk	B6T6X0	N-Term(iTRAQ4plex); K13(iTRAQ4plex)	0.975732	1.13199	86.6	2	1696.9	1.11943
eINLSNQEDLEELQk	K7V8E2	N-Term(iTRAQ4plex); K15(iTRAQ4plex)	1.04801	1.1084	86.58	2	2090.07	-5.08045
vVDSPccLVTGEYGWTANmER	C3UZ63;C1K9J1	N-Term(iTRAQ4plex); C6(Carbamidomethyl); C7(Carbamidomethyl); M19(Oxidation)			86.57	2	2604.17	2.18288
vDAIIETLENDEQk	K7UGR2	N-Term(iTRAQ4plex); K14(iTRAQ4plex)	1.01326	1.11593	86.57	2	1905	-2.45418
eAGSTMDVVAAQTk	B4FHH4;P12863	N-Term(iTRAQ4plex); K14(iTRAQ4plex)			86.56	2	1695.89	1.64886
eLGEGGIDNYLSVk	C0P9J6;Q53CF4	N-Term(iTRAQ4plex); K14(iTRAQ4plex)			86.56	2	1781.95	1.38852
tGSLVSLSEQELIDcDR	B4FYA3	N-Term(iTRAQ4plex); C15(Carbamidomethyl)	1.17281	1.2348	86.55	2	2066.02	2.14467
eGGGTVGIVDYTNYDDMk	Q64HC2	N-Term(iTRAQ4plex); K18(iTRAQ4plex)	1.08637	1.09889	86.54	2	2222.05	-0.690493
dADTMNFADIEk	K7U2T4;B6TRW8	N-Term(iTRAQ4plex); K12(iTRAQ4plex)			86.53	2	1657.8	-0.345205
aVNQVWQVGASSTAGAPDk	K7UCC8	N-Term(iTRAQ4plex); K19(iTRAQ4plex)	0.924148	0.81699	86.53	2	2174.15	1.38962
hIIGENDEFIGk	B4FDF4;B4F820	N-Term(iTRAQ4plex); K12(iTRAQ4plex)			86.52	2	1659.91	10.1241
sALMTTAYNLDNSGETIk	B7ZYS5	N-Term(iTRAQ4plex); K18(iTRAQ4plex)	1.05817	1.16183	86.51	2	2217.13	-1.55794
tLSGPVTDPSk	B4G1P1	N-Term(iTRAQ4plex); K11(iTRAQ4plex)	1.12466	0.973543	86.5	2	1389.78	0.582562
eFDNETPYTIMFGPDk	B4FAK8;B6TNF1	N-Term(iTRAQ4plex); K16(iTRAQ4plex)			86.48	2	2192.05	1.28119
gPVIDEAALVEHLk	B4FLP0	N-Term(iTRAQ4plex); K14(iTRAQ4plex)	0.94681	1.08085	86.48	2	1779.03	3.58659
nFDYVVVNAQGk	B4FQ35	N-Term(iTRAQ4plex); K12(iTRAQ4plex)	1.14869	0.961046	86.46	2	1641.9	7.75734
sLATSDQQDASGNk	K7ULU1	N-Term(iTRAQ4plex); K14(iTRAQ4plex)	0.794065	1.17719	86.45	2	1709.85	-1.3913
vGAINVVcSAPEVADR	B6T9J4	N-Term(iTRAQ4plex); C8(Carbamidomethyl)	1.20523	1.01409	86.44	2	1800.94	-1.44428
tLAENSGLDTQDVIVSLQNEHDR	B4FF57;B6U118	N-Term(iTRAQ4plex)			86.43	3	2698.33	-4.89038
fVQAGSEVSALLGR	P00827	N-Term(iTRAQ4plex)	1.39738	0.76486	86.42	3	1577.91	19.6632
mQVQGQGSSVTk	K7UV76	N-Term(iTRAQ4plex); K12(iTRAQ4plex)	0.839036	1.0764	86.41	2	1537.83	0.59293
aNSYSVHGSALGAk	Q7SIC9;B4G177	N-Term(iTRAQ4plex); K14(iTRAQ4plex)			86.41	2	1649.89	1.82422
sESTGFYEEATTDSFGR	K7VC25	N-Term(iTRAQ4plex)	1.19955	1.23425	86.4	2	2027.89	-0.32917
aTPSLLGEQGEDTEWVTVk	B4FA21	N-Term(iTRAQ4plex); K19(iTRAQ4plex)	0.903356	1.0574	86.37	2	2348.24	6.65069
gYVDMSTVDAATSTk	B6T4X5	N-Term(iTRAQ4plex); K15(iTRAQ4plex)	0.956401	1.0386	86.33	2	1833.92	1.68966
gSALSALQGNNDEIGk	B4FSJ2;B4FVB2	N-Term(iTRAQ4plex); K16(iTRAQ4plex)			86.32	2	1861.99	0.677151
aIDYLYSGIPENVEAQPVAR	B6TKL2	N-Term(iTRAQ4plex)	0.973734	1.03663	86.32	2	2349.22	-0.0100358
aLDVIPLLTPEVVDR	B6T7A1	N-Term(iTRAQ4plex)	0.7321	0.954289	86.31	2	1794.09	19.8453
sGVGVASMGVMRPELVMk	B6SK76	N-Term(iTRAQ4plex); K18(iTRAQ4plex)	0.968173	0.926437	86.31	2	2136.15	-1.72211
lGGGVSMANAANIPGk	B6THL4	N-Term(iTRAQ4plex); K16(iTRAQ4plex)	0.912447	0.839945	86.26	2	1744.96	1.36604
lADFGAAISGANk	P93648	N-Term(iTRAQ4plex); K13(iTRAQ4plex)	0.940745	0.959775	86.26	2	1522.84	-6.71894
dTQEMINVAAk	K7TH21	N-Term(iTRAQ4plex); K11(iTRAQ4plex)	1.21644	1.12508	86.24	2	1507.8	1.29318
fANAcGAITTTk	Q6XZ79	N-Term(iTRAQ4plex); C5(Carbamidomethyl); K12(iTRAQ4plex)	1.09467	1.02449	86.23	2	1542.82	0.00904513
sAVENSTSDYDkEk	Q43298	N-Term(iTRAQ4plex); K12(iTRAQ4plex); K14(iTRAQ4plex)	1.01268	1.06789	86.23	2	2005.01	-1.05385
yLYTLcVHDADk	B6SIV4	N-Term(iTRAQ4plex); C6(Carbamidomethyl); K12(iTRAQ4plex)	1.07412	1.02653	86.21	2	1785.91	1.55613
yLQQLVmESLGk	C0PAU7;B4FQC6	N-Term(iTRAQ4plex); M7(Oxidation); K12(iTRAQ4plex)			86.19	2	1712.95	2.10765
eVVAIASNALETFk	C0HFG9	N-Term(iTRAQ4plex); K14(iTRAQ4plex)	0.918783	1.04985	86.19	2	1780.01	0.977953
vAQWMLQTPGATSYMGcIGk	Q9XGC6;K7UH13	N-Term(iTRAQ4plex); C17(Carbamidomethyl); K20(iTRAQ4plex)			86.19	3	2487.24	-3.12203
sPGNTNNPAGSAVTAANVDk	B6TWH9	N-Term(iTRAQ4plex); K20(iTRAQ4plex)	0.730035	1.16626	86.16	2	2173.11	-0.287793
vSNIIFVDSPVGTGFSYAk	B6TG69	N-Term(iTRAQ4plex); K19(iTRAQ4plex)	1.00869	1.06715	86.15	2	2289.23	-2.71568
aSFAGDLNFYGk	B4G066	N-Term(iTRAQ4plex); K12(iTRAQ4plex)	0.901671	1.04308	86.14	2	1577.82	-2.02375
vILSDANVPGEGEHk	K7UB09	N-Term(iTRAQ4plex); K15(iTRAQ4plex)	1.15226	1.12477	86.13	2	1853	-0.0590122
tDALDAAGNTTAAIGk	B8A390;C0PDM0;K7URL6;K7VRI2;Q5K3Q7	N-Term(iTRAQ4plex); K16(iTRAQ4plex)			86.12	2	1777.95	-1.89345
qPSDDEPFSGLAFk	K7UKK5	N-Term(iTRAQ4plex); K14(iTRAQ4plex)	0.889003	1.08215	86.12	2	1825.93	3.71687
gIAGSAGNIMQGMGk	B4FWX1;K7TFQ9	N-Term(iTRAQ4plex); K15(iTRAQ4plex)			86.11	2	1679.88	1.7832
eADFTTDDMILDk	K7W9C9	N-Term(iTRAQ4plex); K13(iTRAQ4plex)	1.07119	0.982058	86.11	2	1801.88	-0.202488
wSAELAAAcEIWk	P00874	N-Term(iTRAQ4plex); C9(Carbamidomethyl); K13(iTRAQ4plex)	0.919017	0.952365	86.1	2	1822.94	-0.921155
iDTTTPIEETIGELkk	K7UZN5	N-Term(iTRAQ4plex); K15(iTRAQ4plex); K16(iTRAQ4plex)	0.984099	1.00403	86.1	3	2220.28	3.91813
hTPGTFTNQLQTSFSEPR	B4G194;B4FZ84;B6T6X2	N-Term(iTRAQ4plex)			86.09	2	2192.08	-1.48053
dVADALLLTYEkPEASGR	B6TY10	N-Term(iTRAQ4plex); K12(iTRAQ4plex)	1.00009	1.18171	86.09	2	2236.21	1.27842
aSAPEEPAAVEEk	B6SLM7	N-Term(iTRAQ4plex); K13(iTRAQ4plex)	0.870981	1.10646	86.06	2	1615.84	1.83611
vLQTEIVDEQEk	Q6GUH9	N-Term(iTRAQ4plex); K12(iTRAQ4plex)	1.16937	1.32313	86.06	2	1718.94	0.181949
eAGVGLAGENALPR	B6SXN4	N-Term(iTRAQ4plex)	1.39951	1.13549	86.04	2	1497.81	-1.95445
vVSTNITENIVk	P08530	N-Term(iTRAQ4plex); K12(iTRAQ4plex)	1.24803	0.818457	86.04	2	1604.95	1.84241
tTLVANTSNMPVAAR	C0PHC0	N-Term(iTRAQ4plex)	1.34171	0.99136	86.04	3	1689.91	1.48706
vSAATGYIDYEk	B4FBF4	N-Term(iTRAQ4plex); K12(iTRAQ4plex)	1.17538	1.04024	86.04	2	1604.84	-1.39864
vISDFmIQGGDFDk	K7UJH1;B6TCE9	N-Term(iTRAQ4plex); M6(Oxidation); K14(iTRAQ4plex)			86.04	2	1875.94	-1.90905
qDLPNAMNAAEITDk	C4J8Y5	N-Term(iTRAQ4plex); K15(iTRAQ4plex)	0.931284	1.02591	86.03	2	1918.97	-1.91265
lLNLVDDLAVAAPGR	O64960	N-Term(iTRAQ4plex)	0.943627	1.07122	86.02	2	1680.98	1.32843
vAPLTHAVGNVLk	P49133	N-Term(iTRAQ4plex); K13(iTRAQ4plex)	1.1213	0.867549	86.01	2	1606.98	-2.89183
lSETPGLINTSPYEDGWMIk	K7UCR4	N-Term(iTRAQ4plex); K20(iTRAQ4plex)	1.21204	1.09701	86	2	2539.31	3.18329
iFAAADGFGQPLk	B6TXN0	N-Term(iTRAQ4plex); K13(iTRAQ4plex)	1.07614	0.990985	85.98	2	1622.92	5.69118
sAFLSAVNAYPGFAHGGTEVEGk	B8QUZ3	N-Term(iTRAQ4plex); K23(iTRAQ4plex)	1.0075	1.08168	85.98	3	2597.33	2.40863
aFPSLTYIAVNk	Q9SE94	N-Term(iTRAQ4plex); K12(iTRAQ4plex)	1.08985	0.938787	85.97	2	1611.93	0.0600658
tLHGLQPPEASIFENk	C0PFV1;B4FJD3;C4JA28	N-Term(iTRAQ4plex); K16(iTRAQ4plex)			85.96	2	2069.14	4.11686
eQLEGcYLLAGIk	B4G1Q5	N-Term(iTRAQ4plex); C6(Carbamidomethyl); K13(iTRAQ4plex)	0.918847	1.01738	85.94	2	1781.98	5.45976
vQAcTQEEVNk	B4FR32	N-Term(iTRAQ4plex); C4(Carbamidomethyl); K11(iTRAQ4plex)	1.00564	0.988472	85.92	2	1593.82	0.6764
nPILLLHPLGGYTk	B6SRJ5	N-Term(iTRAQ4plex); K14(iTRAQ4plex)	1.1957	1.11389	85.92	2	1824.1	2.58307
aAEIEQEAPGNASTGk	C0PDM6	N-Term(iTRAQ4plex); K16(iTRAQ4plex)	0.872951	1.08346	85.91	2	1860.96	1.01291
gQETPGEDPTMTGk	B4F8R5	N-Term(iTRAQ4plex); K14(iTRAQ4plex)	0.794405	1.12652	85.9	2	1735.84	0.184903
gcDGSVLIDSTANNk	B4FVT1	N-Term(iTRAQ4plex); C2(Carbamidomethyl); K15(iTRAQ4plex)	0.781344	1.05673	85.89	2	1838.91	-2.19837
dYTMENILTQLk	B6SK03	N-Term(iTRAQ4plex); K12(iTRAQ4plex)	0.668205	1.05299	85.89	2	1756.94	-0.282837
fLQPSVAGFLLQk	B6STH5	N-Term(iTRAQ4plex); K13(iTRAQ4plex)	1.18173	0.92292	85.88	2	1736.04	1.05612
dATDDFEDVGHSTTAR	B4FKH7	N-Term(iTRAQ4plex)	0.985984	1.22175	85.87	2	1880.84	1.28949
iLDVVYNASNNELVR	C0PCV2;B4FGG1	N-Term(iTRAQ4plex)			85.85	2	1863.04	18.2917
gkAPITQQLPGESDAEYADFSSk	K7W9C9	N-Term(iTRAQ4plex); K2(iTRAQ4plex); K23(iTRAQ4plex)	0.746833	1.05221	85.83	3	2871.48	0.874164
fLADGSGAYTk	B4FN24	N-Term(iTRAQ4plex); K11(iTRAQ4plex)	0.992033	0.932467	85.81	2	1417.76	0.295048
aGPALLSGPIFATFEk	B6TK17	N-Term(iTRAQ4plex); K16(iTRAQ4plex)	0.799626	1.08013	85.81	2	1907.09	1.04777
gILASDESTGTIGk	B6SSU6	N-Term(iTRAQ4plex); K14(iTRAQ4plex)	0.95585	1.08379	85.79	2	1636.9	1.67637
eLVSNASDALDk	C0PDG3;K7V364;B8A158	N-Term(iTRAQ4plex); K12(iTRAQ4plex)			85.77	2	1549.83	0.706973
gFGFITYSDPAVVDk	B4FMA8	N-Term(iTRAQ4plex); K15(iTRAQ4plex)	0.883258	1.03482	85.77	2	1904	-1.15674
gDVSASDcAScLADAAk	B6SUE5	N-Term(iTRAQ4plex); C8(Carbamidomethyl); C11(Carbamidomethyl); K17(iTRAQ4plex)	0.728034	1.16644	85.73	2	1985.91	-4.43823
vLVTGLPSSASWQDLk	Q64HC2	N-Term(iTRAQ4plex); K16(iTRAQ4plex)	1.19354	0.941142	85.72	2	1989.12	-1.75111
aWNFTDLALPNDLIk	B7ZZ50	N-Term(iTRAQ4plex); K15(iTRAQ4plex)	5.48319	1.02809	85.72	2	2019.11	-4.23364
aFDDVNHQLQTk	B4FS99	N-Term(iTRAQ4plex); K12(iTRAQ4plex)	0.798652	0.986176	85.7	2	1703.9	1.36595
gLLNDQTLPLLTDSALR	B6T3E6;B4FGJ8;B6SGQ2	N-Term(iTRAQ4plex)			85.68	2	1984.12	-1.95741
vGQPSHGGGGASTASPR	B6TN35	N-Term(iTRAQ4plex)	0.752109	1.01948	85.67	2	1666.84	0.648225
eIAPIMSAYWEk	B6TNB5	N-Term(iTRAQ4plex); K12(iTRAQ4plex)	0.820554	0.990432	85.66	2	1725.91	-3.35678
vLGAFLEGGSPDENk	C4J4E4	N-Term(iTRAQ4plex); K15(iTRAQ4plex)	1.21127	1.03828	85.66	2	1820.96	-0.347737
lEVPDGAVFENk	B4F8W6	N-Term(iTRAQ4plex); K12(iTRAQ4plex)	0.94437	1.04813	85.64	2	1605.87	-1.12717
tLTAGQNPTVVDTDVGR	B6SKS2	N-Term(iTRAQ4plex)	1.50617	0.546074	85.63	2	1887.98	-2.72028
iSTMTADDYFEk	B4FS99	N-Term(iTRAQ4plex); K12(iTRAQ4plex)	1.23603	1.03967	85.63	2	1708.83	0.368184
lcLTSSPDVScSTk	B8A287	N-Term(iTRAQ4plex); C2(Carbamidomethyl); C11(Carbamidomethyl); K14(iTRAQ4plex)	0.926105	1.14302	85.62	2	1842.91	-2.11361
qALALLQDNYPEFVAk	B4FBC9	N-Term(iTRAQ4plex); K16(iTRAQ4plex)	1.09648	1.05614	85.62	2	2108.17	1.30055
tAISHVQNLIAGVTk	B6TH42	N-Term(iTRAQ4plex); K15(iTRAQ4plex)	1.00402	0.969615	85.6	2	1840.08	-4.63408
gPTMLQGSYSPAFPLk	B6T4X5	N-Term(iTRAQ4plex); K16(iTRAQ4plex)	0.896593	1.03855	85.59	2	1982.07	2.07291
gkNEcGIEEGVVAGMPSTk	B6TLR9	N-Term(iTRAQ4plex); K2(iTRAQ4plex); C5(Carbamidomethyl); K19(iTRAQ4plex)	0.780502	1.20228	85.59	2	2395.24	1.41907
aADSSSPPTVPASAAGk	B6TPW9	N-Term(iTRAQ4plex); K17(iTRAQ4plex)	0.693226	1.12502	85.56	2	1801.95	-1.665
iVALLGYDTGSNPPQR	B4G004	N-Term(iTRAQ4plex)	1.13408	1.10701	85.56	2	1845	-0.418373
sSDLSAASQMFYk	K7W2V5	N-Term(iTRAQ4plex); K13(iTRAQ4plex)	0.989628	0.983202	85.56	2	1722.86	0.705214
nQAVVDENVEk	P46420	N-Term(iTRAQ4plex); K11(iTRAQ4plex)	0.779878	1.07321	85.54	2	1532.82	0.754754
fDmGGSAAVFGAAk	C0P2V1;K7VTA2	N-Term(iTRAQ4plex); M3(Oxidation); K14(iTRAQ4plex)			85.53	2	1632.83	-0.802106
tVVVTEEETATk	C0P4T2	N-Term(iTRAQ4plex); K12(iTRAQ4plex)	1.09987	1.14428	85.52	2	1594.87	-1.97878
dEVTAQDLWWGk	C0P3W9	N-Term(iTRAQ4plex); K12(iTRAQ4plex)	1.06224	0.951673	85.51	2	1735.89	-1.73811
vEVITPEEHLGDVIGDLNSR	K7UKK5	N-Term(iTRAQ4plex)	1.06928	1.07288	85.5	2	2336.23	1.86342
vLNQLLTEMDGMNAk	K7VQA7;F8UV61;B4FZM3	N-Term(iTRAQ4plex); K15(iTRAQ4plex)			85.49	2	1965.04	2.19391
ySLAAVTNDIFTk	B6STQ5	N-Term(iTRAQ4plex); K13(iTRAQ4plex)	0.964883	0.993052	85.48	2	1730.96	0.685193
vALYGTTVDTTNMk	B4FT12	N-Term(iTRAQ4plex); K14(iTRAQ4plex)	0.970739	1.02497	85.46	2	1801.96	-1.14845
aGAAGSPAALEVLGFDAk	C0P9T2	N-Term(iTRAQ4plex); K18(iTRAQ4plex)	0.998841	1.11889	85.46	2	1933.07	2.08638
tLYDAVQSIkPTVLIGTSGVGR	B4F8P6	N-Term(iTRAQ4plex); K10(iTRAQ4plex)	1.41312	0.982408	85.46	3	2563.47	-1.10521
sAIENSTSDYDkEk	P29185	N-Term(iTRAQ4plex); K12(iTRAQ4plex); K14(iTRAQ4plex)	0.991378	1.0605	85.45	2	2019.03	1.72224
lVGVEAAGHGVDTDk	K7TR93	N-Term(iTRAQ4plex); K15(iTRAQ4plex)	1.10899	1.08037	85.44	2	1755.94	-1.92468
vYVVGGHVTcVk	Q84Y01	N-Term(iTRAQ4plex); C10(Carbamidomethyl); K12(iTRAQ4plex)	0.869619	1.03628	85.44	2	1605.9	-2.37379
gFGFVTMSTIEEADk	B4F8L8	N-Term(iTRAQ4plex); K15(iTRAQ4plex)	1.00422	1.00404	85.43	2	1919.96	-2.16749
sHIGGAAVSAAk	B6SKB7	N-Term(iTRAQ4plex); K12(iTRAQ4plex)	1.20388	1.06081	85.43	2	1356.78	0.032264
gPSSGNLPAALDVEIR	B6T540	N-Term(iTRAQ4plex)	0.964211	1.19583	85.38	2	1739.94	-2.42606
fGDDDPTAVEGSVAPQk	K7UWX4	N-Term(iTRAQ4plex); K17(iTRAQ4plex)	1.47928	1.15073	85.36	2	2021	-2.06249
aIAEIFADAGFSDVTk	B6TBW2	N-Term(iTRAQ4plex); K16(iTRAQ4plex)	1.01073	1.00628	85.36	2	1943.05	6.68474
qPFVIGVSGGTASGk	B6T7J2	N-Term(iTRAQ4plex); K15(iTRAQ4plex)	0.957692	1.03892	85.35	2	1692.95	1.41895
vETQGIcTGHTLMDQGLk	K7TUY1;B6THD4	N-Term(iTRAQ4plex); C7(Carbamidomethyl); K18(iTRAQ4plex)			85.35	3	2276.17	2.0586
eGLAPINLIVEDk	B4FA16	N-Term(iTRAQ4plex); K13(iTRAQ4plex)	0.894696	1.07053	85.34	2	1698.99	2.95015
tISAcSNEISEGck	B6U0J6	N-Term(iTRAQ4plex); C5(Carbamidomethyl); C13(Carbamidomethyl); K14(iTRAQ4plex)	0.748145	1.00359	85.34	2	1843.88	3.57677
lEEVYGSYDAPSQk	C0P455	N-Term(iTRAQ4plex); K14(iTRAQ4plex)	1.17954	0.991661	85.33	2	1873.95	3.4359
eYETVQSDASLLASGk	C0P7J4	N-Term(iTRAQ4plex); K16(iTRAQ4plex)	0.925327	1.09928	85.33	2	1986.03	0.79795
aIADGSLLDLLR	Q84KR7	N-Term(iTRAQ4plex)	0.830851	0.9808	85.32	2	1400.82	0.545227
sDIIVSPSILSANFAk	C0HIC1	N-Term(iTRAQ4plex); K16(iTRAQ4plex)	1.14655	0.904327	85.32	2	1950.12	1.67499
eAFAAPGLGYVDIPNAQIR	B6TUA2	N-Term(iTRAQ4plex)	1.052	1.01959	85.28	2	2146.13	-5.57849
yLQQLVMESLGk	C0PAU7;B4FQC6	N-Term(iTRAQ4plex); K12(iTRAQ4plex)			85.28	2	1696.96	1.43289
cFGENYVQELIDk	B4FAQ2	N-Term(iTRAQ4plex); C1(Carbamidomethyl); K13(iTRAQ4plex)	1.04491	1.04934	85.27	2	1902.95	0.10414
vSFIVDDAADSVkPVTYVk	B6SL10	N-Term(iTRAQ4plex); K13(iTRAQ4plex); K19(iTRAQ4plex)	0.965489	1.12005	85.25	2	2485.4	3.2113
gLDVDxLYVSHIQVNQAQk	B6UDY2	N-Term(iTRAQ4plex); X6(D); K19(iTRAQ4plex)	0.884124	1.0763	85.24	2	2430.31	10.8046
qLQAEDVVVTGk	B4FUZ5	N-Term(iTRAQ4plex); K12(iTRAQ4plex)	0.951637	0.901441	85.23	2	1574.9	2.53891
iTSPASTSGALPTSEIEER	B4FJF2	N-Term(iTRAQ4plex)	1.12326	1.12361	85.21	2	2090.07	-2.05969
scTTEGSTSFLEk	B4FJU6	N-Term(iTRAQ4plex); C2(Carbamidomethyl); K13(iTRAQ4plex)	1.02828	1.08012	85.21	2	1734.85	1.19128
dGASGYGDAGGEDVR	C0P8S9	N-Term(iTRAQ4plex)	0.781117	1.26287	85.18	2	1569.69	-1.53455
eVILPDSVVEASk	K7VKP3	N-Term(iTRAQ4plex); K13(iTRAQ4plex)	0.786689	1.12016	85.18	2	1673.96	0.383253
dGDVALFFGLSGTGk	C0P3W9;K7VNE0	N-Term(iTRAQ4plex); K15(iTRAQ4plex)			85.18	2	1771.95	3.0999
mLGGGGVDGAIHQAAGPELVQAcR	C0PAT3	N-Term(iTRAQ4plex); C23(Carbamidomethyl)	1.24731	1.13849	85.16	3	2508.26	0.856792
kPQVEESYGSEYGSGFGR	B4G1E6;B6T4Q5	N-Term(iTRAQ4plex); K1(iTRAQ4plex)			85.16	2	2265.1	0.938865
dINNITLFADNk	B6TF66	N-Term(iTRAQ4plex); K12(iTRAQ4plex)	1.01013	0.979865	85.14	2	1665.9	-0.134789
eITPPVSSTAPATGAPk	B6T1F1	N-Term(iTRAQ4plex); K17(iTRAQ4plex)	0.852987	1.06531	85.13	2	1912.07	1.40378
gVSYEYVEEDVSNk	B6SS87	N-Term(iTRAQ4plex); K14(iTRAQ4plex)	0.959392	1.12531	85.1	2	1905.94	2.2454
iVNLEALAAGTNk	B4FSY4;C4JC13	N-Term(iTRAQ4plex); K13(iTRAQ4plex)			85.09	2	1601.95	1.62738
kDNAEGQEVEAAAEETk	C0PCV2	N-Term(iTRAQ4plex); K1(iTRAQ4plex); K17(iTRAQ4plex)	0.974683	1.10179	85.09	2	2251.15	1.70179
lVDIGTVTAQQAk	K7V9Q3	N-Term(iTRAQ4plex); K13(iTRAQ4plex)	1.03736	1.03077	85.08	2	1631.96	0.961092
gTAAAAVVAAFPHIQR	B1P123;B6T9T0	N-Term(iTRAQ4plex)			85.06	2	1723.97	-1.78446
eGVIQHSTINNLAIGR	B4FM07;C4J9M7	N-Term(iTRAQ4plex)			85.05	2	1866.03	0.379303
fGTVLENVVFDEHTR	C0P3W9	N-Term(iTRAQ4plex)	1.16107	0.996297	85.05	2	1906.98	-0.480299
iTPADIEAAAGIkPk	B4FWQ0	N-Term(iTRAQ4plex); K13(iTRAQ4plex); K15(iTRAQ4plex)	0.842027	1.06143	85.05	2	1927.17	4.28689
sLESASTAIVAALk	Q7XYR4	N-Term(iTRAQ4plex); K14(iTRAQ4plex)	0.857452	1.05191	85.03	2	1648.97	-0.640535
fTTYNYmIDGk	B4FHK4	N-Term(iTRAQ4plex); M7(Oxidation); K11(iTRAQ4plex)	1.48183	0.981176	85.02	2	1656.82	-0.238818
vLTTEEIDQHLTAISERD	B4F7U0	N-Term(iTRAQ4plex)	1.13374	1.1242	85.02	2	2214.14	0.95001
gGGQEGDGEEEk	B4FL61	N-Term(iTRAQ4plex); K12(iTRAQ4plex)	0.831114	1.35939	84.99	2	1479.68	1.73656
fFETFAAPFTk	O65101	N-Term(iTRAQ4plex); K11(iTRAQ4plex)	1.24744	0.703296	84.99	2	1593.86	1.02772
lVLEVAQHLGENMVR	P19023;B6SVV9	N-Term(iTRAQ4plex)			84.99	2	1852.03	2.91991
mTPGHASLGk	B6TNB5	N-Term(iTRAQ4plex); K10(iTRAQ4plex)	0.704234	1.18453	84.98	2	1286.72	4.06456
tTWPYGSGVWSk	B6TPP7	N-Term(iTRAQ4plex); K12(iTRAQ4plex)	1.0634	0.976086	84.97	2	1656.86	0.753085
eLAATEIDGYcEGELIk	B4FSN3;B4FV74	N-Term(iTRAQ4plex); C11(Carbamidomethyl); K17(iTRAQ4plex)			84.96	2	2199.11	-1.1005
acGAVIVNRPEELQESDVGTR	B6UCD0	N-Term(iTRAQ4plex); C2(Carbamidomethyl)	0.904799	1.08557	84.94	2	2444.23	-0.155979
gELQcIGATTLDEYR	C0PFV4;K7TSX2	N-Term(iTRAQ4plex); C5(Carbamidomethyl)			84.9	2	1869.92	1.57711
gLLDLTcQTVADMIk	B6T1N1	N-Term(iTRAQ4plex); C7(Carbamidomethyl); K15(iTRAQ4plex)	0.870174	1.04954	84.88	2	1966.06	0.450084
sTAASVTPVRPGk	B6TJD6;B4FPA3	N-Term(iTRAQ4plex); K13(iTRAQ4plex)			84.88	3	1558.91	-1.60897
vLVVANPANTNALILk	B6SLL8;Q08062	N-Term(iTRAQ4plex); K16(iTRAQ4plex)			84.87	2	1938.2	0.223501
eYLPIEGLAAFNk	B6T9J4	N-Term(iTRAQ4plex); K13(iTRAQ4plex)	0.929775	0.974583	84.87	2	1752.98	0.886608
eLLVGkDDELLQTDTk	B6T962	N-Term(iTRAQ4plex); K6(iTRAQ4plex); K16(iTRAQ4plex)	1.02379	1.1676	84.87	2	2249.26	-1.00931
acTDcVSAAASQLk	C0PA90	N-Term(iTRAQ4plex); C2(Carbamidomethyl); C5(Carbamidomethyl); K14(iTRAQ4plex)	0.727333	1.01913	84.86	2	1769.88	-0.260549
iMANPDVAVAFQNPk	B8A1S6;B6TJM7	N-Term(iTRAQ4plex); K15(iTRAQ4plex)			84.85	2	1903.03	-1.91149
tYGFLTPEFWAETk	B6TNR8	N-Term(iTRAQ4plex); K14(iTRAQ4plex)	1.08382	1.00568	84.84	2	1978.02	-0.133624
fNLDWTDPDQSLEk	B4FTN5	N-Term(iTRAQ4plex); K14(iTRAQ4plex)	0.930684	1.08102	84.84	2	1995.99	0.990885
mLEPSFGQPGEcFAVk	B6THU8	N-Term(iTRAQ4plex); C12(Carbamidomethyl); K16(iTRAQ4plex)	0.91896	1.10876	84.83	2	2085.04	-1.50557
aGSDDVGAASANSTAASGEDLk	B6T1N1	N-Term(iTRAQ4plex); K22(iTRAQ4plex)	1.07164	1.15407	84.81	3	2282.1	-0.164546
vFAAVPSkPGAEFPNAAR	B6SLK4	N-Term(iTRAQ4plex); K8(iTRAQ4plex)	1.136	0.978644	84.81	2	2117.18	3.65738
vPLMTLGFEk	B6SZ34	N-Term(iTRAQ4plex); K10(iTRAQ4plex)	1.07545	0.811576	84.8	2	1422.83	4.04257
acPTDVLEMIPWDGck	P11601	N-Term(iTRAQ4plex); C2(Carbamidomethyl); C15(Carbamidomethyl); K16(iTRAQ4plex)	0.717908	0.950827	84.78	2	2180.05	1.26905
aLAATAGNVHAAVER	C0PFI6	N-Term(iTRAQ4plex)	0.896963	0.93981	84.78	2	1594.88	-1.39204
vVPQAGQVWFPDSATk	B4FFR9	N-Term(iTRAQ4plex); K16(iTRAQ4plex)	0.820499	0.995769	84.77	2	2018.09	-1.62772
vVPAASPITNAGk	K7UWU7	N-Term(iTRAQ4plex); K13(iTRAQ4plex)	0.799331	1.1332	84.76	2	1512.9	-0.89151
sQIIVDAEEFkk	B4FIZ5	N-Term(iTRAQ4plex); K11(iTRAQ4plex); K12(iTRAQ4plex)	1.04394	1.0107	84.75	2	1839.06	-0.16912
fGGFVADADVGEQAAR	B6TNW5	N-Term(iTRAQ4plex)	1.11623	1.07229	84.74	2	1753.86	-1.99323
eFLWQEGHTAFATk	K7UDG5	N-Term(iTRAQ4plex); K14(iTRAQ4plex)	1.04142	1.00064	84.74	2	1953.01	-1.13297
aTAATSLAAPAGDLR	C0P9R5	N-Term(iTRAQ4plex)	0.876827	0.996387	84.72	2	1529.85	3.37574
gHYLNATAGTcEEMIk	P00874	N-Term(iTRAQ4plex); C11(Carbamidomethyl); K16(iTRAQ4plex)	0.747803	0.94767	84.72	2	2083.03	6.19228
ePNAMALTTANk	C0HJ16	N-Term(iTRAQ4plex); K12(iTRAQ4plex)	1.32109	0.90839	84.71	2	1548.83	1.1409
eEPAVIESYYNk	K7V763	N-Term(iTRAQ4plex); K12(iTRAQ4plex)	0.973376	1.04601	84.7	2	1729.89	1.20087
tQSNPNEQNVELNR	P60138	N-Term(iTRAQ4plex)	2.42757	0.686922	84.7	2	1786.88	2.44712
lIQIEDPLAEATk	C0PF85	N-Term(iTRAQ4plex); K13(iTRAQ4plex)	1.09988	1.0204	84.7	2	1729	-0.52576
dEYcLcHLATGDMLR	B4FI76;C4J093;C0PM74	N-Term(iTRAQ4plex); C4(Carbamidomethyl); C6(Carbamidomethyl)			84.69	2	1997.89	-3.7733
vIETDPAEYcIVAPDTEIFcDGEPIkR	F8UV61	N-Term(iTRAQ4plex); C10(Carbamidomethyl); C20(Carbamidomethyl); K26(iTRAQ4plex)	1.03577	1.11191	84.68	3	3425.69	1.33431
ycTDIGSSTSSMGSLER	K7TGW6	N-Term(iTRAQ4plex); C2(Carbamidomethyl)	1.64284	1.05101	84.67	2	1994.89	-2.74818
yTTVQFTGEVLk	B6T9C0	N-Term(iTRAQ4plex); K12(iTRAQ4plex)	1.02864	0.979813	84.67	2	1673.93	-2.07118
vAVSFTHTIk	P93643;B6TKB3	N-Term(iTRAQ4plex); K10(iTRAQ4plex)			84.65	2	1390.84	4.61583
hAVLHDQETGAk	C0PFT6	N-Term(iTRAQ4plex); K12(iTRAQ4plex)	0.975798	1.02788	84.65	2	1593.86	0.947254
lTQAQLAQMINEkPQVIQEYESGk	B6T8B3;B4FGM4	N-Term(iTRAQ4plex); K13(iTRAQ4plex); K24(iTRAQ4plex)			84.64	4	3178.72	0.750369
lVNDVGAVVNNDPEVNk	B5AMJ8	N-Term(iTRAQ4plex); K17(iTRAQ4plex)	1.13478	1.07971	84.63	2	2084.12	-0.741776
sPIVVFDDVDIDk	C0P9J6;Q53CF4	N-Term(iTRAQ4plex); K13(iTRAQ4plex)			84.63	2	1749.95	0.828073
aSVTDFGAVGDGATLNTk	C4J3A3	N-Term(iTRAQ4plex); K18(iTRAQ4plex)	1.05091	0.961967	84.62	2	2012.05	-1.42358
gSEGYTYNYYEDLTPk	B6TN15	N-Term(iTRAQ4plex); K16(iTRAQ4plex)	0.836655	0.992169	84.62	2	2188.03	0.692789
vcIADIQDEAGQQLR	B6TKU7	N-Term(iTRAQ4plex); C2(Carbamidomethyl)	1.00753	1.05912	84.61	2	1859.94	-2.44189
sTVTSDIIEFLGk	B4FJJ9	N-Term(iTRAQ4plex); K13(iTRAQ4plex)	1.04762	0.990179	84.61	2	1697.96	1.82157
nATLTNEkETDAcPIR	B6U0S1	N-Term(iTRAQ4plex); K8(iTRAQ4plex); C13(Carbamidomethyl)	1.0659	0.912214	84.61	2	2121.09	0.50625
hTMALTSEGk	B4FTT2	N-Term(iTRAQ4plex); K10(iTRAQ4plex)	0.845842	1.11167	84.61	2	1362.73	0.30851
dAVAGGSTQTMk	B8A3D0	N-Term(iTRAQ4plex); K12(iTRAQ4plex)	0.944921	1.01389	84.6	2	1453.75	-3.72926
gGYEISIVDASDGR	P46617	N-Term(iTRAQ4plex)	0.812271	1.02289	84.6	2	1582.78	-0.840603
aTAGDTHLGGEDFDNR	B7ZZ42;K7VW90;C4J410;B6SZ69;B6U1E4	N-Term(iTRAQ4plex)			84.6	2	1819.83	-0.337054
sISDLIPHEIATIEk	K7U7Z6	N-Term(iTRAQ4plex); K15(iTRAQ4plex)	0.855375	1.04406	84.6	2	1954.12	3.71411
gNGIDQASHNLTVATR	B6T6V5	N-Term(iTRAQ4plex)	0.679855	0.990666	84.59	2	1797.93	-0.765562
aGLAQLIGLAGETNVQGEEQk	B4FX21	N-Term(iTRAQ4plex); K21(iTRAQ4plex)	0.953885	0.997784	84.58	3	2414.32	3.46141
aVVVEAVDSVQk	B6TJE8	N-Term(iTRAQ4plex); K12(iTRAQ4plex)	1.09199	1.00311	84.55	2	1531.9	1.06393
fVINSDSPQEVEVGk	B6U4M6	N-Term(iTRAQ4plex); K15(iTRAQ4plex)	1.10077	1.13466	84.55	2	1936.03	0.195161
gSGPSSGGHSYTPIR	B6TI68	N-Term(iTRAQ4plex)	0.620167	1.14808	84.54	2	1603.8	1.02624
gAGDDTSVPAAGSVR	B6TZA6	N-Term(iTRAQ4plex)	0.890498	1.0213	84.52	2	1503.75	-1.81488
mVDLQSSEADLAk	K7V0W5	N-Term(iTRAQ4plex); K13(iTRAQ4plex)	0.74475	2.05012	84.52	2	1694.88	-2.46356
aGLTEEQLQEQIEQR	C0PHQ1	N-Term(iTRAQ4plex)	0.927757	1.14127	84.49	2	1915.98	-2.95467
iAYVEDIAEGLEk	B6U8S0	N-Term(iTRAQ4plex); K13(iTRAQ4plex)	1.05825	1.06697	84.47	2	1737.95	-0.565217
ePITTALAQAGLLEPk	O23813	N-Term(iTRAQ4plex); K16(iTRAQ4plex)	1.08808	0.996874	84.47	2	1940.13	-0.0961467
sTAASGATSIASGVQTPR	K7UN30	N-Term(iTRAQ4plex)	1.46992	1.03711	84.46	2	1805.95	2.09041
nVSQADAALk	B4FWI4	N-Term(iTRAQ4plex); K10(iTRAQ4plex)	1.0175	1.03109	84.46	2	1304.74	1.95035
aIMSNEEFDNLk	B4FTA7	N-Term(iTRAQ4plex); K12(iTRAQ4plex)	1.02791	1.13193	84.46	2	1698.86	0.128571
dPSTNTDLEVQEk	B4FQK5	N-Term(iTRAQ4plex); K13(iTRAQ4plex)	0.901081	1.22422	84.45	2	1763.89	-0.145771
vcMLGDAQHVEEAER	C4J929	N-Term(iTRAQ4plex); C2(Carbamidomethyl)	1.19921	1.24587	84.43	2	1887.88	-0.716163
eELEDVLNTPLPEHPk	K7VWJ6;K7UMY0	N-Term(iTRAQ4plex); K16(iTRAQ4plex)			84.42	2	2148.14	-2.55695
fLEDHPGGDDVLLSSTAk	B4FKH7	N-Term(iTRAQ4plex); K18(iTRAQ4plex)	1.07017	1.19948	84.41	3	2189.13	0.692633
eMPVVQDGPPPGGFAPVR	B6T2Q2	N-Term(iTRAQ4plex)	0.970089	1.15678	84.38	2	1994.02	-3.41828
nHTVVVTDDGk	B6TA37	N-Term(iTRAQ4plex); K11(iTRAQ4plex)	1.25436	1.03316	84.38	2	1472.8	2.54089
aQGGPGAGPGGLGGPmDFGR	K7UDM8	N-Term(iTRAQ4plex); M16(Oxidation)	0.844602	1.05931	84.37	2	1915.92	0.114021
eQQALLELEDTAAR	B6SMG8	N-Term(iTRAQ4plex)	1.25205	1.08732	84.35	2	1730.9	-1.88214
sTSFSPATEAMSETk	B4F8E3	N-Term(iTRAQ4plex); K15(iTRAQ4plex)	1.08577	1.07922	84.35	2	1861.91	-0.0655693
gLQEEFEEHAEk	B4FER8;B6SRG5	N-Term(iTRAQ4plex); K12(iTRAQ4plex)			84.34	2	1733.86	1.58395
fSAASVAWSGk	B4FRI1	N-Term(iTRAQ4plex); K11(iTRAQ4plex)	1.00707	0.912969	84.34	2	1398.76	-0.528491
eLGTPDTTAQVHPGLFTk	B6TFA0	N-Term(iTRAQ4plex); K18(iTRAQ4plex)	0.972727	1.07708	84.33	2	2200.2	5.35942
sAPAFIELDTk	P00827	N-Term(iTRAQ4plex); K11(iTRAQ4plex)	1.09368	0.88044	84.32	2	1479.83	2.46941
cQGIIALNMEDGTLHR	B8A0Q6	N-Term(iTRAQ4plex); C1(Carbamidomethyl)	1.22432	1.08522	84.32	2	1971.99	0.167087
aPSGSGGGVk	B4FUC2	N-Term(iTRAQ4plex); K10(iTRAQ4plex)	0.91137	1.1225	84.31	2	1104.63	1.75217
vTTLATTSVAk	B6SL10	N-Term(iTRAQ4plex); K11(iTRAQ4plex)	1.21496	1.00581	84.29	2	1379.84	0.212566
dcLGTIAQSGTSk	K7V364;B8A158	N-Term(iTRAQ4plex); C2(Carbamidomethyl); K13(iTRAQ4plex)			84.29	2	1625.84	-0.222451
eMYSALNAVSGHYISFGPTAPIPAk	B6T2V3	N-Term(iTRAQ4plex); K25(iTRAQ4plex)	0.978481	0.94227	84.29	3	2909.51	0.508353
aAEEVIFGEPEVTTGAAGDLQQITGLAk	B1P2H4;B1P2H3	N-Term(iTRAQ4plex); K28(iTRAQ4plex)			84.29	3	3103.64	0.929325
eYGDFPLPIALVENSGR	Q9SBX0;B6TBT7	N-Term(iTRAQ4plex)			84.28	2	2021.09	19.5512
fASVPcGGGGVAVAAGAPAAGGAAPAAEAk	B4FI88	N-Term(iTRAQ4plex); C6(Carbamidomethyl); K30(iTRAQ4plex)	1.2633	1.0528	84.28	2	2798.46	2.02708
tYVDLLQDLMEk	B8A0F1	N-Term(iTRAQ4plex); K12(iTRAQ4plex)	1.12237	1.10534	84.28	2	1755.95	4.51417
mAAQTVGNSVSEFLSGFSDGk	B6UCC1	N-Term(iTRAQ4plex); M1(Oxidation); K21(iTRAQ4plex)	0.997163	1.2133	84.27	3	2436.2	1.319
yGcNVPLLLMNSFNTHDDTQk	B4FAD9;B4F8W6	N-Term(iTRAQ4plex); C3(Carbamidomethyl); K21(iTRAQ4plex)			84.24	3	2755.36	5.0015
qQQHQEAYDEDEDMPGGAQR	C0P7S8	N-Term(iTRAQ4plex)	1.11357	1.30693	84.21	3	2476.06	0.351834
eLSGTLQSEADSk	B6T6V4	N-Term(iTRAQ4plex); K13(iTRAQ4plex)	0.952864	1.02514	84.2	2	1652.86	-0.274486
gASYYNcQPGAEANPYSR	B6TU33	N-Term(iTRAQ4plex); C7(Carbamidomethyl)	0.704921	1.06864	84.19	2	2148.95	-0.518711
dPSQLDELHcVAk	B4FVN1	N-Term(iTRAQ4plex); C10(Carbamidomethyl); K13(iTRAQ4plex)	0.959164	1.07077	84.19	2	1799.92	2.18703
sPNSDTYVIFGEAk	K7VIA7;B4FL79	N-Term(iTRAQ4plex); K14(iTRAQ4plex)			84.17	2	1815.93	-2.51705
fcNPELSEIVTk	B5AMJ8	N-Term(iTRAQ4plex); C2(Carbamidomethyl); K12(iTRAQ4plex)	1.11302	1.053	84.16	2	1724.92	4.35997
yAAISQDNGLVPIVEPEILLDGEHGIER	B4FTI5	N-Term(iTRAQ4plex)	1.2702	0.986496	84.16	3	3191.67	0.0423554
qLNSGLLLVSGPFk	C0PH34	N-Term(iTRAQ4plex); K14(iTRAQ4plex)	1.08818	0.94717	84.15	2	1761.04	-5.34887
gGGPTHLAILSQPPDTINGSIR	Q84KR7;B4FA25	N-Term(iTRAQ4plex)			84.15	2	2345.27	0.773272
tLAADASHDLMLk	B4F8X9	N-Term(iTRAQ4plex); K13(iTRAQ4plex)	0.904516	1.11616	84.15	2	1673.91	0.12939
sSTDQVESkDEVVSk	O64409	N-Term(iTRAQ4plex); K9(iTRAQ4plex); K15(iTRAQ4plex)	1.00595	1.13687	84.15	2	2070.09	-0.536192
vLPYADYIFGNETEAk	Q9XGC6	N-Term(iTRAQ4plex); K16(iTRAQ4plex)	0.935339	1.02541	84.14	2	2118.1	0.164277
cEIGDSLEEFLTk	B6T2L2	N-Term(iTRAQ4plex); C1(Carbamidomethyl); K13(iTRAQ4plex)	1.04188	1.04398	84.12	2	1828.92	-0.0839324
ecDGVYAIGDcATINQR	B6SVE6	N-Term(iTRAQ4plex); C2(Carbamidomethyl); C11(Carbamidomethyl)	1.00702	1.13025	84.11	2	2085.94	-0.80315
aDAFEYADQVLEk	B6U4G5	N-Term(iTRAQ4plex); K13(iTRAQ4plex)	1.15119	0.967739	84.1	2	1786.91	-0.411813
lAPEYENAAk	A5A5E7	N-Term(iTRAQ4plex); K10(iTRAQ4plex)	0.856097	1.06579	84.09	2	1393.76	1.70146
tSQGSNELLEYLk	K7U4C2	N-Term(iTRAQ4plex); K13(iTRAQ4plex)	1.16101	1.04449	84.05	2	1769.95	-1.28052
mScLFINDLDAGAGR	Q9ZT00	N-Term(iTRAQ4plex); C3(Carbamidomethyl)	1.16228	0.916196	84.04	2	1783.86	-0.772946
yGGGANELSDGYSk	Q9ATM7;B6T7B8	N-Term(iTRAQ4plex); K14(iTRAQ4plex)			84.04	2	1705.82	-3.78761
aNVILPSSAFSEk	B4F8V5;B8A3M9	N-Term(iTRAQ4plex); K13(iTRAQ4plex)			84.03	2	1650.93	1.06078
gGTGIVAAATGTDGQIR	C4J6Q6	N-Term(iTRAQ4plex)	1.17818	1.15047	84.03	2	1688.9	-2.76524
qHALLDNLNQELSQk	B6T3D4	N-Term(iTRAQ4plex); K15(iTRAQ4plex)	1.00608	1.07684	84.03	2	2039.11	-1.59327
nIMENcQENATVLk	B4F972	N-Term(iTRAQ4plex); C6(Carbamidomethyl); K14(iTRAQ4plex)	1.2418	1.07906	84.01	2	1951.98	-2.1468
aIVWTGEELGAk	K7UKK5	N-Term(iTRAQ4plex); K12(iTRAQ4plex)	0.870972	1.05531	84	2	1561.89	2.02104
aLHLTDTDTNPSk	E0XCP4	N-Term(iTRAQ4plex); K13(iTRAQ4plex)	0.826548	1.03843	84	2	1700.9	-1.273
sSGEASGSGSGGk	B6TC68	N-Term(iTRAQ4plex); K13(iTRAQ4plex)	1.02815	1.07084	83.99	2	1355.67	0.775583
fASVPcGGGGGMAVAAAGPAAGGAAPAAEAk	Q9SM25	N-Term(iTRAQ4plex); C6(Carbamidomethyl); K31(iTRAQ4plex)	1.04676	1.0749	83.97	3	2887.44	-0.73142
lALETIDLAk	B4FPG3	N-Term(iTRAQ4plex); K10(iTRAQ4plex)	0.874738	1.06858	83.97	2	1374.85	0.773486
vIQQYVENELAk	K7VD78	N-Term(iTRAQ4plex); K12(iTRAQ4plex)	1.14729	1.06217	83.97	2	1721.97	1.58958
sVPLTEVQIAEk	C0P2K4	N-Term(iTRAQ4plex); K12(iTRAQ4plex)	0.977881	1.00521	83.94	2	1601.94	0.566518
lAQIcGIIASDEk	B6SNC1;B6TYP2	N-Term(iTRAQ4plex); C5(Carbamidomethyl); K13(iTRAQ4plex)			83.93	2	1705.93	-3.86195
lPTDEALEGQIk	B4FDE1	N-Term(iTRAQ4plex); K12(iTRAQ4plex)	0.931501	1.106	83.92	2	1601.9	1.10186
dIIEENLSYGSEk	Q7XYR4	N-Term(iTRAQ4plex); K13(iTRAQ4plex)	0.94947	0.974975	83.92	2	1784.92	1.03689
sSGGLSEVEIEk	C4JBB8	N-Term(iTRAQ4plex); K12(iTRAQ4plex)	0.88237	1.14143	83.89	2	1522.82	-1.50152
gAGYTFGQDISEQFNHTNSLR	B4G1M9	N-Term(iTRAQ4plex)	0.913067	1.12697	83.89	3	2486.18	-0.105635
dQNDEQEETVAAR	K7VXI7	N-Term(iTRAQ4plex)	1.31801	1.27718	83.88	2	1648.75	-2.99485
vPAAILSTYAk	K7UR68	N-Term(iTRAQ4plex); K11(iTRAQ4plex)	1.02326	0.968768	83.87	2	1421.86	1.36379
aVcmISNNTAVAEVFSR	P33627;K7VKH1	N-Term(iTRAQ4plex); C3(Carbamidomethyl); M4(Oxidation)			83.85	2	2028.99	-2.47546
iLVQGNQVGcLLGk	B6UDK8	N-Term(iTRAQ4plex); C10(Carbamidomethyl); K14(iTRAQ4plex)	0.968521	1.00923	83.83	2	1787.05	1.29915
yTDFLLATAAGk	B6SVZ5	N-Term(iTRAQ4plex); K12(iTRAQ4plex)	1.13288	0.960458	83.82	2	1558.87	-1.77634
iPAAAPSFESPk	B6TL91	N-Term(iTRAQ4plex); K12(iTRAQ4plex)	0.891846	0.959195	83.78	2	1502.85	1.29524
lMMEQSSAVk	Q7XB40	N-Term(iTRAQ4plex); K10(iTRAQ4plex)	0.97834	1.02197	83.76	2	1411.75	1.08571
sSAGGFLGDLVk	B6U7G0	N-Term(iTRAQ4plex); K12(iTRAQ4plex)	1.14621	1.06079	83.75	2	1438.81	0.0301802
lQELVNLVVVcGDHGNPSk	P49036	N-Term(iTRAQ4plex); C11(Carbamidomethyl); K19(iTRAQ4plex)	0.915696	0.966168	83.75	3	2366.27	0.241331
aLVVINPGNPTGQVLVEENQk	Q5GAU1	N-Term(iTRAQ4plex); K21(iTRAQ4plex)	1.00287	1.07644	83.74	2	2507.41	1.36987
yWLcAATQDSVk	B6SJ21;B4FKM1	N-Term(iTRAQ4plex); C4(Carbamidomethyl); K12(iTRAQ4plex)			83.72	2	1729.88	1.08649
vSEmLGNVNTSSALSAFEk	B4F8L0	N-Term(iTRAQ4plex); M4(Oxidation); K19(iTRAQ4plex)	1.05456	0.963818	83.72	2	2288.17	-0.0270131
tkGEAGTGNVVEAVR	B4FRZ2;B6SJQ3	N-Term(iTRAQ4plex); K2(iTRAQ4plex)			83.72	3	1775.99	1.78114
lSALLSAADGEAGEAGGR	K7UP24	N-Term(iTRAQ4plex)	1.48552	1.30833	83.7	3	1788.92	-0.370669
lSAGIASILESk	B6TSN0	N-Term(iTRAQ4plex); K12(iTRAQ4plex)	1.17139	0.96362	83.7	2	1476.89	-0.658833
lGDLDVNDQEFIEATk	B6TSQ9	N-Term(iTRAQ4plex); K16(iTRAQ4plex)	0.895837	1.29705	83.7	2	2095.08	1.31252
aVQSGNVQEAIEk	B4FSH1	N-Term(iTRAQ4plex); K13(iTRAQ4plex)	1.20453	1.0674	83.69	2	1660.92	4.59224
dGAVAQNNVPSAPR	C4JC43	N-Term(iTRAQ4plex)	0.730581	0.633807	83.68	2	1539.8	1.63483
gDALYAMELALALEk	P29036	N-Term(iTRAQ4plex); K15(iTRAQ4plex)	1.00741	1.07022	83.66	2	1896.05	7.51826
vDEIFGPINESYFSVk	B4FGF0	N-Term(iTRAQ4plex); K16(iTRAQ4plex)	1.17473	1.02761	83.65	2	2132.12	1.63536
mHANLDYNPNVDPVAPLER	Q9SYS1	N-Term(iTRAQ4plex)	1.09414	1.19303	83.65	2	2309.15	2.09622
aNFLSADDFEPALIPSk	B4FAK8;B6TNF1	N-Term(iTRAQ4plex); K17(iTRAQ4plex)			83.64	2	2123.13	-0.396312
aSALPASccSGVk	B6TVI1	N-Term(iTRAQ4plex); C8(Carbamidomethyl); C9(Carbamidomethyl); K13(iTRAQ4plex)	0.801514	0.926768	83.63	2	1595.82	3.82484
sDVEAAQNLFPDWELEk	B4FN43	N-Term(iTRAQ4plex); K17(iTRAQ4plex)	1.07702	0.997779	83.62	2	2279.15	1.9786
fSLAEPSSTTTTEALk	B6TTG2	N-Term(iTRAQ4plex); K16(iTRAQ4plex)	1.10884	1.00342	83.61	2	1971.05	-2.46685
vTAIFPDAGAAALLk	B7ZY52	N-Term(iTRAQ4plex); K15(iTRAQ4plex)	1.08762	1.00973	83.6	2	1746.05	3.14352
lALYSLEAGPEWIk	B6TMW7;B6TXH5;B4FEH9	N-Term(iTRAQ4plex); K14(iTRAQ4plex)			83.6	2	1878.06	1.75693
lAEQYIEAFSNLAQk	Q9M585	N-Term(iTRAQ4plex); K15(iTRAQ4plex)	0.928364	1.02923	83.6	2	2013.09	1.25246
lMSSAGSMFVDEk	G3K3T2	N-Term(iTRAQ4plex); K13(iTRAQ4plex)	1.14409	1.00427	83.59	2	1689.84	-0.801789
sQVFSTAADNQTQVGIR	B6U4A3;C0P9K2	N-Term(iTRAQ4plex)			83.58	2	1966.01	0.647199
qmGLSDQDIVALSGGHTLGR	B6TM55	N-Term(iTRAQ4plex); M2(Oxidation)	1.11571	0.968101	83.57	3	2215.13	0.100423
tMASTVPLAVEGEPSSk	P49036	N-Term(iTRAQ4plex); K17(iTRAQ4plex)	0.952025	0.99056	83.56	2	1992.07	4.51082
lDDIQASLLQk	B6TJE8	N-Term(iTRAQ4plex); K11(iTRAQ4plex)	1.04468	1.00001	83.56	2	1531.89	0.751715
sGGGAPAASAPLGk	K7U7Q6	N-Term(iTRAQ4plex); K14(iTRAQ4plex)	0.920396	0.993511	83.54	2	1428.81	1.71706
lcSLLDEYTk	B4FWI0;B4FNM4	N-Term(iTRAQ4plex); C2(Carbamidomethyl); K10(iTRAQ4plex)			83.54	2	1529.81	0.427882
gGVGVNVNPGYGkPGGTTVGVGk	B4FTF3	N-Term(iTRAQ4plex); K13(iTRAQ4plex); K23(iTRAQ4plex)	0.827104	1.05496	83.54	2	2503.4	0.0325003
vDLDNGESPAWDEk	B6TT83	N-Term(iTRAQ4plex); K14(iTRAQ4plex)	0.94331	0.997434	83.52	2	1862.9	-1.08532
tSAQDIINLkPLIDk	B6TI20;B6SRD4	N-Term(iTRAQ4plex); K10(iTRAQ4plex); K15(iTRAQ4plex)			83.51	2	2101.27	2.90214
yPIEHGIVSNWDDMEk	B4FRH8;B4F989;B6TQ08;B6SI11	N-Term(iTRAQ4plex); K16(iTRAQ4plex)			83.49	2	2221.09	1.18234
aPITQQLPGESDAEYADFSSk	K7W9C9	N-Term(iTRAQ4plex); K21(iTRAQ4plex)	1.11898	1.17123	83.47	2	2542.26	1.71178
lIDIPVSNcLNSNISk	Q947B9	N-Term(iTRAQ4plex); C9(Carbamidomethyl); K16(iTRAQ4plex)	0.992707	0.925269	83.46	2	2075.14	-0.256774
vPLYIGSVEEVDkVEk	B6TSK5	N-Term(iTRAQ4plex); K13(iTRAQ4plex); K16(iTRAQ4plex)	1.09481	0.988477	83.46	3	2236.28	0.0519857
lHDTPcVVVTSk	B6U0V6;B8A0P3	N-Term(iTRAQ4plex); C6(Carbamidomethyl); K12(iTRAQ4plex)			83.45	2	1643.9	0.036742
lTLLLNYcGk	B6UAC7;B6T7W8	N-Term(iTRAQ4plex); C8(Carbamidomethyl); K10(iTRAQ4plex)			83.44	2	1482.86	1.74845
nTGVGmVFLPQDEk	P23225	N-Term(iTRAQ4plex); M6(Oxidation); K14(iTRAQ4plex)	1.41411	0.949209	83.43	2	1838.96	-0.215462
eADVISLHPVLDk	B4FLP0	N-Term(iTRAQ4plex); K13(iTRAQ4plex)	0.806254	1.1506	83.42	2	1723.98	0.570323
yEEEYTHGSNAGLk	B4FA06	N-Term(iTRAQ4plex); K14(iTRAQ4plex)	0.654783	1.04816	83.42	2	1885.92	3.09761
qTLDLGDTGLLPLEVR	B4FAL8	N-Term(iTRAQ4plex)			83.41	2	1884.09	17.953
aLESENVDSVk	B6U0V6	N-Term(iTRAQ4plex); K11(iTRAQ4plex)	0.942255	1.03865	83.41	2	1478.79	-1.15047
qNNVNNQGLLFDPHAR	B4FEH1	N-Term(iTRAQ4plex)	1.12532	1.01718	83.41	2	1981.01	-2.08083
eMDNVGAAEGTAAGR	C4J713	N-Term(iTRAQ4plex)	0.82198	1.24445	83.4	2	1592.74	-1.03608
aAQLDIVVTNk	B4FI53	N-Term(iTRAQ4plex); K11(iTRAQ4plex)	0.958433	0.98438	83.4	2	1459.87	-0.373731
vVTFDNNPDNHPYLMk	C0PLF0	N-Term(iTRAQ4plex); K16(iTRAQ4plex)	0.831147	1.26402	83.4	2	2192.1	-0.279026
fAVGTEAVAk	B6STH5	N-Term(iTRAQ4plex); K10(iTRAQ4plex)	1.11804	0.822645	83.39	2	1280.75	1.79496
aGVPDLASAQELAR	C0PE12	N-Term(iTRAQ4plex)	1.01316	0.98808	83.39	3	1541.84	-1.17204
vVANLGASDIDAR	K7V792	N-Term(iTRAQ4plex)	1.15671	1.0507	83.37	2	1444.79	0.557484
lAQVSAQPGGLSYNNIGR	B6TZA6	N-Term(iTRAQ4plex)	1.26461	1.08643	83.37	2	1989.07	1.37522
sPANQVEYLk	K7VEB4	N-Term(iTRAQ4plex); K10(iTRAQ4plex)	0.941015	1.03512	83.37	2	1436.8	0.408342
gMScTWDVAEAVDk	K7TKN6	N-Term(iTRAQ4plex); C4(Carbamidomethyl); K14(iTRAQ4plex)	0.908106	0.957151	83.36	2	1856.88	1.89294
mEGVESYDVDIMEQk	B6SPL7	N-Term(iTRAQ4plex); K15(iTRAQ4plex)	0.900758	1.16348	83.36	2	2060.97	-1.33683
lVcAQAANANPLYGYYk	B6TPP7	N-Term(iTRAQ4plex); C3(Carbamidomethyl); K17(iTRAQ4plex)	0.988319	0.985548	83.35	2	2204.15	3.0513
eLMANLVSMQSSLSDVNk	P93804;P93805	N-Term(iTRAQ4plex); K18(iTRAQ4plex)			83.32	3	2254.17	1.19828
gLDTAEAcGPLPFHDR	B4FZ92	N-Term(iTRAQ4plex); C8(Carbamidomethyl)	0.814733	0.9689	83.32	2	1899.91	0.48228
gGPGkPLHLTATPR	B4G1C2	N-Term(iTRAQ4plex); K5(iTRAQ4plex)	0.951839	0.854021	83.3	2	1690	2.5911
aDMEAATATAEEk	B4G0G4	N-Term(iTRAQ4plex); K13(iTRAQ4plex)	1.2161	1.1767	83.29	2	1625.79	0.820456
vPNLLSGLQGk	C0HFG9	N-Term(iTRAQ4plex); K11(iTRAQ4plex)	0.818107	0.974255	83.26	2	1413.87	1.93592
dITPMGGFPHYGIVk	B4FBM9	N-Term(iTRAQ4plex); K15(iTRAQ4plex)	0.685476	1.02349	83.26	2	1920.03	0.6968
dGVTLLWDLAEGk	B6SJ21;B4FKM1	N-Term(iTRAQ4plex); K13(iTRAQ4plex)			83.25	2	1704.94	0.406325
iGTWGGDGGSPcDITVAPR	B6TI93;B4FCU3	N-Term(iTRAQ4plex); C12(Carbamidomethyl)			83.23	2	2059.98	-6.77064
gGLDFTkDDENVNSQPFMR	P00874	N-Term(iTRAQ4plex); K7(iTRAQ4plex)	0.831461	0.977145	83.23	2	2458.19	1.29617
lFPGLEDAAEFGk	B6SZW0	N-Term(iTRAQ4plex); K13(iTRAQ4plex)	1.08057	0.938162	83.23	2	1681.91	3.3154
nTSTVVEAAETR	K7U2H0	N-Term(iTRAQ4plex)	1.32796	1.08546	83.21	2	1421.73	-0.87774
eILMEESNVQPVk	B4G1M9;B6TM48	N-Term(iTRAQ4plex); K13(iTRAQ4plex)			83.19	2	1803.98	4.64726
dIFQEVYEAGWk	C0PD27	N-Term(iTRAQ4plex); K12(iTRAQ4plex)	0.862022	1.01214	83.17	2	1772.91	-1.84192
fPEEDADATSk	B6U581	N-Term(iTRAQ4plex); K11(iTRAQ4plex)	0.742799	0.975123	83.15	2	1497.73	-0.522805
qAAAAVEEAVQk	B6T777	N-Term(iTRAQ4plex); K12(iTRAQ4plex)	0.842719	1.0691	83.14	2	1502.84	0.964803
fEPVTLcASAk	C0PHP8;B6TJ57	N-Term(iTRAQ4plex); C7(Carbamidomethyl); K11(iTRAQ4plex)			83.1	2	1510.82	1.19563
eSETTQMGVGSk	B6TSP3	N-Term(iTRAQ4plex); K12(iTRAQ4plex)	0.636699	1.05189	83.1	2	1541.77	0.885817
sLAELSDMGFLSk	B6THU8	N-Term(iTRAQ4plex); K13(iTRAQ4plex)	0.98363	0.999999	83.1	2	1685.9	-1.89919
vASTHPLAVTNcNIDMESLISDQNR	B6SV32;B8A2Z3	N-Term(iTRAQ4plex); C12(Carbamidomethyl)			83.1	3	2929.42	-1.93443
aVVVHADPDDLGk	P11428;P23345;B6TIS2	N-Term(iTRAQ4plex); K13(iTRAQ4plex)			83.1	2	1623.89	-0.0311114
tIDGGTHIDGLk	C0P6Q6	N-Term(iTRAQ4plex); K12(iTRAQ4plex)	1.01863	0.991405	83.08	2	1514.84	2.01134
eLMANLVSmQSSLSDVNk	P93804;P93805	N-Term(iTRAQ4plex); M9(Oxidation); K18(iTRAQ4plex)			83.05	3	2270.16	1.30579
lFFTNDAcVk	B7ZZ50	N-Term(iTRAQ4plex); C8(Carbamidomethyl); K10(iTRAQ4plex)	1.58499	0.972318	83.03	2	1502.79	0.941613
nMLFYGPPGTGk	C4IYX8;C4J6T3;K7U3H3	N-Term(iTRAQ4plex); K12(iTRAQ4plex)			83.03	2	1569.83	-0.945522
kDTcPEcDGAGFIR	B6TQK0	K1(iTRAQ4plex); N-Term(iTRAQ4plex); C4(Carbamidomethyl); C7(Carbamidomethyl)	1.1917	0.798356	83.03	3	1913.91	1.68095
sDVTDETDVTSVk	B6U9K5;C4J5B2	N-Term(iTRAQ4plex); K13(iTRAQ4plex)			83	2	1683.85	0.484557
aLSEVAGAQLPYDSLSAVR	B8A3M9	N-Term(iTRAQ4plex)	1.16316	1.08349	83	2	2091.12	-0.0810636
sGTLFDNIIITDDPALAk	Q43712	N-Term(iTRAQ4plex); K18(iTRAQ4plex)	1.09305	1.1633	83	2	2192.21	3.01265
aLELDDEDISYLTNR	C4J4W3	N-Term(iTRAQ4plex)	1.12664	1.09163	82.98	2	1910.94	-3.43672
aSNLIYVDQPTGTGFSYSSDSR	B4FU35	N-Term(iTRAQ4plex)	0.989729	1.13122	82.97	2	2509.2	0.852713
vcGVTSEGETAk	C4J6K9;K7VJE0;B4G082;B4FSB0	N-Term(iTRAQ4plex); C2(Carbamidomethyl); K12(iTRAQ4plex)			82.95	2	1525.78	-0.0368089
tmVSDSDYTEFENFSk	C0P455	N-Term(iTRAQ4plex); M2(Oxidation); K16(iTRAQ4plex)	2.58422	1.02307	82.95	2	2204	2.66762
mGQVNVLTGSQGQVR	B6THG0	N-Term(iTRAQ4plex); M1(Oxidation)	0.81308	1.25753	82.94	2	1733.91	-1.23399
lVLEVAQHLGENmVR	P19023;B6SVV9	N-Term(iTRAQ4plex); M13(Oxidation)			82.94	2	1868.02	1.76154
gPDHSTALGLIPLGTGSDFAR	B4FIE8	N-Term(iTRAQ4plex)	1.09305	1.0501	82.94	2	2226.17	1.64841
gVAGSQPAASQTk	B4FV03	N-Term(iTRAQ4plex); K13(iTRAQ4plex)	0.755085	1.03206	82.92	2	1489.82	-3.18924
tLNLSGNDIGDEGAk	K7W4U7	N-Term(iTRAQ4plex); K15(iTRAQ4plex)	1.21339	1.0408	82.92	2	1791.94	1.38452
sDTEIIDATMEELAk	C4J008	N-Term(iTRAQ4plex); K15(iTRAQ4plex)	1.3183	0.926071	82.91	2	1954	3.0551
vTDGVSLcGPVLDQVk	B6TPA2	N-Term(iTRAQ4plex); C8(Carbamidomethyl); K16(iTRAQ4plex)	1.03728	1.03044	82.91	2	1975.08	1.36316
vYGLNEIQAGEmVEFASGVk	P05494	N-Term(iTRAQ4plex); M12(Oxidation); K20(iTRAQ4plex)	1.0928	1.09368	82.91	3	2445.28	8.51074
iIAVGESDEIPLVk	K7USR3	N-Term(iTRAQ4plex); K14(iTRAQ4plex)	1.09387	0.994244	82.89	2	1771.05	0.541537
iFVSNVGADIDPQk	B4FLV1	N-Term(iTRAQ4plex); K14(iTRAQ4plex)	1.15527	1.04065	82.89	2	1790.99	-0.655874
sSEAYTFNHDSMAR	B8A2Q4	N-Term(iTRAQ4plex)	0.537917	1.2373	82.89	2	1759.78	-2.0946
tLVLPVPAFNVINGGSHAGNk	B8A0W7;K7UCV5	N-Term(iTRAQ4plex); K21(iTRAQ4plex)			82.89	2	2393.36	0.353022
nTIYDYFDk	B4FI54;B8A2I9	N-Term(iTRAQ4plex); K9(iTRAQ4plex)			82.88	2	1466.74	-0.284574
lEIQAIADDITSk	P05642	N-Term(iTRAQ4plex); K13(iTRAQ4plex)	1.21048	0.862868	82.88	2	1704.96	1.12121
aAPPGGAVAPASAASk	B4FZ72	N-Term(iTRAQ4plex); K16(iTRAQ4plex)	0.891126	1.05767	82.87	2	1610.91	-0.870368
sScTVISSMTGk	K7TV49	N-Term(iTRAQ4plex); C3(Carbamidomethyl); K12(iTRAQ4plex)	1.64397	0.93845	82.87	2	1545.8	7.29024
gVEQGPQIDDEQFk	Q94G64	N-Term(iTRAQ4plex); K14(iTRAQ4plex)	0.993596	1.09005	82.85	2	1877.95	0.267759
sMENLQNDLDAk	K7U7Q6	N-Term(iTRAQ4plex); K12(iTRAQ4plex)	0.963467	1.10565	82.85	2	1665.84	0.777004
aGEDADSLGLTGHER	K7URE0	N-Term(iTRAQ4plex)	0.863704	1.11978	82.85	2	1671.81	0.690226
lVDmPEDEAAk	K7TKZ6	N-Term(iTRAQ4plex); M4(Oxidation); K11(iTRAQ4plex)	0.917084	0.96372	82.84	2	1521.77	-0.421239
vDVIAPEQcPPEGR	C0P4K4	N-Term(iTRAQ4plex); C9(Carbamidomethyl)	0.95152	1.14935	82.84	2	1710.86	-2.24885
tMSTALEATRPGGk	B6TEC1	N-Term(iTRAQ4plex); K14(iTRAQ4plex)	1.23544	0.961585	82.84	2	1707.93	1.05808
lAAADLYEDDEEEALEk	B6SK22	N-Term(iTRAQ4plex); K17(iTRAQ4plex)	1.05653	1.20992	82.83	2	2212.08	2.40878
nYSGAELEGVVk	C0P406	N-Term(iTRAQ4plex); K12(iTRAQ4plex)	1.06243	1.08259	82.79	2	1553.84	1.15838
mAVNcAQNIGQAANQEEGFYER	B4F8X3	N-Term(iTRAQ4plex); C5(Carbamidomethyl)	1.22088	1.16658	82.79	2	2644.2	-1.53762
fGAVGLDDTDLVALSGAHTFGR	B4FUT1	N-Term(iTRAQ4plex)	1.13026	1.00939	82.79	3	2363.23	6.29018
vVLVDNTDFLk	C0PK05	N-Term(iTRAQ4plex); K11(iTRAQ4plex)	1.17855	0.999039	82.78	2	1550.9	-2.92608
vPTVDVSVVDLTVR	C4JBS8;Q09054;Q43247	N-Term(iTRAQ4plex)			82.77	2	1642.95	-0.545502
vFAHQDILDLAk	C4IZ94;B8A334	N-Term(iTRAQ4plex); K12(iTRAQ4plex)			82.77	2	1657.95	-2.74328
iFQGDYSTGLPVDk	O81237	N-Term(iTRAQ4plex); K14(iTRAQ4plex)	1.2477	0.978945	82.75	2	1827.98	1.69947
tNTFNTPGVVENcHFLk	B6SVE6	N-Term(iTRAQ4plex); C13(Carbamidomethyl); K17(iTRAQ4plex)	1.02297	1.02347	82.75	2	2266.16	2.78268
sLDVQDSGTGESGSVSR	B4FWF5	N-Term(iTRAQ4plex)	0.823283	1.20495	82.73	2	1824.87	2.84017
gTmTTTHSYTGDQR	B4F8L7;Q6LBU9	N-Term(iTRAQ4plex); M3(Oxidation)			82.73	2	1715.78	1.03462
aQAAcSGDSSSPSSSAPGAGQPPR	B6TWG6	N-Term(iTRAQ4plex); C5(Carbamidomethyl)	0.861572	1.07273	82.72	3	2374.07	-2.95631
vQEVVSEIFGk	B6U4A3;C0P9K2	N-Term(iTRAQ4plex); K11(iTRAQ4plex)			82.72	2	1522.87	-1.10347
hIcGMTGDGVNDAPALk	C0PDH2;K7UYY3;C0PFV1;B4FJD3	N-Term(iTRAQ4plex); C3(Carbamidomethyl); K17(iTRAQ4plex)			82.71	2	2044.02	1.95389
sLAETYFLQDEPDVSk	C0PGL4	N-Term(iTRAQ4plex); K16(iTRAQ4plex)	0.957842	1.06765	82.7	2	2130.09	1.82115
aLLGESNEFVGDk	B4FHH4;P12863;B6SIG5	N-Term(iTRAQ4plex); K13(iTRAQ4plex)			82.68	2	1666.89	0.511658
qMVSQAATQASSASNPR	B6SZD1	N-Term(iTRAQ4plex)	1.25574	0.975269	82.68	2	1877.93	0.932657
lIAVGNAAADAIGEAR	K7VP16	N-Term(iTRAQ4plex)	1.3228	0.957468	82.67	3	1655.92	2.08804
eQAAEGLGELIDVTSEk	K7UFW8	N-Term(iTRAQ4plex); K17(iTRAQ4plex)	1.07104	1.17264	82.67	2	2077.09	0.584006
tMDDAmAGDNVGLLLR	B6TFK5;C0P7R5	N-Term(iTRAQ4plex); M6(Oxidation)			82.66	2	1851.9	-1.46839
aETIPVSLVNEVDHEk	C0HHJ0	N-Term(iTRAQ4plex); K16(iTRAQ4plex)	1.0765	1.18286	82.66	3	2068.11	-1.49403
iSTGDVPETIEGk	C0PFV4	N-Term(iTRAQ4plex); K13(iTRAQ4plex)	1.12811	1.0777	82.65	2	1633.89	-2.03425
mLINSTAVDPLVLGVR	B4FL52	N-Term(iTRAQ4plex)	1.09303	0.83829	82.65	2	1842.1	17.6923
nYSPVPTINNSIk	B4FT16	N-Term(iTRAQ4plex); K13(iTRAQ4plex)	1.0645	0.949538	82.63	2	1734.96	0.662582
sSGPATPPEISDk	B6U3H3	N-Term(iTRAQ4plex); K13(iTRAQ4plex)	1.09615	0.910738	82.61	2	1573.84	3.17818
vETGVIkPGmVVTFGPTGLTTEVk	O50018;B6SKA7	N-Term(iTRAQ4plex); K7(iTRAQ4plex); M10(Oxidation); K24(iTRAQ4plex)			82.61	3	2908.65	0.851484
gASEAGDkDAEVER	K7VN24	N-Term(iTRAQ4plex); K8(iTRAQ4plex)	0.870636	1.09823	82.6	2	1721.85	-0.83187
aSAYADELVQTAk	B6T7D4	N-Term(iTRAQ4plex); K13(iTRAQ4plex)	0.929429	0.969028	82.58	2	1654.89	1.0438
aIAGVSVSSNSDSAk	B6TV98	N-Term(iTRAQ4plex); K15(iTRAQ4plex)	0.67048	0.922235	82.57	2	1680.9	1.65547
dNVPFHTIMFPSTLLGTGEk	K7VKI2	N-Term(iTRAQ4plex); K20(iTRAQ4plex)	0.995606	1.05988	82.56	3	2492.31	-0.734159
tTSETDLMTEYVVTR	B6T484	N-Term(iTRAQ4plex)	1.07594	1.16298	82.53	2	1889.93	3.00183
gPGDEVFSGSTck	B8A326	N-Term(iTRAQ4plex); C12(Carbamidomethyl); K13(iTRAQ4plex)	0.766378	1.02297	82.53	2	1628.79	1.6385
tAGGILLPETSk	B6U9U7;B4FE30	N-Term(iTRAQ4plex); K12(iTRAQ4plex)			82.52	2	1474.87	0.184885
dAPMFVVGVNEk	Q43247	N-Term(iTRAQ4plex); K12(iTRAQ4plex)	0.868453	1.06002	82.51	2	1593.85	-0.721481
lVVDEATNDDNSVVALHPDTMER	K7VQA7;F8UV61	N-Term(iTRAQ4plex)			82.5	3	2684.29	-3.25486
mNEPTVcVSTTNR	K7U8M1;K7U8I1;B6TYJ6	N-Term(iTRAQ4plex); C7(Carbamidomethyl)			82.49	2	1652.78	-3.31898
nLmPQAYDELVENcNILESHYk	B7ZYP6;C5IHD3;C5IHD1	N-Term(iTRAQ4plex); M3(Oxidation); C14(Carbamidomethyl); K22(iTRAQ4plex)			82.49	3	2984.44	0.918194
aVAFDEIDkAPEEk	B4FVB2	N-Term(iTRAQ4plex); K9(iTRAQ4plex); K14(iTRAQ4plex)	1.05159	1.13226	82.49	2	1994.08	1.7882
kGVTTIIGGGDSVAAVEk	K7V106	N-Term(iTRAQ4plex); K1(iTRAQ4plex); K18(iTRAQ4plex)	1.23326	0.868362	82.47	2	2134.25	4.23346
aEGHDYYSIGAFk	B6SW49	N-Term(iTRAQ4plex); K13(iTRAQ4plex)	0.793069	1.1219	82.46	2	1745.88	3.61719
iDQIIGPVLDITFPPGk	P00827	N-Term(iTRAQ4plex); K17(iTRAQ4plex)	1.37799	0.917959	82.45	2	2111.24	3.98191
sFISETALQAHSk	B6SK06	N-Term(iTRAQ4plex); K13(iTRAQ4plex)	0.909175	0.941675	82.44	2	1706.93	1.55507
sDEAVESVENPGWcIAk	C0PNZ9	N-Term(iTRAQ4plex); C14(Carbamidomethyl); K17(iTRAQ4plex)	0.88754	1.12944	82.43	2	2179.06	2.74023
aAVAYEPNkPLVIEDVQVAPPQAGEVR	B4F8B9	N-Term(iTRAQ4plex); K9(iTRAQ4plex)	0.880365	1.03787	82.43	3	3148.72	-1.55861
aAQMDIVVTNk	B6SX67	N-Term(iTRAQ4plex); K11(iTRAQ4plex)	1.09407	0.942801	82.42	2	1477.82	-2.60559
eNLALLEAQLGGk	Q9ZP60	N-Term(iTRAQ4plex); K13(iTRAQ4plex)	1.02713	1.11763	82.42	2	1643.96	1.31926
eNDEVSTAASDLAQk	B4FFF1	N-Term(iTRAQ4plex); K15(iTRAQ4plex)	0.904911	1.16172	82.4	2	1865.93	-2.41211
nYSQFVSFPIYTWQEk	K7V364;B8A158	N-Term(iTRAQ4plex); K16(iTRAQ4plex)			82.4	2	2325.18	0.867366
iSTmTADDYFEk	B4FS99	N-Term(iTRAQ4plex); M4(Oxidation); K12(iTRAQ4plex)	1.13109	0.923814	82.39	2	1724.83	-0.791912
mSDLAQSLGMPAGLGDGLk	B4FSN3	N-Term(iTRAQ4plex); K19(iTRAQ4plex)			82.39	2	2149.13	0.765167
tAQILESEGAMLDLANR	Q9M585	N-Term(iTRAQ4plex)	0.993996	1.21448	82.36	2	1976.03	0.725661
aLEHDDEDISYLTNR	B4FQT3	N-Term(iTRAQ4plex)	0.778219	1.42479	82.34	2	1934.92	1.59681
lLSLPDFLDASIGk	B6TZB7	N-Term(iTRAQ4plex); K14(iTRAQ4plex)	1.20237	0.975809	82.33	2	1777.04	4.28962
sLGcPDVEFSPEDAGR	B6SWM0	N-Term(iTRAQ4plex); C4(Carbamidomethyl)	1.18836	1.11358	82.3	2	1879.86	-1.28413
lNESLLVWGSk	C4IYN3	N-Term(iTRAQ4plex); K11(iTRAQ4plex)	1.06145	1.00296	82.29	2	1533.89	-0.371996
nNMFFIETSAk	B6TCI5	N-Term(iTRAQ4plex); K11(iTRAQ4plex)	1.01521	0.946897	82.29	2	1589.83	2.69913
aYPTVNEDYLk	B4G031	N-Term(iTRAQ4plex); K11(iTRAQ4plex)	0.866467	1.0269	82.24	2	1600.85	0.991068
lVPEYSPSLDEEGIck	K7TK09	N-Term(iTRAQ4plex); C15(Carbamidomethyl); K16(iTRAQ4plex)	0.907743	1.10346	82.24	2	2124.07	-4.56047
hLTPVALELGGk	B4FUA7;B6SWD5	N-Term(iTRAQ4plex); K12(iTRAQ4plex)			82.24	2	1522.92	0.411259
sNIVGLPVSLLLLk	B4FH88	N-Term(iTRAQ4plex); K14(iTRAQ4plex)	1.19285	0.978062	82.23	2	1754.14	-0.0555684
eLISNASDALDk	C0P4Q3;B6U0V6;B8A0P3	N-Term(iTRAQ4plex); K12(iTRAQ4plex)			82.22	2	1563.85	-1.18874
lcPDAYSYAk	B6TGN8	N-Term(iTRAQ4plex); C2(Carbamidomethyl); K10(iTRAQ4plex)	0.90708	0.855928	82.22	2	1475.74	-3.54401
iMAQcSATLLk	B4F8V5;B8A3M9	N-Term(iTRAQ4plex); C5(Carbamidomethyl); K11(iTRAQ4plex)			82.22	2	1523.85	-0.961604
gLEYENVEEDLTNk	B6U5G4	N-Term(iTRAQ4plex); K14(iTRAQ4plex)	1.05482	1.23913	82.21	2	1940.97	-0.761648
vQGEVcAALEEADGGGAR	B4F938	N-Term(iTRAQ4plex); C6(Carbamidomethyl)	1.18836	1.15035	82.2	2	1932.92	-2.4333
eNTEGEYSGLEHQVVR	B6TJM1;B4FAD4	N-Term(iTRAQ4plex)			82.2	2	1990.96	0.215848
aGSMDNGDGIAVGWLGHPVFR	P05641	N-Term(iTRAQ4plex)	0.9629	0.934226	82.2	3	2300.13	-0.684535
lQAQSSLAEAATASGVALPk	B4FEA2	N-Term(iTRAQ4plex); K20(iTRAQ4plex)	1.02483	1.09971	82.19	2	2201.24	-0.985745
lVAEDFLESLGk	K7VUA0	N-Term(iTRAQ4plex); K12(iTRAQ4plex)	0.993884	0.95942	82.18	2	1608.9	-6.23287
dAVTPLSESEAIDLVk	B4FRQ7	N-Term(iTRAQ4plex); K16(iTRAQ4plex)	0.969762	1.03515	82.18	2	1975.08	-1.07573
hPVVQSDVQAMk	B4FL72	N-Term(iTRAQ4plex); K12(iTRAQ4plex)	0.88303	0.985834	82.16	2	1626.89	1.94074
fGQEEETYNIVAAHGYFGR	P48183	N-Term(iTRAQ4plex)	1.09659	0.976841	82.15	2	2332.11	-0.0722848
aFVVVGDGDGHVGLGVk	B6TNR8	N-Term(iTRAQ4plex); K17(iTRAQ4plex)	1.00572	0.996562	82.14	3	1914.08	3.73788
lLIPEDASTFEk	K7UX69	N-Term(iTRAQ4plex); K12(iTRAQ4plex)	0.867881	1.07592	82.13	2	1650.92	2.02173
nTLIEGGGIGVAIETATSHIk	B6SXF5	N-Term(iTRAQ4plex); K21(iTRAQ4plex)	1.06002	1.06238	82.11	3	2369.34	6.43069
qVLIDFQENPSAAQEHLk	C4J4W3	N-Term(iTRAQ4plex); K18(iTRAQ4plex)	0.775819	1.12311	82.1	3	2355.25	-1.35751
dSSAADDATGPNk	C0PE12	N-Term(iTRAQ4plex); K13(iTRAQ4plex)	1.05872	0.928289	82.09	2	1536.74	-0.141034
tVFVNFMDLck	B6TI18;B4FGR6;B6T3J2	N-Term(iTRAQ4plex); C10(Carbamidomethyl); K11(iTRAQ4plex)			82.09	2	1661.86	0.0298575
gYNAPQQVHITQGDYDGk	B4FR72	N-Term(iTRAQ4plex); K18(iTRAQ4plex)	0.644633	1.21006	82.08	2	2279.13	0.391111
eATTWAWELATk	K7V548	N-Term(iTRAQ4plex); K12(iTRAQ4plex)	0.973518	0.966002	82.07	2	1694.91	5.31204
sNLGAVQIDHDLR	C0PCX9	N-Term(iTRAQ4plex)	1.05427	0.995796	82.07	2	1581.85	-0.996304
hETcDLEEFADLLGR	K7UP24	N-Term(iTRAQ4plex); C4(Carbamidomethyl)	1.13024	1.17094	82.07	2	1948.92	-0.100255
tFTEQAETLLk	P05022	N-Term(iTRAQ4plex); K11(iTRAQ4plex)	1.34357	0.882506	82.06	2	1568.88	0.733223
mIcAISGEVPDEPVVSk	B4FAF0;B6TRQ7	N-Term(iTRAQ4plex); C3(Carbamidomethyl); K17(iTRAQ4plex)			82.06	2	2119.1	0.241244
vLPSIGNEVLk	Q9M588	N-Term(iTRAQ4plex); K11(iTRAQ4plex)	0.994107	0.985792	82.04	2	1456.89	-2.95635
qILAQQVTSPVQWETTVk	C0PHA8	N-Term(iTRAQ4plex); K18(iTRAQ4plex)	1.04002	0.989973	82.04	3	2344.32	1.8051
vYGLNEIQAGEMVEFASGVk	P05494	N-Term(iTRAQ4plex); K20(iTRAQ4plex)	1.09227	0.989498	82.04	3	2429.27	1.14713
iINEPTAAAIAYGLDkk	B7ZZ42;K7VW90;C4J410;B6SZ69;B6U1E4;P24067	N-Term(iTRAQ4plex); K16(iTRAQ4plex); K17(iTRAQ4plex)			82.03	2	2220.31	4.17121
gVYNFAAGPATLPLSVLk	B4FRI1	N-Term(iTRAQ4plex); K18(iTRAQ4plex)	0.979922	0.977496	82.02	2	2106.22	-0.437476
dFPAYVVLGDGk	C0P3Z4	N-Term(iTRAQ4plex); K12(iTRAQ4plex)	0.914298	1.06328	82.01	2	1568.85	-2.68918
tTDNcIAVLGDk	B6TMN2	N-Term(iTRAQ4plex); C5(Carbamidomethyl); K12(iTRAQ4plex)	1.17728	1.24365	82	2	1594.84	0.96692
sVAESVEELkk	B4FQL1	N-Term(iTRAQ4plex); K10(iTRAQ4plex); K11(iTRAQ4plex)	0.946707	0.979278	82	2	1650.96	0.328758
eVEAVcNPIVSAVYQR	P24067	N-Term(iTRAQ4plex); C6(Carbamidomethyl)	0.962243	1.1195	81.99	2	1978.02	-0.564564
aANcDEGQIQPGASAVR	Q5I204	N-Term(iTRAQ4plex); C4(Carbamidomethyl)	0.848108	1.09589	81.98	2	1887.91	-2.04076
lLLVTLGDQGck	Q6XZ79;B6U666	N-Term(iTRAQ4plex); C11(Carbamidomethyl); K12(iTRAQ4plex)			81.97	2	1604.93	0.501902
aGALYDTIDASGGYYVcPVDk	B4FRI1	N-Term(iTRAQ4plex); C17(Carbamidomethyl); K21(iTRAQ4plex)	1.04268	1.09921	81.97	3	2523.23	-0.664907
lIGATNPLQAEPGTIR	B6TLW2	N-Term(iTRAQ4plex)	1.30557	0.968137	81.96	2	1795.02	-0.700954
iALYGTTVDTTNMk	B4FR02	N-Term(iTRAQ4plex); K14(iTRAQ4plex)	0.927859	0.977183	81.96	2	1815.98	3.08151
tLEEAASPEEGLk	B2Y0K4	N-Term(iTRAQ4plex); K13(iTRAQ4plex)	0.944939	1.09719	81.94	2	1661.88	-2.10168
tLLFGDkPVTVFGIR	C4JBS8	N-Term(iTRAQ4plex); K7(iTRAQ4plex)	1.22489	0.984073	81.92	2	1951.17	1.59872
vLQGDTGLPVTTAk	C0PCX9	N-Term(iTRAQ4plex); K14(iTRAQ4plex)	1.1355	0.978766	81.91	2	1687.98	0.0762663
lDNSGcSLSDLk	B4FRW3	N-Term(iTRAQ4plex); C6(Carbamidomethyl); K12(iTRAQ4plex)	1.10317	1.0093	81.91	2	1596.81	-1.02936
eEAAVNSGAGGFDGDMSR	C0PIN2	N-Term(iTRAQ4plex)	0.930638	1.26048	81.9	2	1913.84	-3.11069
yGEISSASNcTDYQSR	O82110	N-Term(iTRAQ4plex); C10(Carbamidomethyl)	1.01464	1.00574	81.9	2	1981.87	0.249982
vLLPLELFGAk	B4FB81	N-Term(iTRAQ4plex); K11(iTRAQ4plex)	0.750924	0.951686	81.9	2	1487.95	0.820412
fcNPALSALISk	B5AMJ9	N-Term(iTRAQ4plex); C2(Carbamidomethyl); K12(iTRAQ4plex)	1.24778	1.00705	81.9	2	1608.91	1.77487
tGVPDQAMQAAIDYAcAk	B6U893	N-Term(iTRAQ4plex); C16(Carbamidomethyl); K18(iTRAQ4plex)	1.15561	0.978146	81.9	3	2198.08	0.393907
sAIDYYEmAETNk	B4FRQ8	N-Term(iTRAQ4plex); M8(Oxidation); K13(iTRAQ4plex)	0.887553	0.995179	81.89	2	1838.87	-2.04396
tVASASPYGTWLQEcTR	P23225	N-Term(iTRAQ4plex); C15(Carbamidomethyl)	1.59972	0.89779	81.89	2	2071	-0.285376
nIEQHASDNVNk	B4FTQ4;B4FB55;B4FV50;C4JC14;B4FE17	N-Term(iTRAQ4plex); K12(iTRAQ4plex)			81.89	2	1656.85	0.227314
lELQEVVDFLk	K7UDM8	N-Term(iTRAQ4plex); K11(iTRAQ4plex)	1.12506	1.00625	81.88	2	1620.95	2.39669
gmTDLAAGMDTVk	B6UFF4	N-Term(iTRAQ4plex); M2(Oxidation); K13(iTRAQ4plex)	0.976196	0.97595	81.87	2	1613.81	0.0203722
vVVTGDVSNNAk	B6SH97	N-Term(iTRAQ4plex); K12(iTRAQ4plex)	0.63362	1.04316	81.87	2	1490.84	-0.248925
vGVSYTQTDGQk	C0PFA1	N-Term(iTRAQ4plex); K12(iTRAQ4plex)	1.04991	0.993995	81.87	2	1570.83	-0.898618
iPADLIISSEk	B4FYE0	N-Term(iTRAQ4plex); K11(iTRAQ4plex)	0.903944	1.05153	81.84	2	1473.88	-0.635928
vDISAQNHNYAVDPESLPEGAk	B4FF47	N-Term(iTRAQ4plex); K22(iTRAQ4plex)	0.824511	1.16804	81.84	3	2642.33	-1.15685
tYPFVQEGLAk	C0P626	N-Term(iTRAQ4plex); K11(iTRAQ4plex)	1.16245	0.960411	81.82	2	1540.87	4.66657
fNFPENGVELYAEk	B6TB97;K7TT73	N-Term(iTRAQ4plex); K14(iTRAQ4plex)			81.82	2	1945	2.1067
gGGcDLQGAIGAPIR	C0HFB8	N-Term(iTRAQ4plex); C4(Carbamidomethyl)	1.10718	1.27725	81.78	2	1585.83	0.923564
aPTTTTTEEkPR	B6TD62	N-Term(iTRAQ4plex); K10(iTRAQ4plex)	1.00377	1.08881	81.78	2	1619.89	4.30007
iEELVGVPVHYIGVGPGR	C0PFA1	N-Term(iTRAQ4plex)	1.07164	1.09726	81.78	2	2035.15	1.93671
lFIGGLDWGVDDVk	B6TUC4	N-Term(iTRAQ4plex); K14(iTRAQ4plex)	0.905393	1.05369	81.77	2	1822	-0.35603
dESSPYAAmLAAQDVAQR	B6T281	N-Term(iTRAQ4plex); M9(Oxidation)	1.04556	1.11885	81.76	2	2083	3.39397
hLPMYDELASk	Q9XGC6	N-Term(iTRAQ4plex); K11(iTRAQ4plex)	1.00141	1.04341	81.76	2	1591.84	0.385748
tPPcTEALINAk	B4FA35	N-Term(iTRAQ4plex); C4(Carbamidomethyl); K12(iTRAQ4plex)	0.955252	0.842027	81.75	2	1602.88	4.10565
eEFQDEEmPDVR	C0P4U8;B4FGL3;B6TCR9	N-Term(iTRAQ4plex); M8(Oxidation)			81.75	2	1683.72	-2.97243
lITYGTVMGGLLSEk	B6U2Y9	N-Term(iTRAQ4plex); K15(iTRAQ4plex)	1.0206	0.980668	81.75	2	1870.06	2.48303
qSMSEAEAESLk	C4J3E2	N-Term(iTRAQ4plex); K12(iTRAQ4plex)	0.997	1.11235	81.74	2	1597.8	-0.428308
fEDPAEGEEALVGk	C0PHC0	N-Term(iTRAQ4plex); K14(iTRAQ4plex)	1.08445	1.16775	81.73	2	1778.9	-0.382683
aLHFAcGYGELk	B6U990;B6TNC0	N-Term(iTRAQ4plex); C6(Carbamidomethyl); K12(iTRAQ4plex)			81.73	2	1653.87	1.7564
sFPVLFDMDk	Q6RW10;B6SUP5	N-Term(iTRAQ4plex); K10(iTRAQ4plex)			81.72	2	1486.79	2.45011
aEGEADAAEAQk	B4FTQ4	N-Term(iTRAQ4plex); K12(iTRAQ4plex)	0.924785	1.29232	81.71	2	1477.74	-0.898528
iFLNTLSAQTLPEEAR	K7VZS5	N-Term(iTRAQ4plex)	1.14994	1.17362	81.69	2	1947.06	-2.95396
lAPEHPLPAAYDDSWAALk	C0P503	N-Term(iTRAQ4plex); K19(iTRAQ4plex)	1.00782	1.20193	81.69	3	2353.25	1.76364
yDYENVDAGAAk	P93804;P93805	N-Term(iTRAQ4plex); K12(iTRAQ4plex)			81.68	2	1603.79	1.65579
vAVASALAATAVPALVQAR	B4FVJ0;C0P455	N-Term(iTRAQ4plex)			81.68	2	1923.19	18.1221
iPSGTQPGTTLVMAk	C0P6X3	N-Term(iTRAQ4plex); K15(iTRAQ4plex)	0.923895	0.969418	81.67	2	1789.01	0.195696
sYDDGTFYFDEk	B8A0P7	N-Term(iTRAQ4plex); K12(iTRAQ4plex)	0.959118	1.00744	81.67	2	1774.81	1.19968
vLVDAcQSVPHMPVDVQk	B7ZYK7	N-Term(iTRAQ4plex); C6(Carbamidomethyl); K18(iTRAQ4plex)	1.14371	1.02032	81.66	2	2310.21	-2.16712
kYGDESAATLYQATGDAASTTGNVk	C0PD01	N-Term(iTRAQ4plex); K1(iTRAQ4plex); K25(iTRAQ4plex)	0.951167	1.05694	81.66	3	2951.5	-0.12968
gASSVEGVEAk	B4FWD0	N-Term(iTRAQ4plex); K11(iTRAQ4plex)	0.843905	1.02389	81.65	2	1321.72	0.218869
yAPTTSPLSIEk	B6SU31;B6TR92	N-Term(iTRAQ4plex); K12(iTRAQ4plex)			81.63	2	1594.89	0.0230141
mELVDAAFPLLk	B6SLL8;Q08062	N-Term(iTRAQ4plex); K12(iTRAQ4plex)			81.63	2	1634.94	0.219992
mVPTkPMVVETFSEYPPLGR	B6UHJ4;Q9M7E2	N-Term(iTRAQ4plex); M1(Oxidation); K5(iTRAQ4plex)			81.63	3	2582.37	3.9786
fNDLSTNHNAQLQAQISALQAk	C0PBS1	N-Term(iTRAQ4plex); K22(iTRAQ4plex)	1.00698	0.970304	81.63	3	2700.43	1.35352
sGPSDYLIEEEEGLNDHNVVVk	K7URL6;Q5K3Q7	N-Term(iTRAQ4plex); K22(iTRAQ4plex)			81.63	2	2731.38	4.98182
iEAELSNIcDGILk	B6U284;B4FT23;Q5XPI0;B6SRI4	N-Term(iTRAQ4plex); C9(Carbamidomethyl); K14(iTRAQ4plex)			81.62	2	1863.01	-0.0890852
aVALQEkPGLVILGk	B6TPR6	N-Term(iTRAQ4plex); K7(iTRAQ4plex); K15(iTRAQ4plex)	1.07139	1.00686	81.61	2	1968.26	-0.120986
vADEPAPEkPAPAk	B4G1B0	N-Term(iTRAQ4plex); K9(iTRAQ4plex); K14(iTRAQ4plex)	1.0256	1.06279	81.59	2	1852.05	0.145022
lEDGTVFDSSYk	B6SZG7	N-Term(iTRAQ4plex); K12(iTRAQ4plex)	1.02238	0.900171	81.59	2	1648.84	3.83816
sYNDGTFYFDEk	B4FXY5	N-Term(iTRAQ4plex); K12(iTRAQ4plex)	1.08122	1.07543	81.59	2	1773.82	-0.513774
yTEQGMDEDSAYk	B6TF69	N-Term(iTRAQ4plex); K13(iTRAQ4plex)	0.931718	1.1555	81.58	2	1824.82	-1.23885
sGGGGGPGAcYk	C0PLI2	N-Term(iTRAQ4plex); C10(Carbamidomethyl); K12(iTRAQ4plex)	1.17214	0.977133	81.58	2	1355.66	-1.69802
tGIESFDSSSVFDSIFk	B6U5H8	N-Term(iTRAQ4plex); K17(iTRAQ4plex)	1.00494	1.06338	81.57	2	2154.08	-1.15058
yAPDSAPALAINATIEk	B6SRI3	N-Term(iTRAQ4plex); K17(iTRAQ4plex)	1.01733	0.941245	81.56	2	2033.12	3.5291
gLGMDVVAHDPYAAADR	B4G011	N-Term(iTRAQ4plex)	0.875886	1.03552	81.56	2	1901.93	-1.97346
iFLEDGHQIGcAQSYAk	B8A0T6	N-Term(iTRAQ4plex); C11(Carbamidomethyl); K17(iTRAQ4plex)	0.899988	1.06262	81.53	2	2225.13	1.27035
vAEFLFHGTPAk	C0HER4	N-Term(iTRAQ4plex); K12(iTRAQ4plex)	0.68175	0.99239	81.53	2	1604.9	0.177645
tSGTMNLVQDLPSR	C4J625	N-Term(iTRAQ4plex)	1.19367	1.06603	81.52	2	1662.86	-0.983964
aLTVPELTQQMWDAk	P18025;B6TF38;B4F946;K7UWZ6;C0P664;C0PA67;B4FN29	N-Term(iTRAQ4plex); K15(iTRAQ4plex)			81.52	2	2019.08	-0.399554
lGVAPAVFAAGSVLDSR	B4FQX7	N-Term(iTRAQ4plex)	0.830655	1.0842	81.51	2	1774	3.81287
gLAYVDHQTAEEIk	B6UC34	N-Term(iTRAQ4plex); K14(iTRAQ4plex)	0.807142	1.31377	81.51	2	1861.99	1.08571
vAFkPTATIGk	B4FLA2	N-Term(iTRAQ4plex); K4(iTRAQ4plex); K11(iTRAQ4plex)	1.24995	0.911619	81.51	2	1564.98	1.22565
iEELLQEDHNAk	C0HFG9;K7VCV2	N-Term(iTRAQ4plex); K12(iTRAQ4plex)			81.5	2	1726.93	2.89642
dNVTDFLHVSk	K7V9A1	N-Term(iTRAQ4plex); K11(iTRAQ4plex)	0.712711	1.03429	81.49	2	1562.84	0.706236
aQTLGDTSSLEFMR	K7V364	N-Term(iTRAQ4plex)	0.975768	1.09236	81.47	3	1699.84	-1.30022
aVVAQYNASQLITQR	B6T8M9;B4FMS7	N-Term(iTRAQ4plex)			81.46	2	1806	-1.68606
eSTTIVGDGSTQEEVTkR	C0P530	N-Term(iTRAQ4plex); K17(iTRAQ4plex)	0.779385	1.00269	81.45	2	2225.16	3.59043
nEQVDLLkPDTTVIFR	B4FT80	N-Term(iTRAQ4plex); K8(iTRAQ4plex)	1.12042	1.06771	81.43	2	2176.22	0.0275644
vWLDPNEVSEISmANSR	B6TQ68;B6T1F1;B4FL64	N-Term(iTRAQ4plex); M13(Oxidation)			81.42	2	2107.02	-0.590502
aLALAAHDASGAVSPIR	B4FAJ0	N-Term(iTRAQ4plex)	0.853153	1.10776	81.41	2	1763.99	0.0911342
tTIMLADLQDFNk	B4FQQ1	N-Term(iTRAQ4plex); K13(iTRAQ4plex)	1.25517	0.986115	81.4	2	1797.96	-0.660759
ecQATGIVGENVISHcQSk	C0PFP8	N-Term(iTRAQ4plex); C2(Carbamidomethyl); C16(Carbamidomethyl); K19(iTRAQ4plex)	0.806224	1.11312	81.4	3	2405.18	2.08423
tVSDDDVVLETTAPR	B8A0C4	N-Term(iTRAQ4plex)	1.23494	1.16662	81.39	2	1761.9	-1.267
fFYASSAcIYPEFk	B4FBC2;B6TIL4	N-Term(iTRAQ4plex); C8(Carbamidomethyl); K14(iTRAQ4plex)			81.39	2	2018.01	3.99668
tVEVEEDEEPkEVEEATk	K7V364	N-Term(iTRAQ4plex); K11(iTRAQ4plex); K18(iTRAQ4plex)	1.44166	1.29164	81.38	2	2522.28	4.17564
gAQGLPIDLTGk	B6TYG2	N-Term(iTRAQ4plex); K12(iTRAQ4plex)	0.846938	0.994508	81.36	2	1457.86	2.98534
cGVSVGFPISmSTDcNk	B6TVI1	N-Term(iTRAQ4plex); C1(Carbamidomethyl); M11(Oxidation); C15(Carbamidomethyl); K17(iTRAQ4plex)	0.860462	0.976421	81.36	2	2163.01	-0.269971
sYANAVLSSFEDPEk	B4F8L0;B6SHN9	N-Term(iTRAQ4plex); K15(iTRAQ4plex)			81.35	2	1944.98	-0.340367
yTEVkPALTNMVSAAk	C0P5Y3	N-Term(iTRAQ4plex); K5(iTRAQ4plex); K16(iTRAQ4plex)	0.792598	1.10353	81.35	2	2155.22	2.09359
dAPmFVVGVNEk	Q43247	N-Term(iTRAQ4plex); M4(Oxidation); K12(iTRAQ4plex)	0.862785	1.00917	81.33	2	1609.85	-0.967855
vAQEYSEcPSGk	B6T401	N-Term(iTRAQ4plex); C8(Carbamidomethyl); K12(iTRAQ4plex)	0.904521	1.06463	81.33	2	1642.8	2.73606
gDVSPDDLYAVINk	C0PBI9	N-Term(iTRAQ4plex); K14(iTRAQ4plex)	0.861278	1.02691	81.33	2	1793.95	1.31119
sADASFSQDNYALk	B4F9Q4	N-Term(iTRAQ4plex); K14(iTRAQ4plex)	0.972859	1.10889	81.33	2	1804.9	2.47366
gVPVEVGGEPGYAVR	K7TMN5	N-Term(iTRAQ4plex)	0.795711	1.21813	81.32	2	1629.87	-0.981375
eMAFANQPGPAFASR	C0P4A5	N-Term(iTRAQ4plex)	0.977128	1.06278	81.32	2	1737.85	-2.09065
lVVQDNELGSLk	K7U7W9	N-Term(iTRAQ4plex); K12(iTRAQ4plex)	0.948352	1.16767	81.29	2	1602.93	-0.125925
sGADVVPAASDDcFk	B6U3A0	N-Term(iTRAQ4plex); C13(Carbamidomethyl); K15(iTRAQ4plex)	0.970756	1.08315	81.29	2	1826.88	0.594297
iGQVAIGGPGGNPFLGQQMSSQk	K7UDM8	N-Term(iTRAQ4plex); K23(iTRAQ4plex)	1.21037	0.929413	81.27	2	2559.36	0.915292
gALDGGLDIPHSEk	B6TYP7;B6THG9	N-Term(iTRAQ4plex); K14(iTRAQ4plex)			81.26	2	1696.91	1.32372
eAEEAPSEDAAk	Q94IQ9	N-Term(iTRAQ4plex); K12(iTRAQ4plex)	0.882679	1.21444	81.25	2	1534.75	0.343492
qADGSYAcVAESEAR	B4FQ86	N-Term(iTRAQ4plex); C8(Carbamidomethyl)	1.00374	0.750366	81.25	2	1757.79	1.37482
lLEYGHmLVAEQENVk	Q9ZT00	N-Term(iTRAQ4plex); M7(Oxidation); K16(iTRAQ4plex)	0.945322	0.911422	81.25	2	2177.17	10.1504
mDATAQELSEEk	B6SLL8	N-Term(iTRAQ4plex); K12(iTRAQ4plex)	1.04952	1.1272	81.24	2	1639.81	2.44201
iASPPDTVVEISNLNLGk	B6UFZ7	N-Term(iTRAQ4plex); K18(iTRAQ4plex)	1.25827	1.03267	81.23	2	2155.23	3.23946
qVGLVSYNYEDDGk	C0P4W8	N-Term(iTRAQ4plex); K14(iTRAQ4plex)	0.899771	1.02328	81.22	2	1874.94	1.01942
rPFAAIVGGSk	B6STH5	N-Term(iTRAQ4plex); K11(iTRAQ4plex)	1.02951	0.883288	81.22	2	1390.84	0.732825
gHLGDYYcMAAk	K7VXI7	N-Term(iTRAQ4plex); C8(Carbamidomethyl); K12(iTRAQ4plex)	0.917085	1.13787	81.2	2	1673.8	1.87473
aLLQDIAIVTGAEYQSk	B6SXW8	N-Term(iTRAQ4plex); K17(iTRAQ4plex)	1.01247	1.02278	81.17	3	2108.18	-0.0721719
cVGIDANAVDQSk	K7TWB6	N-Term(iTRAQ4plex); C1(Carbamidomethyl); K13(iTRAQ4plex)	1.05973	0.985244	81.16	2	1664.85	-1.49119
vENPLEFSAALk	K7V9A1	N-Term(iTRAQ4plex); K12(iTRAQ4plex)	1.12518	1.05385	81.16	2	1605.91	0.239196
aPQAAGAIHTDFER	K7TKZ6	N-Term(iTRAQ4plex)	0.813598	1.01512	81.16	3	1627.83	0.607576
tFLTSDVVVVDIk	C0P530;K7UCB5	N-Term(iTRAQ4plex); K13(iTRAQ4plex)			81.15	2	1724.02	8.35688
gEGMGSAVADSGESR	B6TZS3	N-Term(iTRAQ4plex)	0.767668	1.09143	81.14	2	1553.7	-0.402179
fTHVLNNLSPAELYEQAIk	C0P3W9	N-Term(iTRAQ4plex); K19(iTRAQ4plex)	1.02952	0.996803	81.14	3	2475.35	0.279173
lSLAAGGLSLPSYSDSAk	B6TFX9	N-Term(iTRAQ4plex); K18(iTRAQ4plex)	1.21962	1.00942	81.13	2	2025.12	2.62064
gQPEGAVYDYEDk	B4FBF4	N-Term(iTRAQ4plex); K13(iTRAQ4plex)	0.90259	1.14307	81.1	2	1758.85	1.49705
cAAAAGGADDPVVANNVR	B4FBH0	N-Term(iTRAQ4plex); C1(Carbamidomethyl)	1.24115	1.12129	81.1	2	1871.91	-1.00042
aASLEAVVEAASEk	K7TNK3	N-Term(iTRAQ4plex); K14(iTRAQ4plex)	0.965496	0.994416	81.1	2	1662.92	0.234355
eAIEGTYIDkk	P25460	N-Term(iTRAQ4plex); K10(iTRAQ4plex); K11(iTRAQ4plex)	0.997825	0.956485	81.1	2	1698.96	0.469055
sGNMVINTEWGSFk	B6U4K6;Q8L5G8	N-Term(iTRAQ4plex); K14(iTRAQ4plex)			81.09	2	1857.94	-0.243325
dYNPEQNEDNVLAR	P04967	N-Term(iTRAQ4plex)	0.876111	0.95321	81.08	2	1820.85	-0.668912
dNLTLWTSDTNEDGGDEIk	B4FRG1	N-Term(iTRAQ4plex); K19(iTRAQ4plex)	0.99297	1.1958	81.07	2	2411.14	-1.02335
dATDDkVTVEAAEATLk	C0PD27;B4FLJ3	N-Term(iTRAQ4plex); K6(iTRAQ4plex); K17(iTRAQ4plex)			81.05	2	2209.19	0.21202
ccLEHAASVAk	C0P530;K7UGR2;K7UCB5	N-Term(iTRAQ4plex); C1(Carbamidomethyl); C2(Carbamidomethyl); K11(iTRAQ4plex)			81.04	2	1533.78	0.587802
iPIIGDLTGSNk	Q9LKL4;A1XCH8;B6U297	N-Term(iTRAQ4plex); K12(iTRAQ4plex)			81.03	2	1515.9	1.91139
nVDGLDIAQLVk	Q43260	N-Term(iTRAQ4plex); K12(iTRAQ4plex)	0.996751	1.02793	81.03	2	1572.92	0.299096
tVQGLIQELENk	K7US98	N-Term(iTRAQ4plex); K12(iTRAQ4plex)	1.18145	0.947853	81.03	2	1659.95	1.658
aSAFSILDTcFQGQAAR	B6TP02;B4FA43	N-Term(iTRAQ4plex); C10(Carbamidomethyl)			81.01	2	1986.99	1.78724
gAAAFAASSk	K7UYL8	N-Term(iTRAQ4plex); K10(iTRAQ4plex)	0.78072	1.01142	81	2	1168.65	-2.66922
eIENTEYNEFYk	K7V364	N-Term(iTRAQ4plex); K12(iTRAQ4plex)	0.860805	1.07293	80.99	2	1866.9	0.361596
aVEVESVAAAGk	B4G027	N-Term(iTRAQ4plex); K12(iTRAQ4plex)	0.939331	1.06071	80.97	2	1418.81	2.83673
iAVDMVNEGLVEPR	B7ZYP6;C5IHD3;C5IHD1	N-Term(iTRAQ4plex)			80.96	2	1685.9	-0.25968
lVNVLSVEDLSk	B6TXK4	N-Term(iTRAQ4plex); K12(iTRAQ4plex)	1.16895	1.0389	80.96	2	1603.94	-6.45158
vNQIGSVTESIEAVk	B6T3P9	N-Term(iTRAQ4plex); K15(iTRAQ4plex)	1.08635	1.08402	80.95	2	1862.05	0.739161
aQEEMAQVAk	Q84KR7;B4FA25	N-Term(iTRAQ4plex); K10(iTRAQ4plex)			80.94	2	1392.74	2.78479
mTQEQILAFEk	K7WAM2	N-Term(iTRAQ4plex); K11(iTRAQ4plex)	0.961082	1.02602	80.94	2	1625.88	-0.454282
gAIIGDTIVSGTk	P17788	N-Term(iTRAQ4plex); K13(iTRAQ4plex)	0.722301	0.901841	80.93	2	1519.9	2.518
lLGEEPYANNSVLAk	C0PGA6	N-Term(iTRAQ4plex); K15(iTRAQ4plex)	0.9414	1.03122	80.93	2	1906.06	1.83547
iDcYSEASTSVFGQk	B6TNS0	N-Term(iTRAQ4plex); C3(Carbamidomethyl); K15(iTRAQ4plex)	1.01076	1.00821	80.92	2	1979.97	1.36473
eAEAVAPAAEEEDGVDVAAVGk	B6TEF3	N-Term(iTRAQ4plex); K22(iTRAQ4plex)	1.09573	1.21104	80.92	3	2415.22	1.38144
iNLTcVNHETGVVDPk	C0P3Z8	N-Term(iTRAQ4plex); C5(Carbamidomethyl); K16(iTRAQ4plex)	0.912909	1.01868	80.91	2	2084.11	2.3989
lVTIGGHVLR	B7ZYP6;C5IHD3;C5IHD1	N-Term(iTRAQ4plex)			80.9	3	1208.76	-1.63082
lAGPQLVQMFIGDGAk	B4G1X9;B4FSV5	N-Term(iTRAQ4plex); K16(iTRAQ4plex)			80.9	2	1933.09	1.61054
yAGTGSAIEYAVcALk	B4F9E2;B4F9L3	N-Term(iTRAQ4plex); C13(Carbamidomethyl); K16(iTRAQ4plex)			80.9	2	1962.03	0.342902
gITFHTEQSPQAITk	O64409	N-Term(iTRAQ4plex); K15(iTRAQ4plex)	0.998181	1.00137	80.87	2	1946.06	-1.48281
aTDNQLFVATcGPAR	B6SKS2	N-Term(iTRAQ4plex); C11(Carbamidomethyl)	1.01891	1.12098	80.86	2	1764.88	-2.90652
vEEISQTIDSk	B6TPX4	N-Term(iTRAQ4plex); K11(iTRAQ4plex)	0.98296	1.04243	80.86	2	1536.84	0.726448
sYELPDGQVITIGAER	B4FRH8;B4F989;B6SZ83;P93638;P93634;C0HDZ6;B6SI11;B6TQ08;B4FVB1	N-Term(iTRAQ4plex)			80.84	2	1891.99	-1.31023
lGTANPDVEDEk	B6SKU4	N-Term(iTRAQ4plex); K12(iTRAQ4plex)	1.10716	1.15858	80.84	2	1575.81	0.603921
vVVLNTANLPLVk	B6THG1	N-Term(iTRAQ4plex); K13(iTRAQ4plex)	0.93043	1.03344	80.84	2	1668.07	1.06918
yTGIGSAIEYAVcALk	C0P626;B4F9E2;B6U0H7	N-Term(iTRAQ4plex); C13(Carbamidomethyl); K16(iTRAQ4plex)			80.84	2	2004.08	3.10019
gNFDDFESGYEQk	C0P4C1	N-Term(iTRAQ4plex); K13(iTRAQ4plex)	1.01524	1.0925	80.83	2	1823.83	-0.0604058
yGYNAATGEYEDLMAAGIIDPTk	K7UGR2	N-Term(iTRAQ4plex); K23(iTRAQ4plex)	1.04367	1.0258	80.83	2	2751.36	5.56106
tLNSVWAQHLSEEVR	B4FBM9	N-Term(iTRAQ4plex)	0.999293	0.979915	80.82	2	1913	-1.02142
gAGISIccLPIDGSR	A5GZ73	N-Term(iTRAQ4plex); C7(Carbamidomethyl); C8(Carbamidomethyl)	0.928072	0.970287	80.8	2	1719.86	0.0808033
tAEQTPLSALYISk	Q94G64	N-Term(iTRAQ4plex); K14(iTRAQ4plex)	1.03787	0.973601	80.8	2	1810.02	1.34321
aGLINAPQWYDAGk	B4FS02	N-Term(iTRAQ4plex); K14(iTRAQ4plex)	0.946437	0.967182	80.8	2	1791.97	1.32618
aIAVGADAAFDTSSGDLTk	Q9SPD7	N-Term(iTRAQ4plex); K19(iTRAQ4plex)	0.9859	1.04561	80.8	3	2098.09	1.48606
lDEGVVIANLDADk	B6TMB2	N-Term(iTRAQ4plex); K14(iTRAQ4plex)	1.01009	1.11346	80.79	2	1759.97	0.0624711
iSSTQLTDVLNk	C0HE45	N-Term(iTRAQ4plex); K12(iTRAQ4plex)	1.11341	1.06577	80.78	2	1606.93	1.30095
lLSQDTFQEVk	K7V7U9;K7UTH3	N-Term(iTRAQ4plex); K11(iTRAQ4plex)			80.77	2	1595.89	-0.984375
aVLVDHALSSGDAER	B6U4D6;B8A046	N-Term(iTRAQ4plex)			80.76	2	1683.88	0.748213
eAVNVSLzNLk	C0P626;B4F9E2	N-Term(iTRAQ4plex); Z8(E); K11(iTRAQ4plex)			80.75	2	1503.87	3.07176
aFTVGIGGPVGTGk	B6STQ5	N-Term(iTRAQ4plex); K14(iTRAQ4plex)	0.868631	0.973876	80.75	2	1548.9	-1.66536
lTNLAEIDPLASLPk	B6TS72	N-Term(iTRAQ4plex); K15(iTRAQ4plex)	1.1004	1.04854	80.75	2	1883.11	0.736017
gIDVQcQVPLYVATk	Q6A4M2;O24478	N-Term(iTRAQ4plex); C6(Carbamidomethyl); K15(iTRAQ4plex)			80.75	2	1979.09	0.672742
lQHVQDGNTEQcVIcR	B6TSW8	N-Term(iTRAQ4plex); C12(Carbamidomethyl); C15(Carbamidomethyl)	1.01088	1.05228	80.71	3	2101	-1.05444
vLNTGSPITVPVGR	P19023;B6SVV9	N-Term(iTRAQ4plex)			80.7	2	1553.91	-1.78666
fFDPLGLAGTVk	B6T037;B4FXB0	N-Term(iTRAQ4plex); K12(iTRAQ4plex)			80.7	2	1552.9	1.46482
aSGSVPAATGTDPQAIR	K7UZH5	N-Term(iTRAQ4plex)	1.04669	1.06934	80.69	2	1742.91	-3.6256
gIVFLGPPASSMNALGDk	Q7XYR4	N-Term(iTRAQ4plex); K18(iTRAQ4plex)	0.871819	0.999171	80.69	2	2062.13	1.98456
vccGAGGQGQYGYNNk	B4FM12	N-Term(iTRAQ4plex); C2(Carbamidomethyl); C3(Carbamidomethyl); K16(iTRAQ4plex)	0.956799	0.982635	80.68	2	2020.92	-2.46236
aMGHHVTVISSSSk	B6U7D8	N-Term(iTRAQ4plex); K14(iTRAQ4plex)	0.811279	1.10953	80.68	2	1728.93	0.724722
lIDENVSTQLk	B6SYA1	N-Term(iTRAQ4plex); K11(iTRAQ4plex)	1.17388	1.06273	80.67	2	1547.89	1.27211
tNVGIcLADPSLTk	C4J303	N-Term(iTRAQ4plex); C6(Carbamidomethyl); K14(iTRAQ4plex)	1.04871	0.954911	80.67	2	1776.98	0.345132
ySVNQLQLPVAAk	B6SW38;C0HHB1	N-Term(iTRAQ4plex); K13(iTRAQ4plex)			80.67	2	1719.01	0.398592
aSTSEFTNAVcDHI	B6TJM1;B4FAD4	N-Term(iTRAQ4plex); C11(Carbamidomethyl)			80.66	2	1695.78	-0.276997
qDTAGGASSEPSANESHk	A5HEH5	N-Term(iTRAQ4plex); K18(iTRAQ4plex)	0.941723	1.15881	80.65	3	2060.97	0.684985
mScLFINDLDAGAGR	Q9ZT00	N-Term(iTRAQ4plex); M1(Oxidation); C3(Carbamidomethyl)	1.2836	0.952037	80.64	2	1799.85	-2.55277
nTGGLNTISNDSSPDASSk	B6TCI5	N-Term(iTRAQ4plex); K19(iTRAQ4plex)	0.863197	1.25346	80.64	3	2153.06	1.3408
eVNTLMAHGDTSSLR	B4G030	N-Term(iTRAQ4plex)	0.925498	1.0545	80.64	2	1774.89	1.0398
tmQTAVGVFGGEk	B6T6Q2;B6SU17	N-Term(iTRAQ4plex); M2(Oxidation); K13(iTRAQ4plex)			80.63	2	1628.86	1.62179
eGQSIGVIADGEDk	B4FN63	N-Term(iTRAQ4plex); K14(iTRAQ4plex)	1.01114	1.04626	80.62	2	1705.89	0.831648
ekLEAAGcSLTLLPk	B4FUZ9	N-Term(iTRAQ4plex); K2(iTRAQ4plex); C8(Carbamidomethyl); K15(iTRAQ4plex)	0.76986	0.962384	80.62	2	2062.2	4.30525
aNSEAALGk	B6SSU6	N-Term(iTRAQ4plex); K9(iTRAQ4plex)	1.04967	0.945769	80.61	2	1148.65	3.09712
sSGAGVPQALNDAAR	K7W3K5	N-Term(iTRAQ4plex)	1.19884	1.02747	80.59	2	1557.81	-2.11319
gILAIDESNATcGk	B6UDN1;K7UY19	N-Term(iTRAQ4plex); C12(Carbamidomethyl); K14(iTRAQ4plex)			80.59	2	1736.91	-2.28702
fYSLSmLGTLDGk	K7VT58	N-Term(iTRAQ4plex); M6(Oxidation); K13(iTRAQ4plex)	0.925821	0.99232	80.57	2	1735.91	-1.77991
aPDLDIQGMEGVVk	P80680	N-Term(iTRAQ4plex); K14(iTRAQ4plex)	0.974044	1.01637	80.57	2	1759.96	2.65709
gVGGGAASPGDYVYFk	B6TRT5	N-Term(iTRAQ4plex); K16(iTRAQ4plex)	0.900645	1.07692	80.55	2	1832.95	2.802
vFGTGcGGGGGk	B4FXJ7	N-Term(iTRAQ4plex); C6(Carbamidomethyl); K12(iTRAQ4plex)	1.17795	0.931601	80.54	2	1341.68	-1.16836
fSPNTFQPTIVSGSWDR	B6SJ21;B4FKM1	N-Term(iTRAQ4plex)			80.53	2	2083.03	-1.13633
eAELENSFIGTTk	C0PFA1	N-Term(iTRAQ4plex); K13(iTRAQ4plex)	0.92856	1.14216	80.52	2	1726.91	0.98762
vcPSVTLGLQPGEAFTVR	C0P626;B4F9E2;B4F9L3;B6U0H7	N-Term(iTRAQ4plex); C2(Carbamidomethyl)			80.52	2	2075.14	16.2576
tFcIPHGGGGPGMGPIGVk	K7TIN2	N-Term(iTRAQ4plex); C3(Carbamidomethyl); K19(iTRAQ4plex)	1.3387	1.01972	80.52	3	2127.1	-1.66981
qVTScVLSLLk	C0PBC6	N-Term(iTRAQ4plex); C5(Carbamidomethyl); K11(iTRAQ4plex)	1.11436	0.99405	80.51	2	1535.91	0.521608
gPGLFSDIGk	B6SS48	N-Term(iTRAQ4plex); K10(iTRAQ4plex)	0.763058	1.00576	80.5	2	1278.73	1.34003
vVEAYEASPPEVk	B4FAQ9;B6TNI6;E9NMH5	N-Term(iTRAQ4plex); K13(iTRAQ4plex)			80.48	2	1705.93	1.05525
eLLSGDkEGLLQLPSDk	B6TM55	N-Term(iTRAQ4plex); K7(iTRAQ4plex); K17(iTRAQ4plex)	0.916376	1.08814	80.48	2	2274.3	2.37279
dGGGGYGGGGGGYGGGGGYGGGGGGYGGGNR	B6SP74	N-Term(iTRAQ4plex)	1.1288	0.849896	80.47	3	2569.05	-2.15492
aLQESLASELAAR	P0C1M0	N-Term(iTRAQ4plex)	1.27896	0.965309	80.45	2	1502.83	1.35495
vFFEETcLASk	B7S825	N-Term(iTRAQ4plex); C7(Carbamidomethyl); K11(iTRAQ4plex)	1.03456	1.00063	80.45	2	1618.84	-0.399586
gYISPYFVTDSEk	C0P530;K7UGR2	N-Term(iTRAQ4plex); K13(iTRAQ4plex)			80.45	2	1793.92	0.38162
lAHGLLSGk	C0PCY1	N-Term(iTRAQ4plex); K9(iTRAQ4plex)	0.831601	0.979679	80.45	2	1183.74	1.35124
aDEPIHPDSTITYAGVR	C0P680	N-Term(iTRAQ4plex)	0.776307	1.05973	80.44	2	1986	-0.503751
eLISNSSDALDk	C3UZ63;C1K9J1	N-Term(iTRAQ4plex); K12(iTRAQ4plex)			80.41	2	1579.84	0.345259
nGVEEVLGLGELNDFEk	B4FVH1	N-Term(iTRAQ4plex); K17(iTRAQ4plex)	1.4341	1.0353	80.41	2	2150.12	0.15569
nIAEAFTAIPEDR	C0PE12	N-Term(iTRAQ4plex)	1.15153	0.919695	80.4	2	1590.82	-0.821326
gYISPQFVTNLEk	B6SXW8;K7US98	N-Term(iTRAQ4plex); K13(iTRAQ4plex)			80.4	2	1783.98	0.562353
tASTGTSASTk	B6SSP4	N-Term(iTRAQ4plex); K11(iTRAQ4plex)	2.40977	0.523991	80.39	2	1299.7	0.510534
cGVSVGVPISPTVDcTk	B6THL4	N-Term(iTRAQ4plex); C1(Carbamidomethyl); C15(Carbamidomethyl); K17(iTRAQ4plex)	1.15347	0.899075	80.38	2	2064.07	-1.65445
iTQMEESLAAGk	C0P680	N-Term(iTRAQ4plex); K12(iTRAQ4plex)	0.808884	0.962907	80.38	2	1565.84	-0.859545
fDDGDGSSISEQAk	B6SS42	N-Term(iTRAQ4plex); K14(iTRAQ4plex)	1.47302	1.1209	80.36	2	1743.82	-1.84587
aVNQVWQVGASSTGGAPDk	B6SN55	N-Term(iTRAQ4plex); K19(iTRAQ4plex)	0.880961	0.948311	80.36	2	2160.12	-6.04923
iQNGGTEVVEAk	C4J673;B4G024	N-Term(iTRAQ4plex); K12(iTRAQ4plex)			80.36	2	1532.85	-1.80213
eEHmELLQGAEVPLR	K7UXK5	N-Term(iTRAQ4plex); M4(Oxidation)	1.05186	1.00542	80.36	2	1910.99	6.15671
vVGIDLGTTNSAVAAmEGGkPTVVTNAEGAR	B6UFB3;C0PAW5	N-Term(iTRAQ4plex); M16(Oxidation); K20(iTRAQ4plex)			80.35	3	3289.73	-0.406522
eVAAASEVSGEk	C0P2V1	N-Term(iTRAQ4plex); K12(iTRAQ4plex)	1.0318	1.08779	80.34	2	1464.78	0.182159
gGGYSLDSDAIGLPR	K7VM86	N-Term(iTRAQ4plex)	0.805686	1.12308	80.34	2	1621.83	-0.24831
aDEAAAAAGSk	B6TQ36	N-Term(iTRAQ4plex); K11(iTRAQ4plex)	0.907506	1.02929	80.31	2	1249.66	1.41559
vVTTNVTGHTcTIDIYR	Q7XYR4	N-Term(iTRAQ4plex); C11(Carbamidomethyl)	1.03296	0.987761	80.31	2	2094.07	-2.26596
iPDPESTDNAEFk	C0PHR4	N-Term(iTRAQ4plex); K13(iTRAQ4plex)	1.00672	1.13272	80.3	2	1750.88	0.766685
gTMTTTHSYTGDQR	B4F8L7;Q6LBU9	N-Term(iTRAQ4plex)			80.28	2	1699.78	0.997219
vATPAQAQEVHDGLR	B6SMV7	N-Term(iTRAQ4plex)	0.99378	0.973749	80.28	2	1735.92	-2.11556
lGEFALFEQPFIk	C4J1J9	N-Term(iTRAQ4plex); K13(iTRAQ4plex)	1.14737	1.00333	80.28	2	1827.03	0.0894264
aTEEASGSTSSk	K7TSA0	N-Term(iTRAQ4plex); K12(iTRAQ4plex)	0.806829	1.10723	80.26	2	1442.72	1.80024
aLEQLDTAVSk	B4F925	N-Term(iTRAQ4plex); K11(iTRAQ4plex)	0.961194	0.994258	80.23	2	1462.84	3.44977
vAVDFIASHPQAk	B4FK69	N-Term(iTRAQ4plex); K13(iTRAQ4plex)	0.87653	0.998839	80.23	2	1670.95	0.266869
hEVcNAYTELNDPVVQR	B6SHH4;B4FY29	N-Term(iTRAQ4plex); C4(Carbamidomethyl)			80.23	2	2188.06	-0.212945
kGAIPALPTVATAQDLIAk	B6TPJ8;B6TB29	N-Term(iTRAQ4plex); K1(iTRAQ4plex); K19(iTRAQ4plex)			80.23	3	2310.41	-0.724859
lAEcAQYQSQLQk	A5HEH6	N-Term(iTRAQ4plex); C4(Carbamidomethyl); K13(iTRAQ4plex)	1.07739	0.997479	80.22	2	1854.97	4.52156
hLVAVQTDEGk	B4FIB2	N-Term(iTRAQ4plex); K11(iTRAQ4plex)	1.38047	1.11238	80.22	2	1484.83	1.44276
aVEAEETESAETk	B6TAQ1	N-Term(iTRAQ4plex); K13(iTRAQ4plex)	0.984618	1.18452	80.21	2	1681.84	1.5102
aGAYmENVEVGk	B8A2X5	N-Term(iTRAQ4plex); M5(Oxidation); K12(iTRAQ4plex)	0.936686	1.16405	80.2	2	1571.79	-3.98958
aIIQAAEEVAEGk	B8A0E6	N-Term(iTRAQ4plex); K13(iTRAQ4plex)	0.97634	1.12988	80.2	2	1616.91	-1.12605
sNIVGTPAALLLQk	B6SJR7	N-Term(iTRAQ4plex); K14(iTRAQ4plex)	1.01265	1.07309	80.2	2	1713.05	1.48466
gSADYIGINEYTSSYMk	B4G004	N-Term(iTRAQ4plex); K17(iTRAQ4plex)	0.822687	1.1391	80.2	2	2187.06	1.99018
aIDDAEGVVk	K7US39	N-Term(iTRAQ4plex); K10(iTRAQ4plex)	1.04326	0.970118	80.19	2	1304.73	0.258274
sYAPFPAGcMFHSDGGLk	B6T2A6	N-Term(iTRAQ4plex); C9(Carbamidomethyl); K18(iTRAQ4plex)	0.781827	0.832878	80.19	3	2230.07	0.962003
aLNDAGFGDTIk	B6STZ9	N-Term(iTRAQ4plex); K12(iTRAQ4plex)	0.841072	1.03309	80.18	2	1509.82	2.29419
aLGEAVkPALPVLk	B6TVL4	N-Term(iTRAQ4plex); K7(iTRAQ4plex); K14(iTRAQ4plex)	1.04331	0.987771	80.18	2	1838.19	3.86104
eQEEGSPEPEIFSYk	B6SX96	N-Term(iTRAQ4plex); K15(iTRAQ4plex)	1.01841	1.12164	80.17	2	2057	1.31122
qQELAAYFTNck	C0PNL9	N-Term(iTRAQ4plex); C11(Carbamidomethyl); K12(iTRAQ4plex)	0.918987	0.949449	80.16	2	1760.89	2.13524
gFGFITPDDGSEDLFVHQSSIk	B6SP06	N-Term(iTRAQ4plex); K22(iTRAQ4plex)	0.549288	1.3826	80.16	2	2684.36	5.0234
gEVGHVYNIGTVk	B6U0P4	N-Term(iTRAQ4plex); K13(iTRAQ4plex)	0.970563	0.973102	80.16	2	1660.93	0.487789
iFNTNNLWVNLk	B4FAD9;B4F8W6;C0P429	N-Term(iTRAQ4plex); K12(iTRAQ4plex)			80.15	2	1764	-1.18833
aVAVDSEQGSPESPEQEk	B4FED9	N-Term(iTRAQ4plex); K18(iTRAQ4plex)	0.963177	1.26864	80.13	2	2175.07	0.492256
fEGLYLFHTPLGSGANQAR	B7ZZ04	N-Term(iTRAQ4plex)	1.05615	1.58777	80.12	2	2222.15	-0.0160942
aEAAGNDNcPVk	B4FGK8;B7ZZM7	N-Term(iTRAQ4plex); C9(Carbamidomethyl); K12(iTRAQ4plex)			80.11	2	1533.76	-0.328588
aFFPDENVLATVVk	B4FB70	N-Term(iTRAQ4plex); K14(iTRAQ4plex)	1.13187	1.02116	80.1	2	1838.03	0.0237952
aEIPIEEILEVAQPk	Q9SYS1	N-Term(iTRAQ4plex); K15(iTRAQ4plex)	0.829133	1.26383	80.09	2	1967.13	1.93458
vDYGHQEAATk	K7V0P3	N-Term(iTRAQ4plex); K11(iTRAQ4plex)	1.11549	0.892858	80.09	2	1506.78	-2.43505
aVAMFQSLAVAk	B4FBD5	N-Term(iTRAQ4plex); K12(iTRAQ4plex)	0.952097	1.07346	80.08	2	1523.89	0.115906
nIAVIVGTVTDDkR	B6SJC8	N-Term(iTRAQ4plex); K13(iTRAQ4plex)	1.17742	0.973087	80.08	2	1789.04	-0.0421697
eLITQSELDDLk	K7UMY0	N-Term(iTRAQ4plex); K12(iTRAQ4plex)	0.933724	1.05892	80.07	2	1691.93	0.0616818
lAHYcYDDADLk	C0P6Q6	N-Term(iTRAQ4plex); C5(Carbamidomethyl); K12(iTRAQ4plex)	0.738544	1.49178	80.07	2	1771.86	1.44651
aGAPGLGGAFPSAAVAR	C0PEE1	N-Term(iTRAQ4plex)	0.984919	1.12979	80.06	2	1613.89	1.06191
aLEDDDTSATALDGLk	K7UFW8	N-Term(iTRAQ4plex); K16(iTRAQ4plex)	0.959789	1.15032	80.04	2	1922.99	3.62698
tcAQIFEEAGcDTPASPNcGAcLGGPR	B6TYJ6	N-Term(iTRAQ4plex); C2(Carbamidomethyl); C11(Carbamidomethyl); C19(Carbamidomethyl); C22(Carbamidomethyl)	1.42684	0.980851	80.04	3	3040.32	0.547841
vVVTGDVTNNSk	B6SWM0	N-Term(iTRAQ4plex); K12(iTRAQ4plex)	1.18315	0.928508	80.04	2	1520.86	4.12978
lEEIDMLHEVTk	B4FQ98	N-Term(iTRAQ4plex); K12(iTRAQ4plex)	1.00652	1.06191	80.03	2	1744.94	-0.226287
lTIINNLLQYHPESSEk	B4FRX2;C0PIQ4	N-Term(iTRAQ4plex); K17(iTRAQ4plex)			80.03	3	2287.25	-2.5491
gLSDLAIHYLSk	C0PL01;B6UCD0	N-Term(iTRAQ4plex); K12(iTRAQ4plex)			80.03	2	1604.92	-0.425749
eSGmTLITAEDLDDAAEk	B6TS21;B4FRH5	N-Term(iTRAQ4plex); M4(Oxidation); K18(iTRAQ4plex)			80.02	2	2213.07	-1.38821
aNAVAIGNYLMSk	B4FBF4	N-Term(iTRAQ4plex); K13(iTRAQ4plex)	0.911601	1.01502	80.01	2	1639.92	4.52192
eVEGNPDFSNk	K7ULJ2	N-Term(iTRAQ4plex); K11(iTRAQ4plex)	0.722413	1.12306	80	2	1523.76	0.671695
yDDNAAVIIDQk	P08529	N-Term(iTRAQ4plex); K12(iTRAQ4plex)	0.886384	0.902978	79.99	2	1652.88	2.02029
gEDGQLGHGDAEDR	B4FTT2	N-Term(iTRAQ4plex)	0.927695	1.08345	79.98	2	1599.71	-1.77937
nLTVTGDAAASGGEGQR	B6TRR4;B4FAF8;B6SR23	N-Term(iTRAQ4plex)			79.96	2	1747.87	-0.847272
eEPSVVESYYNk	B6SIM0	N-Term(iTRAQ4plex); K12(iTRAQ4plex)	0.954656	0.977249	79.95	2	1731.87	-0.146616
iYVGNLPWQVDDSR	Q41834	N-Term(iTRAQ4plex)	1.14239	0.958185	79.95	2	1805.93	-1.0022
aAVAEDLAEGccDVGPR	C4J3M2	N-Term(iTRAQ4plex); C11(Carbamidomethyl); C12(Carbamidomethyl)	0.935814	1.15566	79.95	2	1933.89	1.76219
iVVVDHELPNEGSQQR	K7VQG5	N-Term(iTRAQ4plex)	0.947707	1.1001	79.95	2	1964.03	1.39977
gLGAIAEEVk	Q9SWR9	N-Term(iTRAQ4plex); K10(iTRAQ4plex)	0.906457	1.03541	79.92	2	1274.75	-0.93432
lADLVGVTLGPk	C0P530;K7UGR2	N-Term(iTRAQ4plex); K12(iTRAQ4plex)			79.92	2	1470.91	-0.877229
lLEANLSPDLFQEASR	B4FSZ8	N-Term(iTRAQ4plex)			79.9	2	1947.06	15.5425
dLFPLLPEAFk	B6TF69	N-Term(iTRAQ4plex); K11(iTRAQ4plex)	0.895732	1.02884	79.9	2	1577.92	1.43255
lQDIGMISAVPGMk	B4G015;B4FSE1	N-Term(iTRAQ4plex); K14(iTRAQ4plex)			79.9	2	1747.97	1.86403
kYGQDATNVGDEGGFAPNIQENk	B6T3P9;B8A0W7;K7UCV5	N-Term(iTRAQ4plex); K1(iTRAQ4plex); K23(iTRAQ4plex)			79.88	3	2884.45	1.31209
eSFAQITGSAVSk	B4FAM1	N-Term(iTRAQ4plex); K13(iTRAQ4plex)	1.21652	0.859792	79.87	2	1612.88	2.01761
aHNAAAANDGQTVAk	C0PGP2	N-Term(iTRAQ4plex); K15(iTRAQ4plex)	1.25535	0.89863	79.87	3	1726.91	1.50678
iADGVNSTTGNPTk	K7VAE7	N-Term(iTRAQ4plex); K14(iTRAQ4plex)	1.10508	0.979128	79.86	2	1662.89	1.05599
nEDGGNSVATVVLR	K7UCH1	N-Term(iTRAQ4plex)	1.17829	0.970537	79.83	2	1574.82	-1.7353
vLANADTPEDALAAR	K7VVI6	N-Term(iTRAQ4plex)	1.2844	0.802506	79.83	2	1670.89	1.26588
[truncated: 32,202 more rows]
