# Supplementary material for: Quantitative Proteomic Analyses Identify ABA-Related Proteins and Signal Pathways in Maize Leaves under Drought Conditions
Source: Front Plant Sci. 2016 Dec 8;7:1827. doi: 10.3389/fpls.2016.01827 (PMC5143342; doi:10.3389/fpls.2016.01827)
Supplement: Supplementary Excel S3 — Indentified peptides for the third independent biological experiment. [file DataSheet3.XLSX]

## Sheet: Sheet1
Sequence	# PSMs	Protein Group Accessions	Modifications	MH+ [Da]	A4: ZH-GH/ZH-GH	B4: ZH-GH/ZH-GH	C5: ZH-GH/ZH-GH	A4: BH-GH/BH-CK	B4: BH-GH/BH-CK	C5: BH-GH/BH-CK	IonScore A2	IonScore B2	IonScore C2	# Missed Cleavages
VDNGDDDVGGFGGGSSLGGSGGGGGGR	6	B4F9M6	N-Term(iTRAQ4plex)	2411.06	0.960494	0.957349	0.951796	1.10552	1.10639	1.11039	178.35	178.35	178.35	0
VDNGDDDSGGFGVGLGSTGGGGR	6	K7UAC8	N-Term(iTRAQ4plex)	2196.99	1.12451	1.12083	1.11108	1.14498	1.14588	1.15087	164.16	164.16	164.16	0
SPPVAGAAAGAGGAGAGALMK	18	B6TMD9	N-Term(iTRAQ4plex); K21(iTRAQ4plex)	1970.08	0.907667	0.904695	0.856525	1.0067	1.0075	1.00691	142.66	142.66	142.66	0
AAGGDDSGSGGGFNLGGLGGLFAK	17	B4FS10	N-Term(iTRAQ4plex); K24(iTRAQ4plex)	2370.19	0.768552	0.757536	0.785713	0.969208	0.9691	0.978717	140.5	108.98	140.5	0
VGTLDSLLALSDDLVK	56	B4FSJ1;B4G0U0	N-Term(iTRAQ4plex); K16(iTRAQ4plex)	1947.13							137.9	137.9	137.9	0
GFQQGLYMGNGGGANVVAPGYTK	3	B4FQW8;Q84RL8	N-Term(iTRAQ4plex); K23(iTRAQ4plex)	2574.3							137.4	137.4	137.4	0
AETSPEDVGGMHAAVGILTER	339	B7ZYP6;C5IHD3;C5IHD0;C5IHD1	N-Term(iTRAQ4plex)	2284.14							136.69	80.81	137.3	0
AAVTPAFVGQFPGVNGLGISAAR	42	Q6TM44	N-Term(iTRAQ4plex)	2344.33	0.896039	0.893105	0.910992	0.936075	0.936812	0.939228	136.22	136.22	136.22	0
NAAAGVSGLNAGNAASIPSK	51	Q2XX18;Q2XX14	N-Term(iTRAQ4plex); K20(iTRAQ4plex)	2058.12							135.82	135.82	135.82	0
IDGEGNAPASSSQIDLHEAR	2	B6U0P5	N-Term(iTRAQ4plex)	2211.06	1.18012		1.18601	1.03522		1.03777	135.5		135.5	0
EEVAAAEQGAATNESEAATLR	6	B4FAQ5	N-Term(iTRAQ4plex)	2262.1	0.494764	0.493144	0.481207	1.32925	1.3303	1.34865	135.04	135.04	135.04	0
AIMTNSGGCAVQGPIGAGAAAR	6	K7VYJ7	N-Term(iTRAQ4plex); C9(Carbamidomethyl)	2174.09	0.879155	0.876276	0.879983	1.04377	1.04459	1.0477	134.98	134.98	134.98	0
VMVGLPTTGGVTPAPAAEAELK	18	B4FTJ6	N-Term(iTRAQ4plex); K22(iTRAQ4plex)	2397.33	1.04352	1.04011	1.03425	1.04908	1.04991	1.05356	134.4	134.4	134.4	0
VDLSGNEFSGPIPSSIASSAR	3	C0PHM2	N-Term(iTRAQ4plex)	2235.14	1.06049	1.05702	1.08287	1.08096	1.08181	1.08989	132.68	132.68	132.68	0
GHNGEVTAIATPIDNSPFIVSSSR	6	B4FKM1	N-Term(iTRAQ4plex)	2613.34	0.850063		0.846568	0.991519		0.993425	131.45		131.45	0
IALTTAEYLAYECGK	248	B6T9C0	N-Term(iTRAQ4plex); C13(Carbamidomethyl); K15(iTRAQ4plex)	1991.04	1.03489	1.01403	1.04819	1.02522	1.02581	1.02906	130.45	130.45	130.45	0
GYGGGGGYGGGYGGGGGGGGR	3	B6SP06	N-Term(iTRAQ4plex)	1777.78	0.632575	0.630504	0.594569	1.08711	1.08797	1.08951	129.42	129.42	129.42	0
EKPSIGTVVAVGPGPLDEEGK	21	B4F848	N-Term(iTRAQ4plex); K2(iTRAQ4plex); K21(iTRAQ4plex)	2511.41	1.05971	1.05624	1.05441	1.12769	1.12858	1.13378	129.25	129.25	129.25	0
IAVITQGADPVVVAEDGK	44	Q9XGC6;K7UH13	N-Term(iTRAQ4plex); K18(iTRAQ4plex)	2070.17							129.05	129.05	129.05	0
VSEMLGNVNTSSALSAFEK	8	B4F8L0	N-Term(iTRAQ4plex); K19(iTRAQ4plex)	2272.17	1.29678	1.19878	1.33017	0.979641	0.98578	0.981675	128.66	128.66	128.66	0
AETSPEDVGGMHAAVGILTER	19	B7ZYP6;C5IHD3;C5IHD0;C5IHD1	N-Term(iTRAQ4plex); M11(Oxidation)	2300.14							128.28	40.56	128.28	0
TVSSGISGASYYTGTFNTVNR	6	A5JVZ6	N-Term(iTRAQ4plex)	2326.15	1.33024	1.32588	1.36831	0.98431	0.985085	0.989369	127.76	127.76	127.76	0
GLVPLAGSNNESWCQGLDGLASR	36	B4FTI5;B6T7D4	N-Term(iTRAQ4plex); C14(Carbamidomethyl)	2545.27							127.58	127.58	127.58	0
MVGESTEAVGAGVGGGSSGQK	3	K7TSX2	N-Term(iTRAQ4plex); M1(Oxidation); K21(iTRAQ4plex)	2169.07	1.10255	1.09894	1.11975	1.0382	1.03902	1.04303	127.49	127.49	127.49	0
EGSDGNAGSSALCDTTCLQALSR	6	B6TF54	N-Term(iTRAQ4plex); C13(Carbamidomethyl); C17(Carbamidomethyl)	2514.13	1.16342	1.15961	1.15104	1.01342	1.01422	1.014	127.11	127.11	127.11	0
GLFQSDAALITDAASK	9	B6THU9	N-Term(iTRAQ4plex); K16(iTRAQ4plex)	1896.04	1.0181	1.01476	1.00559	1.03987	1.04069	1.04151	126.91	126.91	126.91	0
SVPVEGGSTASTTEAEK	8	B6TRV0	N-Term(iTRAQ4plex); K17(iTRAQ4plex)	1937.99	0.960523	0.957378	1.05307	1.17323	1.17415	1.21554	126.76	126.76	126.76	0
AATGGSSDGNVTVASQDGSR	18	K7TW55	N-Term(iTRAQ4plex)	1980.93	0.980179	0.976969	0.973169	1.12721	1.12809	1.13368	126.71	126.71	126.71	0
VYSSAAADGDGAGSGK	2	B4FTN5	N-Term(iTRAQ4plex); K16(iTRAQ4plex)	1700.83	0.732592		0.698818	1.0512		1.05239	126.6		126.6	0
YVETQQLLLQIAGHK	1578	Q84KR7;B4FA25	N-Term(iTRAQ4plex); K15(iTRAQ4plex)	2029.17							126.57	126.57	126.57	0
TMVSDSDYTEFENFTK	8	B4F9G0	N-Term(iTRAQ4plex); K16(iTRAQ4plex)	2202.02	0.83595	0.807003	0.813913	1.15653	1.18867	1.16368	126.54	126.54	126.54	0
LSYGGAQEYFGITPDVTTLGK	9	B6TPE4	N-Term(iTRAQ4plex); K21(iTRAQ4plex)	2505.31	1.01617	1.01284	1.02776	0.921131	0.921856	0.920865	126.3	126.3	126.3	0
DVADADALVSSLGSAK	6	B4FQK0	N-Term(iTRAQ4plex); K16(iTRAQ4plex)	1806.97	1.18671	1.18282	1.20235	1.04422	1.04504	1.04838	126.07	126.07	126.07	0
LVPLLTEAGAIAGSASK	20	B4FXZ3	N-Term(iTRAQ4plex); K17(iTRAQ4plex)	1886.12	1.01656	1.00979	1.01686	0.990548	1.00244	0.991398	125.67	125.67	125.67	0
TAISDIEVDHIDLK	9	K7TLJ6	N-Term(iTRAQ4plex); K14(iTRAQ4plex)	1857.02	1.06558	1.06209	1.0754	1.11677	1.11765	1.12695	125.3	125.3	125.3	0
GLLSSDQGLFSSTDGSAATTR	3	B8A1T1	N-Term(iTRAQ4plex)	2215.1	0.670285	0.668091	0.646286	1.05532	1.05615	1.05731	125.19	125.19	125.19	0
VSGSGSQLNTPTTPAETSR	3	K7VF00	N-Term(iTRAQ4plex)	2034.02	1.28934	1.28512	1.2448	0.914108	0.914828	0.909959	125.1	125.1	125.1	0
ALADASAAAAAFSEGK	6	B6SQD4	N-Term(iTRAQ4plex); K16(iTRAQ4plex)	1738.92	0.956293	0.953162	0.943047	1.01579	1.01659	1.01665	124.86	124.86	124.86	0
DLLLGLQQLNVGGK	18	B4FMS7	N-Term(iTRAQ4plex); K14(iTRAQ4plex)	1756.06	0.981176	0.977963	0.880184	0.958853	0.959608	0.955654	124.85	124.85	124.85	0
AASSGGVTSAPVASGQTPPSYVVR	21	B4FMW6	N-Term(iTRAQ4plex)	2390.24	0.895531	0.892599	0.879504	1.20831	1.20926	1.2186	124.54	124.54	124.54	0
TIGGGDDAFNTFFSETGAGK	22	B6SPX4	N-Term(iTRAQ4plex); K20(iTRAQ4plex)	2280.11	1.09387	1.09028	1.09072	1.02042	1.03842	1.02029	124.37	124.37	124.37	0
EDDQGEMGSGGGLSADDAER	6	B4FZ72	N-Term(iTRAQ4plex)	2139.88	1.22073	1.21673	1.25097	1.42658	1.4277	1.45443	124.34	124.34	124.34	0
AWMAAQDQPHENLIFPEEVLPR	28	P48184	N-Term(iTRAQ4plex)	2735.38	1.15931		1.18254	0.876595		0.897478	124.22		124.22	0
GIFSSIENAASSVAK	14	B4FRP8;B6TPX4	N-Term(iTRAQ4plex); K15(iTRAQ4plex)	1768.97							124.11	124.11	124.11	0
VLALPGACGASNAAFSK	21	B4FPA4	N-Term(iTRAQ4plex); C8(Carbamidomethyl); K17(iTRAQ4plex)	1922.04	1.05486	1.05141	1.06063	0.987922	0.9887	0.991737	123.94	123.94	123.94	0
TPFTSGIGLETLGVETDK	6	K7US39	N-Term(iTRAQ4plex); K18(iTRAQ4plex)	2153.16	1.03837	1.03497	1.04073	0.94892	0.949667	0.948443	123.87	123.87	123.87	0
QMGLSDQDIVALSGGHTLGR	53	B6TM55	N-Term(iTRAQ4plex)	2199.13	1.01884	1.07376	1.00239	1.03182	1.01851	1.03433	123.51	123.51	123.51	0
AALGVHDAAYEDTAGK	9	B4FFJ0	N-Term(iTRAQ4plex); K16(iTRAQ4plex)	1876.97	0.869013	0.866167	0.862256	1.07003	1.07087	1.07384	123.47	123.47	123.47	0
ILGLGDLGCQGMGIPVGK	25	B4F8P6;B6TVG1;B8A2V9	N-Term(iTRAQ4plex); C9(Carbamidomethyl); K18(iTRAQ4plex)	2073.15							123.19	123.19	123.19	0
WCSCNIFSTQDHAAAAIAR	66	C0PHR4	N-Term(iTRAQ4plex); C2(Carbamidomethyl); C4(Carbamidomethyl)	2323.08	0.986057	1.12378	0.996638	1.00858	1.02212	0.999022	123.19	67.43	123.19	0
ELPAAQQGQAGEVVYAR	17	B6TM52	N-Term(iTRAQ4plex)	1931.01	0.844856	0.84209	0.824553	1.05944	1.06027	1.06697	123.03	123.03	123.03	0
VLVVGNPCNTNALICLK	17	F6MFD6;C0PFW3	N-Term(iTRAQ4plex); C8(Carbamidomethyl); C15(Carbamidomethyl); K17(iTRAQ4plex)	2173.22							122.3	122.3	122.3	0
QAFDEAISELDSLGEESYK	51	B4FRG1;B6SZB9;B6U284;B6TFS9	N-Term(iTRAQ4plex); K19(iTRAQ4plex)	2419.17							122.25	122.25	122.25	0
NAASSTGNITLSVTK	191	B4F9R9;B6T3B2	N-Term(iTRAQ4plex); K15(iTRAQ4plex)	1751.98							122.21	122.21	122.21	0
DPTAQTEIDNFMVQQLDGTK	72	B6T3P9	N-Term(iTRAQ4plex); K20(iTRAQ4plex)	2539.27	0.957006	0.953872	0.971421	1.14529	1.14619	1.15624	122.18	122.18	122.18	0
FAVAAPVAAGDSGAAAAPKEEEK	9	B4FNM4	N-Term(iTRAQ4plex); K19(iTRAQ4plex); K23(iTRAQ4plex)	2589.39	1.00709	1.00379	0.998434	1.03259	1.0334	1.03429	122.13	122.13	122.13	1
MIGETTEAVGAGVGGGSSGNK	18	C0PFV4	N-Term(iTRAQ4plex); K21(iTRAQ4plex)	2167.1	0.998893	0.995622	1.00097	1.06155	1.06238	1.06624	122.06	122.06	122.06	0
APVGGATAAVYSHAADLK	6	B7ZYV4	N-Term(iTRAQ4plex); K18(iTRAQ4plex)	1987.08	0.660496	0.658333	0.672651	1.06749	1.06833	1.09474	121.98	121.98	121.98	0
TITLEVESSDTIDNVK	882	B6SIL9;B6SHW9;K7VC49;B6T1Y8	N-Term(iTRAQ4plex); K16(iTRAQ4plex)	2052.1							121.88	106.24	121.88	0
LGANVGSAQGPTGLGK	38	P48187	N-Term(iTRAQ4plex); K16(iTRAQ4plex)	1714.97	1.17829	1.08075	1.21661	0.86465	0.916488	0.872587	121.78	100.34	121.78	0
GDLSPTDCFDCGTNAGQDVYR	6	B6UIQ8	N-Term(iTRAQ4plex); C8(Carbamidomethyl); C11(Carbamidomethyl)	2492.05	0.836687	0.833948	0.836738	1.17403	1.17495	1.18386	121.69	121.69	121.69	0
LAMQEFMILPTGASSFK	24	B8A0W7	N-Term(iTRAQ4plex); M3(Oxidation); K17(iTRAQ4plex)	2175.15	0.908052	0.905079	0.904545	0.97486	0.975628	0.975874	121.66	121.66	121.66	0
MSASDANSAIYVTDSAK	6	C0PCX3	N-Term(iTRAQ4plex); K17(iTRAQ4plex)	2019	1.12336	1.11968	1.12398	1.04747	1.04829	1.05056	121.53	121.53	121.53	0
SLNDGDAVEYTVGSGNDGR	27	B6SP06	N-Term(iTRAQ4plex)	2069.95	0.912905	0.853484	0.909268	1.08422	1.08187	1.07285	121.52	121.52	121.52	0
AADLFDSEGQSSQSNTIK	6	B6TBM1	N-Term(iTRAQ4plex); K18(iTRAQ4plex)	2186.09	0.894214	0.891286	0.884721	1.04571	1.04653	1.04838	121.44	121.44	121.44	0
IINEPTAAALSYGMNNK	6	C4JBB8;B6U4A3;C0P9K2	N-Term(iTRAQ4plex); M14(Oxidation); K17(iTRAQ4plex)	2111.1							121.21	121.21	121.21	0
SDVFGEGASHDDEESK	9	C0P8K3	N-Term(iTRAQ4plex); K16(iTRAQ4plex)	1996.9	1.03364	1.03025	1.02115	1.24297	1.24395	1.25342	121.1	121.1	121.1	0
AGAGSATLSMAYAAAK	2	B4G024	N-Term(iTRAQ4plex); K16(iTRAQ4plex)	1728.92	1.18009		1.16835	0.900282		0.896667	121.04		121.04	0
ASSSGCGGCSYAGTYSETK	6	B4F9J1	N-Term(iTRAQ4plex); C6(Carbamidomethyl); C9(Carbamidomethyl); K19(iTRAQ4plex)	2217.97	0.896283		0.89588	1.20011		1.21053	120.93		120.93	0
AIGAAQAAGTAPDAYYAK	6	C0P296	N-Term(iTRAQ4plex); K18(iTRAQ4plex)	1998.06	0.932616	0.929562	0.867364	0.852512	0.853183	0.846104	120.9	120.9	120.9	0
AAVEEGIVPGGGVALLYASK	26	P29185;Q43298	N-Term(iTRAQ4plex); K20(iTRAQ4plex)	2189.25							120.87	120.87	120.87	0
VCLVGMGHNEMTLPLTAAAAR	31	Q0QWI2;B6TEC1	N-Term(iTRAQ4plex); C2(Carbamidomethyl)	2356.21							120.75		120.75	0
NTPVLIDALSSDGSACK	6	B4FTT2	N-Term(iTRAQ4plex); C16(Carbamidomethyl); K17(iTRAQ4plex)	2036.06	1.25217	1.24807	1.23583	1.11738	1.11826	1.12169	120.55	120.55	120.55	0
ATGQAAGTSSTATSSK	2	K7UMP0	N-Term(iTRAQ4plex); K16(iTRAQ4plex)	1713.89	1.11407		1.08444	0.989308		0.988176	120.55		120.55	0
VVVSSCGHDGPFGATGVK	9	B4G015;B4FSE1	N-Term(iTRAQ4plex); C6(Carbamidomethyl); K18(iTRAQ4plex)	2062.07							120.51	120.51	120.51	0
AESDAAGGGAGAGDVMGLLLR	15	B4FP39	N-Term(iTRAQ4plex)	2032.07	0.951267	0.948152	0.956088	0.988924	0.989703	0.99063	120.44	120.44	120.44	0
SPAGGGVAEYGSQSQQQSR	25	B6TM52	N-Term(iTRAQ4plex)	2037.96	0.813922	0.820348	0.798393	1.11146	1.1108	1.11569	120.36	120.36	120.36	0
IINEPTAAALSYGMNNK	6	B6U4A3;C0P9K2;C4JBB8	N-Term(iTRAQ4plex); K17(iTRAQ4plex)	2095.11							120.24	120.24	120.24	0
GSFITSTGALATLSGAK	32	C0P3W9;K7VNE0	N-Term(iTRAQ4plex); K17(iTRAQ4plex)	1870.06							120.19	120.19	120.19	0
NTVSSFNTWIEK	2	B4FN54	N-Term(iTRAQ4plex); K12(iTRAQ4plex)	1713.91	1.43288		1.43514	1.00638		1.00683	119.98		119.98	0
HGENTSSLAGFDIQTVGR	8	K7TW55	N-Term(iTRAQ4plex)	2033.01	1.19557	1.19165	1.20234	1.0457	1.04653	1.03858	119.76	119.76	119.76	0
AVADSALGASPTSVHVGGK	6	B7ZZ50	N-Term(iTRAQ4plex); K19(iTRAQ4plex)	2012.11	0.249162	0.248346	0.239468	1.11076	1.11164	1.12322	119.75	119.75	119.75	0
AIGSGSEGADSSLQEQYNK	5	B6T504	N-Term(iTRAQ4plex); K19(iTRAQ4plex)	2229.08	1.04316	1.1018	1.01679	1.08838	1.05691	1.09122	119.41	119.41	119.41	0
MSCPAMAQLLSNTLYYK	15	B6SMN8;B4FRQ7	N-Term(iTRAQ4plex); C3(Carbamidomethyl); K17(iTRAQ4plex)	2279.15							119.41	119.41	119.41	0
VFCVGPLVNDGSSTAGGGGR	6	B6TEH8	N-Term(iTRAQ4plex); C3(Carbamidomethyl)	2051.01	1.22076	1.21676	1.2005	1.00828	1.00908	1.00815	119.34	119.34	119.34	0
WAMLGAAGAVIPEACNK	46	B4FL55;Q41746	N-Term(iTRAQ4plex); C15(Carbamidomethyl); K17(iTRAQ4plex)	2047.07							118.84	118.84	118.84	0
IAPDHLTDLEGVSVK	9	B6SIE4	N-Term(iTRAQ4plex); K15(iTRAQ4plex)	1882.05	0.90694	0.903971	0.89772	1.11576	1.11664	1.11917	118.69	118.69	118.69	0
IVSAINEAATDWGLK	14	Q9M585	N-Term(iTRAQ4plex); K15(iTRAQ4plex)	1876.04	1.1101	1.10647	1.11245	1.02688	1.02769	1.03654	118.66	118.66	118.66	0
ATASGGGGGFSGGGGSNMLR	3	B6SNM4	N-Term(iTRAQ4plex)	1841.86	1.18795	1.18406	1.1669	0.962386	0.963144	0.960538	118.6	118.6	118.6	0
GVGTASSAQGLGTAALAAK	6	C0PDS1	N-Term(iTRAQ4plex); K19(iTRAQ4plex)	1919.08	0.850404	0.847619	0.872243	0.904119	0.904831	0.920737	118.15	118.15	118.15	0
GTGGAAAAAAADHVAPISLGR	8	Q9SXM0	N-Term(iTRAQ4plex)	1978.06	1.02535		1.02916	1.04043		1.04626	118.14		118.14	0
YASEGTDLLPATASAAK	24	B4FK84	N-Term(iTRAQ4plex); K17(iTRAQ4plex)	1954.04	1.13582	1.1321	1.11788	0.997659	0.998445	0.997022	118.09	118.09	118.09	0
YSPVLNTDDAYAAQETK	15	B6SHD8;B5AK47	N-Term(iTRAQ4plex); K17(iTRAQ4plex)	2174.08							117.94	117.94	117.94	0
TVSGVAGPLVILDK	12	B6T9C0	N-Term(iTRAQ4plex); K14(iTRAQ4plex)	1657.01	1.1485	1.14474	1.12449	1.00488	1.00567	1.006	117.93	117.93	117.93	0
VIFASGSPFHDVDLGDGK	6	C0P758	N-Term(iTRAQ4plex); K18(iTRAQ4plex)	2149.11	0.685386	0.683142	0.650673	1.22996	1.23093	1.23863	117.92	117.92	117.92	0
TIAECLADELINAAK	148	B4FB66;B6SHZ1	N-Term(iTRAQ4plex); C5(Carbamidomethyl); K15(iTRAQ4plex)	1920.04							117.9	117.9	117.9	0
GGSTGYDNAVALPAGGR	84	B4F9R9;B6T3B2	N-Term(iTRAQ4plex)	1706.86							117.78	117.78	117.78	0
AISGGPVYVSDAPGK	9	K7UHM4;B4FVN0	N-Term(iTRAQ4plex); K15(iTRAQ4plex)	1705.94							117.71	117.71	117.71	0
GGFADEGSATTESDIEETLK	65	Q84KR7	N-Term(iTRAQ4plex); K20(iTRAQ4plex)	2345.13	0.960734	0.953029	0.987712	1.07138	1.10358	1.09175	117.69	117.69	117.69	0
LASLADLYVNDAFGTAHR	265	B6STH5	N-Term(iTRAQ4plex)	2078.07	1.12987	1.02076	1.15426	0.963963	0.997675	0.968888	117.69	84.45	117.69	0
IFNVLGEPIDNLGPVDTSATFPIHR	557	P00827	N-Term(iTRAQ4plex)	2866.53	1.45772	1.15683	1.50768	0.893237	0.981016	0.895064	117.49	109	117.49	0
QELIDSLGTIASSGTAK	9	C0PDG3	N-Term(iTRAQ4plex); K17(iTRAQ4plex)	1979.09	1.06527	1.06179	1.03464	1.04665	1.04747	1.0494	117.44	117.44	117.44	0
LGGAGGFFGAGASSGGK	2	B4FLV1	N-Term(iTRAQ4plex); K17(iTRAQ4plex)	1685.89	1.29257		1.27611	1.02328		1.02375	117.38		117.38	0
AHPGGPASSEFDWGTSDTPR	9	Q5I204;C0PA71	N-Term(iTRAQ4plex)	2216.02							117.21	117.21	117.21	0
IAAAVAEETNLPFVTAENK	6	B8A0E6	N-Term(iTRAQ4plex); K19(iTRAQ4plex)	2276.23	1.2225	1.21849	1.23472	1.0702	1.07104	1.0756	117.01	117.01	117.01	0
TAENFANFTGDQGYPGGK	30	B4FXB0	N-Term(iTRAQ4plex); K18(iTRAQ4plex)	2162.03	1.34113	1.40597	1.32869	0.85857	0.863172	0.872367	116.79	116.79	116.79	0
VSDGLAENLSLSEAWSK	219	P05641	N-Term(iTRAQ4plex); K17(iTRAQ4plex)	2094.1	1.00126	1.01069	1.03072	0.990149	0.978413	0.990274	116.55	116.55	116.55	0
LMTAPSDSSSSGSSGNWLFK	6	K7UFV4	N-Term(iTRAQ4plex); K20(iTRAQ4plex)	2347.15	1.1182	1.11454	1.11037	1.04302	1.04384	1.04501	116.38	116.38	116.38	0
SDINIVSNASCTTNCLAPLAK	6	Q43247	N-Term(iTRAQ4plex); C11(Carbamidomethyl); C15(Carbamidomethyl); K21(iTRAQ4plex)	2537.29	1.04233	1.03892	0.937345	0.976449	0.977218	0.973582	116.38	116.38	116.38	0
ADNEAAAAEAAEGEGAVATKPK	31	B6TEI9	N-Term(iTRAQ4plex); K20(iTRAQ4plex); K22(iTRAQ4plex)	2503.31	1.10499	1.0486	1.08999	0.916168	0.916889	0.930514	116.37	116.37	116.37	0
SNPETGEVIGVFESVQPSDTDLGAK	219	B6T3B2	N-Term(iTRAQ4plex); K25(iTRAQ4plex)	2864.45	1.00866	1.00216	1.0256	1.06233	1.06839	1.07161	116.28	116.28	116.28	0
LAYIALDYEQELETAK	599	B4F989	N-Term(iTRAQ4plex); K16(iTRAQ4plex)	2158.16	0.974966	0.976762	0.991199	1.09337	1.07833	1.09833	116.26	116.26	116.26	0
VYAPGVAVSEGNGGLPK	3	B8A1H0	N-Term(iTRAQ4plex); K17(iTRAQ4plex)	1903.05	0.770533	0.76801	0.77669	0.931583	0.932316	0.933021	116.25	116.25	116.25	0
ESYWYNGIGNVVTVDQDPNTR	13	B6TH55;B6TEI9	N-Term(iTRAQ4plex)	2571.22							115.96	115.96	115.96	0
WVTQGPVDVDIGANPSAEGGEDESVDDTAVK	6	B6UE22	N-Term(iTRAQ4plex); K31(iTRAQ4plex)	3445.65	1.41028	1.40566	1.43142	1.15994	1.16085	1.16843	115.75	115.75	115.75	0
ALEEAFNSLEGITCNK	10	Q5GAU1	N-Term(iTRAQ4plex); C14(Carbamidomethyl); K16(iTRAQ4plex)	2084.05	0.990167	0.935384	0.979095	1.01415	1.05216	1.01635	115.68	115.68	115.68	0
VAESLDDLILDIPSAK	17	K7U9W6	N-Term(iTRAQ4plex); K16(iTRAQ4plex)	1987.13	1.05436	1.05091	1.07072	1.1318	1.13269	1.15225	115.67	115.67	115.67	0
HPAESTSNTNESVLK	16	B4F9G8	N-Term(iTRAQ4plex); K15(iTRAQ4plex)	1901.98	0.649854	0.710691	0.686264	1.06519	1.02237	1.02278	115.64	115.64	115.64	0
DGAAADGSDEAALANDIMR	3	B6SS27	N-Term(iTRAQ4plex)	2006.92	1.05421	1.05076	1.03804	1.13206	1.13295	1.13722	115.6	115.6	115.6	0
YTIGGDLGGGEGHNGWVSCVR	4	B4FKM1;B8A2B4	N-Term(iTRAQ4plex); C19(Carbamidomethyl)	2335.11							115.6		115.6	0
IEEISEDNDAGCVAIK	3	B6TE57	N-Term(iTRAQ4plex); C12(Carbamidomethyl); K16(iTRAQ4plex)	2051.02	0.987455	0.984222	0.966711	1.15783	1.15874	1.16391	115.51	115.51	115.51	0
SDANDSASSLSLPFPQISER	3	K7UIV2	N-Term(iTRAQ4plex)	2265.11	1.61917	1.61387	1.6925	0.961437	0.962194	0.97432	115.42	115.42	115.42	0
GDASPLDVIAINDTGGVK	70	Q6LBU9	N-Term(iTRAQ4plex); K18(iTRAQ4plex)	2030.1	0.863798	0.883369	0.877887	0.957817	0.969841	0.968945	115.41	110.46	115.41	0
AIELDKESDGAELQNALK	18	B4FXZ3	N-Term(iTRAQ4plex); K6(iTRAQ4plex); K18(iTRAQ4plex)	2376.3	0.917652	0.914647	0.906263	1.02413	1.02494	1.0253	115.04	115.04	115.04	1
VAGAAADLLHAASQYGK	12	C0P4E8	N-Term(iTRAQ4plex); K17(iTRAQ4plex)	1931.06	1.12782	1.12413	1.12053	1.01955	1.02035	1.02054	115.02	115.02	115.02	0
SSSSSQAGAVQGSTAK	7	C0PC84	N-Term(iTRAQ4plex); K16(iTRAQ4plex)	1740.9	1.24881	1.99771	1.29888	0.849022	0.84969	0.849723	115.01	40.8	115.01	0
QQSLASEGNIGQVELLEEGK	3	B6TJY4	N-Term(iTRAQ4plex); K20(iTRAQ4plex)	2417.28	1.22751	1.22349	1.24498	0.860699	0.861376	0.857658	114.97	114.97	114.97	0
VMIHQPSGGAQGQATDIAIQAK	164	B4FUS5;B6TRZ5	N-Term(iTRAQ4plex); K22(iTRAQ4plex)	2509.34							114.91	114.91	114.91	0
ATPEQVAAYTLK	75	B4FTI5	N-Term(iTRAQ4plex); K12(iTRAQ4plex)	1579.9	0.938924	0.768381	0.95478	0.891824	0.892526	0.923791	114.9	115.33	114.72	0
QAFDEAISQLDTLGEESYK	18	B6SRI4	N-Term(iTRAQ4plex); K19(iTRAQ4plex)	2432.21	1.07303	1.06952	1.06989	1.16848	1.1694	1.17658	114.6	114.6	114.6	0
WPGAAAAGSGDPLEDFCK	16	B4F8L7	N-Term(iTRAQ4plex); C17(Carbamidomethyl); K18(iTRAQ4plex)	2137.03	0.892839	0.897235	0.922142	0.967077	0.911509	0.974034	114.5	114.5	114.5	0
LLYECAPMSFIVEQAGGK	21	B6TSK5	N-Term(iTRAQ4plex); C5(Carbamidomethyl); K18(iTRAQ4plex)	2301.19	1.08641	1.08285	1.12626	0.868786	0.86947	0.891186	114.42	114.42	114.42	0
TPMGGFLGALSPLPATK	6	B4F9B2	N-Term(iTRAQ4plex); K17(iTRAQ4plex)	1946.1	1.10386	1.10024	1.11132	0.93582	0.936557	0.93501	114.27	114.27	114.27	0
APELQGEAVYGLTELK	8	B4FAI1	N-Term(iTRAQ4plex); K16(iTRAQ4plex)	2006.11	0.800951	0.798328	0.844	1.07835	1.0792	1.1257	114.19	114.19	114.19	0
AAAVGANSQAAQSMLK	16	B4FDY6;B4FAR8	N-Term(iTRAQ4plex); K16(iTRAQ4plex)	1805.97							114.16	89.7	114.16	0
LFDSFETLQEAVTAK	28	B4FT19	N-Term(iTRAQ4plex); K15(iTRAQ4plex)	1987.07	1.11003	1.12063	1.1493	0.957846	0.950704	0.955502	114.13	114.13	114.13	0
AQGGLGGPNGPGFPLGFGQSR	9	B1P2H4;B1P2H3	N-Term(iTRAQ4plex)	2115.09							114.11	114.11	114.11	0
AMSIMNSFINDIFEK	146	B6UFX4;B6SHU4;Q43261;P49120;B6T1U2;B4FXA3;B4FYZ0;B6T1G5;B6T878	N-Term(iTRAQ4plex); M2(Oxidation); K15(iTRAQ4plex)	2064.04							114.01	92.83	114.01	0
VPFLSDDLEIECEGK	40	O65107	N-Term(iTRAQ4plex); C12(Carbamidomethyl); K15(iTRAQ4plex)	2039.03	0.821197	0.818508	0.812028	0.992019	0.9928	0.984479	113.99	113.99	113.99	0
FPTPSLVTPPEYASVGSK	15	B4FT31	N-Term(iTRAQ4plex); K18(iTRAQ4plex)	2165.17	0.796704	0.794095	0.788277	1.07892	1.07977	1.08257	113.95	113.95	113.95	0
AAAGSYSDELVSTAK	3	K7UY19	N-Term(iTRAQ4plex); K15(iTRAQ4plex)	1757.92	1.03483	1.03144	1.01417	1.10631	1.10718	1.11015	113.9	113.9	113.9	0
CSADCQECEESPAGDGFVCR	6	O81217	N-Term(iTRAQ4plex); C1(Carbamidomethyl); C5(Carbamidomethyl); C8(Carbamidomethyl); C19(Carbamidomethyl)	2477.95	1.07545	1.07193	1.0643	1.37141	1.37249	1.38839	113.83	113.83	113.83	0
CFMTGNPAEEVAIFAK	6	B6TJE8	N-Term(iTRAQ4plex); C1(Carbamidomethyl); K16(iTRAQ4plex)	2073.04	1.18273	1.17885	1.19013	0.995276	0.996059	0.996386	113.83	113.83	113.83	0
EDAVAAAEEAAFCK	6	B6SJF4	N-Term(iTRAQ4plex); C13(Carbamidomethyl); K14(iTRAQ4plex)	1769.86	0.928497	0.925457	0.944624	1.06769	1.06853	1.07619	113.66	113.66	113.66	0
TMISDSDYTEFENFTK	6	B4F8D2;B4FVJ0	N-Term(iTRAQ4plex); K16(iTRAQ4plex)	2216.03							113.57	113.57	113.57	0
SMPTSAALDVVAK	6	P93804;P93805	N-Term(iTRAQ4plex); K13(iTRAQ4plex)	1577.88							113.52	113.52	113.52	0
SGSTSASSGTAASSAQPASSR	12	B6TGS2	N-Term(iTRAQ4plex)	1998.95	1.48717	1.4823	1.52356	1.30266	1.30369	1.32141	113.36	113.36	113.36	0
AAATDSVQPEAAATETAAAEPANR	8	B6TIQ8	N-Term(iTRAQ4plex)	2457.19	0.962754	1.16109	1.16695	1.0362	0.935943	0.933638	112.71	112.71	112.71	0
AVSNVNNIIGPAIVGK	23	B8A0W7	N-Term(iTRAQ4plex); K16(iTRAQ4plex)	1854.11	0.996169	0.964748	0.951666	1.00651	0.994284	1.00582	112.66	112.66	112.66	0
AAGADIVGGEDLIEQIK	9	B6TN03	N-Term(iTRAQ4plex); K17(iTRAQ4plex)	1987.09	0.95332	0.950198	0.966078	1.02587	1.02668	1.03081	112.66	112.66	112.66	0
ADFAGEDVFSDYEPSPEVR	3	B4FZ92	N-Term(iTRAQ4plex)	2274.03	1.1662	1.16238	1.16803	1.07469	1.07554	1.07853	112.6	112.6	112.6	0
LTGVTGGDQVAAAMGIYGPR	6	B6T2L2	N-Term(iTRAQ4plex); M14(Oxidation)	2094.07	1.5532	1.54812	1.6065	0.906369	0.907082	0.908913	112.55	112.55	112.55	0
LFSTIDDLDHAAK	75	B6TI20;B6SRD4	N-Term(iTRAQ4plex); K13(iTRAQ4plex)	1733.93							112.53	112.53	112.53	0
GIAGLSAAACLCTAIK	1099	B4FQS5	N-Term(iTRAQ4plex); C10(Carbamidomethyl); C12(Carbamidomethyl); K16(iTRAQ4plex)	1865.03	0.955903	0.970884	0.974632	0.981818	0.978685	0.982112	112.51	112.51	112.51	0
SGGLGDVCGSLPVALAAR	6	O49064	N-Term(iTRAQ4plex); C8(Carbamidomethyl)	1843.98	1.16565	1.16183	1.18734	0.963285	0.964044	0.96635	112.39	112.39	112.39	0
NYPTVSAEYSEAVEK	192	B6TM55;P80627	N-Term(iTRAQ4plex); K15(iTRAQ4plex)	1974.99							112.26	112.26	112.26	0
GLDVDNLYVSHIQVNQAQK	26	B6UDY2;B6T1L4	N-Term(iTRAQ4plex); K19(iTRAQ4plex)	2429.3							112.24	82.82	112.24	0
FQAQADAVNLICGAK	3	K7W1D2;B4FRU4	N-Term(iTRAQ4plex); C12(Carbamidomethyl); K15(iTRAQ4plex)	1894.01							112.14	112.14	112.14	0
CVEGAYESASQISDFLTK	6	B4FL52	N-Term(iTRAQ4plex); C1(Carbamidomethyl); K18(iTRAQ4plex)	2293.12	1.14264	1.1389	1.16391	1.04418	1.045	1.04975	111.99	111.99	111.99	0
LLLAHDLATAAELK	51	B6TD83	N-Term(iTRAQ4plex); K14(iTRAQ4plex)	1767.07	0.975188	0.971995	0.978923	1.04012	1.04094	1.04137	111.92	111.92	111.92	0
VTLSAIAASVSSAK	3	K7V3S7	N-Term(iTRAQ4plex); K14(iTRAQ4plex)	1592.95	1.22604	1.22203	1.23893	0.932702	0.933436	0.931778	111.85	111.85	111.85	0
NPGNTNNPAGSVVTAANVEK	6	B6UGQ9	N-Term(iTRAQ4plex); K20(iTRAQ4plex)	2242.17	1.00685	1.00355	0.991462	1.08849	1.08935	1.09212	111.84	111.84	111.84	0
SATGADTEAGGDVAEK	3	A5HEH5	N-Term(iTRAQ4plex); K16(iTRAQ4plex)	1766.87	1.19905	1.19513	1.19585	1.17674	1.17767	1.18448	111.77	111.77	111.77	0
VAAAADLAAAQSSTK	16	B8A2X5	N-Term(iTRAQ4plex); K15(iTRAQ4plex)	1662.93	1.18185	1.12505	1.16672	1.08485	1.0857	1.0879	111.71	111.71	111.71	0
LDFLSGSSTAASNSK	2	B6SZ89	N-Term(iTRAQ4plex); K15(iTRAQ4plex)	1772.92	1.07422		1.07305	0.987514		0.987903	111.62		111.62	0
IEEELGDAAVYAGAK	33	B8A0W7	N-Term(iTRAQ4plex); K15(iTRAQ4plex)	1823.96	0.951289	0.899312	0.955814	1.09208	1.1023	1.10639	111.6	108.57	111.6	0
AVESPGQSQSDDAPPPR	32	B8A3D1	N-Term(iTRAQ4plex)	1881.91	0.808279	0.8123	0.841544	1.08626	1.09339	1.14584	111.56	111.56	111.56	0
EVIAEADAGSSGAVSGGR	9	B4F9M6	N-Term(iTRAQ4plex)	1776.88	0.932694	0.92964	0.918399	1.12889	1.12978	1.13636	111.53	111.53	111.53	0
ANADIIQISGHDGGTGASPISSIK	4	P23225	N-Term(iTRAQ4plex); K24(iTRAQ4plex)	2597.38	0.778605		0.793324	1.09847		1.11286	111.49		111.49	0
LSTDPTTTNMLVAK	3	B4F932	N-Term(iTRAQ4plex); K14(iTRAQ4plex)	1779.98	1.25044	1.24635	1.25004	0.889561	0.890261	0.886028	111.26	111.26	111.26	0
VEETNDFVGAVFEGK	11	B4G1Q5	N-Term(iTRAQ4plex); K15(iTRAQ4plex)	1928.99	1.12338	1.11623	1.1595	0.893749	0.863719	0.901271	111.22	111.22	111.22	0
AAVEPDQSPITQPGAADASPSR	3	K7U2H0	N-Term(iTRAQ4plex)	2309.14	0.826975	0.824267	0.819945	1.29218	1.2932	1.30636	111.03	111.03	111.03	0
GGGGGGGGGSFVDSGNK	7	B4G1V3	N-Term(iTRAQ4plex); K17(iTRAQ4plex)	1654.8	0.984898	0.981673	0.989721	0.595432	0.896085	0.586154	111.03	49.65	111.03	0
NSGGGGGGGGGSDASGAR	6	B8A305	N-Term(iTRAQ4plex)	1521.67	1.36107	1.35662	1.32478	1.08676	1.08761	1.08938	110.96	110.96	110.96	0
GGFADEGSATTESDIEETLKR	445	Q84KR7	N-Term(iTRAQ4plex); K20(iTRAQ4plex)	2501.23	0.879164	0.879874	0.897435	1.09383	1.09204	1.11007	110.91	110.91	110.91	1
DGATNPTFLYFSHGLK	39	B6UE22	N-Term(iTRAQ4plex); K16(iTRAQ4plex)	2056.07	0.932281	0.929228	0.916708	0.953361	0.954111	0.951211	110.79	110.79	110.79	0
NQVAMNPINTVFDAK	25	B7ZZ42;B6SZ69;B6U1E4	N-Term(iTRAQ4plex); K15(iTRAQ4plex)	1950.03							110.65	92.66	110.65	0
VLEQLSGQSPVFSK	17	B4FGL9	N-Term(iTRAQ4plex); K14(iTRAQ4plex)	1807.02	1.16062	1.15634	1.15508	0.987899	0.982388	0.988297	110.57	92.59	110.57	0
GDPTYLVVEQDK	28	B4FSD8;B4FTU7	N-Term(iTRAQ4plex); K12(iTRAQ4plex)	1651.88							110.56	110.56	110.56	0
ASQQADDAAADTSASAAPAAR	12	B6SH18	N-Term(iTRAQ4plex)	2089.98	0.839237	0.836489	0.814032	1.40279	1.4039	1.41842	110.45	110.45	110.45	0
NPPPPQGIEIIYNYGK	3	B6SHX4	N-Term(iTRAQ4plex); K16(iTRAQ4plex)	2088.14	1.09269	1.08912	1.10228	1.01781	1.01861	1.02052	110.33	110.33	110.33	0
LVGAAGGVPAAATFAK	6	K7UW32	N-Term(iTRAQ4plex); K16(iTRAQ4plex)	1688.99	1.06999	1.06648	1.05348	0.931179	0.931912	0.928549	110.17	110.17	110.17	0
MSSVVDALYDCQK	2	B7ZYF5	N-Term(iTRAQ4plex); C11(Carbamidomethyl); K13(iTRAQ4plex)	1803.89	1.04165		1.01664	0.763366		0.755187	110.09		110.09	0
VENLYEGPLDDVYATAIR	125	B6U0S1;K7VQ65	N-Term(iTRAQ4plex)	2182.16							109.94	109.94	109.94	0
ELLSNYEYDGDEVPIVAGSALK	100	C0P7R5	N-Term(iTRAQ4plex); K22(iTRAQ4plex)	2670.37	0.933543	0.930486	0.944312	1.13887	1.13977	1.14893	109.94	109.94	109.94	0
VPGGSSSGSAVAVAAK	3	C4IZS6	N-Term(iTRAQ4plex); K16(iTRAQ4plex)	1632.92	0.790957	0.788367	0.793622	1.01749	1.0183	1.02123	109.78	109.78	109.78	0
TQSNPENTVGVMTMAGK	9	K7W1D2;B4FRU4	N-Term(iTRAQ4plex); K17(iTRAQ4plex)	2053.03							109.77	109.77	109.77	0
FDPLWNSLVLGGVK	35	B4FN21;B4FCX3	N-Term(iTRAQ4plex); K14(iTRAQ4plex)	1833.05							109.68	109.68	109.68	0
AQGGPGAGPGGLGGPMDFGR	9	K7UDM8	N-Term(iTRAQ4plex)	1899.92	0.915456	0.912458	0.937329	0.939652	0.940392	0.945891	109.65	109.65	109.65	0
GLDVEAGTSGAAATGGAR	6	B4F9R8	N-Term(iTRAQ4plex)	1704.86	0.953495	0.950373	0.946542	0.974948	0.975716	0.975892	109.37	109.37	109.37	0
YLENVSAASAGPNTAK	3	O23887	N-Term(iTRAQ4plex); K16(iTRAQ4plex)	1881	1.06276	1.05928	1.06063	1.21324	1.2142	1.2232	109.34	109.34	109.34	0
IIYGGSVNAANCAELAK	49	B4FDF4;B4F820	N-Term(iTRAQ4plex); C12(Carbamidomethyl); K17(iTRAQ4plex)	2039.08							109.17	109.17	109.17	0
LASGEVFGQDQPIALK	23	C0PFW3;F6MFD6	N-Term(iTRAQ4plex); K16(iTRAQ4plex)	1961.1							109.01	109.01	109.01	0
VFEVCLADLQGDEDQAYR	48	B6T834;B6UG10;B4FAV3	N-Term(iTRAQ4plex); C5(Carbamidomethyl)	2272.11							108.98	108.98	108.57	0
SVTEADAQDADGGASSSDAK	6	B4FNE5	N-Term(iTRAQ4plex); K20(iTRAQ4plex)	2170	0.919267	0.916257	0.910805	1.36409	1.36516	1.38144	108.96	108.96	108.96	0
IINEPTAAAIAYGLDK	25	P11143;C4J410;B6SZ69;B7ZZ42;B6U1E4;K7VW90;P24067	N-Term(iTRAQ4plex); K16(iTRAQ4plex)	1948.1							108.9	108.9	108.9	0
TAIEQATDNAILDQLGK	6	K7TWH1	N-Term(iTRAQ4plex); K17(iTRAQ4plex)	2089.14	1.17566	1.17181	1.19852	1.02452	1.02533	1.02927	108.9	108.9	108.9	0
VATAPGAGYGYAAYGGYQGAEER	8	B4G1H4	N-Term(iTRAQ4plex)	2423.14	1.29132	1.27065	1.31364	0.973639	0.944903	0.971085	108.88	108.88	108.88	0
VNYAGVSTNNYALDEVLEVK	6	B6TEI9	N-Term(iTRAQ4plex); K20(iTRAQ4plex)	2486.3	5.55371	5.53553	6.15728	0.984038	0.984812	1.00046	108.77	108.77	108.77	0
GVSGLNAGNAASIPSK	55	Q2XX37	N-Term(iTRAQ4plex); K16(iTRAQ4plex)	1730.96	0.936076	0.966647	0.959789	0.979538	0.99177	0.98245	108.71	108.71	109.19	0
QAFDEAISELDTLSEESYK	60	K7TL05;P49106	N-Term(iTRAQ4plex); K19(iTRAQ4plex)	2463.2							108.65	108.65	108.65	0
VITAFGPEVIGENVEGK	9	B6T2T9	N-Term(iTRAQ4plex); K17(iTRAQ4plex)	2047.13	1.18128	1.17742	1.22273	0.899957	0.900666	0.913326	108.63	108.63	108.63	0
TSPQAILDLITIGK	27	K7U9T3	N-Term(iTRAQ4plex); K14(iTRAQ4plex)	1758.06	1.28377	1.27957	1.28306	1.03345	1.03427	1.03542	108.58	108.58	108.58	0
EFVQECYEVSADYEGK	934	Q84KR7	N-Term(iTRAQ4plex); C6(Carbamidomethyl); K16(iTRAQ4plex)	2241.03	0.802386	0.778368	0.817984	1.0443	1.04574	1.05334	108.56	108.56	108.56	0
NSEVAYEQNPNDADNLTR	6	B6SZD1	N-Term(iTRAQ4plex)	2194.01	1.32581	1.32146	1.29621	1.11774	1.11862	1.12203	108.54	108.54	108.54	0
LAMQEFMILPTGASSFK	128	B8A0W7	N-Term(iTRAQ4plex); K17(iTRAQ4plex)	2159.15	1.00303	0.999745	0.996312	1.03641	1.03722	1.03821	108.46	108.46	108.46	0
LEGCNTCDGSGAKPGTK	15	K7U0W2;C0P6X3	N-Term(iTRAQ4plex); C4(Carbamidomethyl); C7(Carbamidomethyl); K13(iTRAQ4plex); K17(iTRAQ4plex)	2184.08							108.4	108.4	108.4	0
AAVAVLGDLADTLGQSSK	9	K7UMT9;K7UWG3	N-Term(iTRAQ4plex); K18(iTRAQ4plex)	2004.12							108.39	108.39	108.39	0
IVDILAEQGIVPGIK	125	B4FTI5	N-Term(iTRAQ4plex); K15(iTRAQ4plex)	1853.14	1.1259	1.12221	1.16201	0.967162	0.9564	0.976795	108.38	108.38	108.38	0
QLVATGKPESFGGPFLVPSYR	40	B6T3B2	N-Term(iTRAQ4plex); K7(iTRAQ4plex)	2538.4	1.04068	1.05536	1.07699	0.82567	0.867317	0.830493	108.31	52.53	108.31	0
VVGIDLGTTNSAVAAMEGGKPTVVTNAEGAR	18	B6UFB3;C0PAW5	N-Term(iTRAQ4plex); K20(iTRAQ4plex)	3273.73							108.31		108.31	0
ASSVSDNQGLGCIALQYIK	6	K7UDG8	N-Term(iTRAQ4plex); C12(Carbamidomethyl); K19(iTRAQ4plex)	2312.22	0.933283	0.930227	0.928261	0.984678	0.985453	0.985073	108.3	108.3	108.3	0
ASTPLDFPATDLAADAAGGK	9	B6SN55	N-Term(iTRAQ4plex); K20(iTRAQ4plex)	2177.14	0.902563	0.899608	0.891094	1.10449	1.10536	1.10898	108.13	108.13	108.13	0
AVAIVHNETATGVTNDLAAVR	8	B6T171	N-Term(iTRAQ4plex)	2266.22	0.991195		1.00833	1.01576		1.02057	108.11		108.11	0
QQQQQAQGYGNQHQEEER	3	B6TNC1	N-Term(iTRAQ4plex)	2330.07	1.32488	1.32054	1.33353	1.34865	1.34971	1.36543	108.03	108.03	108.03	0
AAATASPGLWDALAFSGPAPER	44	B6SI32;B6SM67;B6UI73	N-Term(iTRAQ4plex)	2300.22							108.01	108.01	108.01	0
SVGSFISDQSQSK	2	B6TJH8	N-Term(iTRAQ4plex); K13(iTRAQ4plex)	1657.86	1.12138		1.11108	1.0273		1.02845	108.01		108.01	0
FLAGSGDPSYPGGPLFNPLGFGK	80	B6SUC4	N-Term(iTRAQ4plex); K23(iTRAQ4plex)	2583.37	1.29272	1.2269	1.34508	0.860229	0.857348	0.866271	107.98	107.98	107.98	0
ELQEAIAAYPDAFHR	64	B7ZYT6	N-Term(iTRAQ4plex)	1874.95	1.00325	1.05311	1.03113	0.892857	0.918531	0.893219	107.95	96.74	107.95	0
AVVQVFEGTSGIDNK	25	B6T9C0	N-Term(iTRAQ4plex); K15(iTRAQ4plex)	1852.01	0.966003	0.96284	1.00538	1.02052	1.02132	1.01584	107.94	107.94	107.94	0
MFYGPGGPYALFAGK	3	B6TRV0;B6TD62	N-Term(iTRAQ4plex); K15(iTRAQ4plex)	1863.97							107.9	107.9	107.9	0
DLAGWGGLMGAGHDYYER	7	C4J9R0;B6TMF3	N-Term(iTRAQ4plex)	2111.98							107.82	48.57	107.82	0
VPIGIGENTTIQK	9	A5GZ73	N-Term(iTRAQ4plex); K13(iTRAQ4plex)	1657.98	0.859606	0.856791	0.888547	0.960152	0.960908	0.982397	107.81	107.81	107.81	0
QPSFSDAAATAAAEAK	6	B6TQ43	N-Term(iTRAQ4plex); K16(iTRAQ4plex)	1823.94	0.991776	0.988528	0.981164	1.02521	1.02602	1.02681	107.7	107.7	107.7	0
AVQSGLGTAAVIVMDK	6	B4FQ98;B6T6U3	N-Term(iTRAQ4plex); K16(iTRAQ4plex)	1848.05							107.68	107.68	107.68	0
AETSPEDVGGMHAAAGILTER	6	K7VVI6	N-Term(iTRAQ4plex)	2256.11	0.904954		0.93159	0.946787		0.946691	107.65		107.65	0
YGGQVSADDLNELYGESR	6	B6U151	N-Term(iTRAQ4plex)	2116.99	1.04387	1.04046	1.0719	0.997516	0.998302	1.00675	107.64	107.64	107.64	0
VAVVGGGPAGGAAAEALAK	6	B6TDR5	N-Term(iTRAQ4plex); K19(iTRAQ4plex)	1854.07	1.05048	1.04704	1.07793	0.960415	0.961171	0.966496	107.61	107.61	107.61	0
FPTPSLVTPVEYASVGSK	18	B4F817	N-Term(iTRAQ4plex); K18(iTRAQ4plex)	2167.19	0.80104	0.798417	0.795135	1.00255	1.00334	1.00447	107.4	107.4	107.4	0
ANSESNIITTVTVNEIATPGLK	6	Q9SPD8	N-Term(iTRAQ4plex); K22(iTRAQ4plex)	2560.42	0.999492	0.99622	0.994862	1.06867	1.06951	1.07222	107.39	107.39	107.39	0
HVPEIEQGLTDAAESK	9	B4FAI1	N-Term(iTRAQ4plex); K16(iTRAQ4plex)	2012.06	1.12106	1.11739	1.1294	1.10052	1.10139	1.10639	107.28	107.28	107.28	0
AAELASSQAEIHQLR	6	K7U2H0	N-Term(iTRAQ4plex)	1767.94	1.11571	1.11206	1.10522	0.950133	0.950881	0.948414	107.21	107.21	107.21	0
IWCFGPETTGPNMVVDMCK	12	B6U0S1;K7VQ65	N-Term(iTRAQ4plex); C3(Carbamidomethyl); C18(Carbamidomethyl); K19(iTRAQ4plex)	2530.18							107.14	107.14	107.14	0
NLLPVMGSGGNNFK	3	K7UGR7	N-Term(iTRAQ4plex); K14(iTRAQ4plex)	1735.95	0.950472	0.947359	0.907537	0.997626	0.998412	0.996437	107.11	107.11	107.11	0
AFVVHELEDDLGK	333	D1MPZ7	N-Term(iTRAQ4plex); K13(iTRAQ4plex)	1759.95	0.941745	0.941986	0.949965	1.25395	1.25142	1.26414	107.09	107.09	107.09	0
AVGAAAVAVVGSHTAK	6	B6TXL1	N-Term(iTRAQ4plex); K16(iTRAQ4plex)	1696.99	1.08193	1.07839	1.08342	0.912357	0.913075	0.910247	106.91	106.91	106.91	0
NLADLEGVVAGYAK	6	K7UEJ7	N-Term(iTRAQ4plex); K14(iTRAQ4plex)	1707.95	1.05762	1.05415	1.05127	1.0482	1.04903	1.05059	106.8	106.8	106.8	0
QNLDVYDWSIPDDLLAK	12	A2T1W7	N-Term(iTRAQ4plex); K17(iTRAQ4plex)	2293.2	1.20446	1.20051	1.22381	1.02083	1.02163	1.02337	106.77	106.77	106.77	0
NSDGYGYGGGGGGGYSSGGR	6	B6U3A0	N-Term(iTRAQ4plex)	1925.81	0.985149	0.981923	0.920664	0.851217	0.851887	0.84531	106.74	106.74	106.74	0
SGTAFPADDPPVDVQTEEAR	16	C4J5Y0	N-Term(iTRAQ4plex)	2246.07	1.26898	1.24247	1.23321	1.00957	0.963131	0.960884	106.69	106.69	106.69	0
VIENANVIMATYEDK	15	K7VQ65;B6U0S1	N-Term(iTRAQ4plex); M9(Oxidation); K15(iTRAQ4plex)	2014.05							106.65	106.65	106.65	0
ALADDIGIPFLETSAK	12	B4FAE1	N-Term(iTRAQ4plex); K16(iTRAQ4plex)	1949.08	0.88812	0.885212	0.877224	1.09942	1.10028	1.10433	106.56	106.56	106.56	0
EGEDGGSTAGLLAK	7	B6T5R1	N-Term(iTRAQ4plex); K14(iTRAQ4plex)	1592.83	0.979037	0.888238	0.969558	1.09116	1.11836	1.09524	106.5	57.25	106.5	0
KYEQEDQDAFNQLSEQDR	6	C0P790	N-Term(iTRAQ4plex); K1(iTRAQ4plex)	2531.19	0.906253	0.903286	0.906059	1.23282	1.23379	1.24524	106.47	106.47	106.47	1
ASSGANTVTLLDYGAGNVR	6	C4J411	N-Term(iTRAQ4plex)	2010.04	1.33891	1.33452	1.34847	1.01236	1.01315	1.01374	106.4	106.4	106.4	0
GQCEAGPGFDASAACNR	9	C0P3Z4	N-Term(iTRAQ4plex); C3(Carbamidomethyl); C15(Carbamidomethyl)	1911.82	0.475869	0.474311	0.434794	1.1311	1.13199	1.13545	106.35	106.35	106.35	0
EVNSVNDNPVIDVHR	7	B6U4D6;B8A046;C0PMJ0	N-Term(iTRAQ4plex)	1850.95							106.29	33.95	106.29	0
ATGVVVDFSEPSAVYDNVK	3	B6TVJ6	N-Term(iTRAQ4plex); K19(iTRAQ4plex)	2285.2	1.13906	1.13533	1.17974	0.940742	0.941483	0.953458	106.25	106.25	106.25	0
VGLIGLGQSAPSTAAASR	24	K7VTA2;K7UXJ2	N-Term(iTRAQ4plex)	1800.01							106.18	106.18	106.18	0
TGQPYILQTNVFTGGK	3	B4G1Z2	N-Term(iTRAQ4plex); K16(iTRAQ4plex)	2012.1	0.975723	0.972529	0.951597	0.96694	0.967702	0.965307	106.11	106.11	106.11	0
ALHGGNFQGTPIGVSMDNAR	6	B6U4D6;B8A046;C0PMJ0	N-Term(iTRAQ4plex)	2186.09							106.08	106.08	106.08	0
APSSSSVNAENDDDVLGLVR	3	K7W829	N-Term(iTRAQ4plex)	2189.08	0.904275	0.901314	0.912103	1.2288	1.22976	1.24249	105.97	105.97	105.97	0
NCTVTGVEMFQK	28	B6TFK5;C0P7R5	N-Term(iTRAQ4plex); C2(Carbamidomethyl); K12(iTRAQ4plex)	1701.86							105.94	85.84	105.94	0
GVTTIIGGGDSVAAVEK	249	B4G0K4;Q84JX6;B6STH5;K7V106	N-Term(iTRAQ4plex); K17(iTRAQ4plex)	1862.05							105.8	105.8	105.8	0
LPMFGCNDATQVYK	50	P05348	N-Term(iTRAQ4plex); C6(Carbamidomethyl); K14(iTRAQ4plex)	1931.96	0.854757	0.811081	0.899435	0.923435	0.924162	0.929552	105.72	105.72	105.72	0
LEAACVETVESGK	8	K7V067	N-Term(iTRAQ4plex); C5(Carbamidomethyl); K13(iTRAQ4plex)	1680.87	1.14703	1.10622	1.16355	1.04946	1.04378	1.05318	105.68	85.53	105.68	0
APGGAPANVACAIAK	12	B6TB29;B6TPJ8	N-Term(iTRAQ4plex); C11(Carbamidomethyl); K15(iTRAQ4plex)	1655.91							105.67	105.67	105.67	0
DGGGGYGGGGGYGGGGGYGGGGGGYGGGNR	3	B6STA5	N-Term(iTRAQ4plex)	2512.04	1.38856	1.38401	1.41421	0.904212	0.904924	0.902754	105.65	105.65	105.65	0
VGPWGGSGGSPMDITAEPQR	6	Q9LL87;B4FV82	N-Term(iTRAQ4plex)	2143.04							105.62	105.62	105.62	0
GAPQVSGIEAASPGHAAVTAALAK	2	B4F7Y3	N-Term(iTRAQ4plex); K24(iTRAQ4plex)	2462.36	0.782922		0.772223	1.12082		1.12662	105.6		105.6	0
SSNPPFTSVELDHSDSGR	11	K7VWJ6;K7UMY0	N-Term(iTRAQ4plex)	2075.97							105.41	59.25	105.41	0
SSSNVEPPEFGAAADGDADR	20	P93804;P93805	N-Term(iTRAQ4plex)	2135.96							105.32	105.32	105.32	0
EPPPAPLFEPGELK	12	B4FQW8;Q84RL8	N-Term(iTRAQ4plex); K14(iTRAQ4plex)	1809							105.32	105.32	105.32	0
IQSQFTSGASSISQK	4	B4FY87	N-Term(iTRAQ4plex); K15(iTRAQ4plex)	1857	1.16462		1.14117	0.912803		0.909215	105.32		105.32	0
SLGYTDDDLPLVSFQSVSK	8	Q5GAU1	N-Term(iTRAQ4plex); K19(iTRAQ4plex)	2359.22	0.940441	0.937361	0.936084	1.10591	1.10678	1.07494	105.27	105.27	105.27	0
SCDLNFGDDYCFSTK	4	K7VG53	N-Term(iTRAQ4plex); C2(Carbamidomethyl); C11(Carbamidomethyl); K15(iTRAQ4plex)	2116.92	1.00138		0.998297	1.04091		1.04354	105.26		105.26	0
VPVLEDGDLTLFESR	254	P46420	N-Term(iTRAQ4plex)	1834	1.04627	1.04516	1.01506	1.14482	1.14947	1.14976	105.22	105.36	105.22	0
VWVGQNSLMSTPAVSAVIR	6	P93804;P93805	N-Term(iTRAQ4plex)	2159.22							105.21	105.21	105.21	0
AGDPVLHEPAQEVAPGDVLSEK	4	B4FRX0	N-Term(iTRAQ4plex); K22(iTRAQ4plex)	2546.34	0.958574		0.980586	1.14262		1.15763	105.21		105.21	0
VEYEFWTNSNDECGPK	4	B6U0J6;C0PGT1	N-Term(iTRAQ4plex); C13(Carbamidomethyl); K16(iTRAQ4plex)	2263.02							105.2		105.2	0
EADVDGDGQINYDEFVK	6	B6T1V6	N-Term(iTRAQ4plex); K17(iTRAQ4plex)	2202.05	0.881377	0.878491	0.868959	1.14627	1.14717	1.15273	105.19	105.19	105.19	0
INLTPVALMEATCFAK	21	B4FWU6	N-Term(iTRAQ4plex); C13(Carbamidomethyl); K16(iTRAQ4plex)	2067.12	1.09156	1.08799	1.08864	1.08437	1.08523	1.08739	105.18	105.18	105.18	0
DGYMISSGQPVNEYIDSAVR	6	B6TB97;K7TT73	N-Term(iTRAQ4plex)	2345.11							105.17	105.17	105.17	0
SPTGDEAYNDNGLVPR	6	B6TPK4	N-Term(iTRAQ4plex)	1848.88	0.777928	0.77538	0.782997	1.0112	1.012	1.01557	105.14	105.14	105.14	0
AMDEYTSEIFMGGK	7	A1JUJ0;Q9FPK7	N-Term(iTRAQ4plex); K14(iTRAQ4plex)	1866.89							105.14	82.74	105.14	0
VVFVTCEDDDTIK	3	K7TND2	N-Term(iTRAQ4plex); C6(Carbamidomethyl); K13(iTRAQ4plex)	1828.92	1.17301	1.16917	1.20583	1.11957	1.12045	1.13243	105.13	105.13	105.13	0
ASGNPYAAELAAAK	2	Q94G04	N-Term(iTRAQ4plex); K14(iTRAQ4plex)	1621.88	1.00628		1.02856	0.945706		0.949595	105.06		105.06	0
QGAPGSQSVSEVSGPK	2	C0PDN0	N-Term(iTRAQ4plex); K16(iTRAQ4plex)	1802.95	0.9261		0.925837	1.05056		1.05416	105.06		105.06	0
QVANATNDTAGDGTTCATVLTK	9	P29185;Q43298	N-Term(iTRAQ4plex); C16(Carbamidomethyl); K22(iTRAQ4plex)	2497.25							105.04	105.04	105.04	0
GKDDVIESGAGGGEFAAK	81	B6T634	N-Term(iTRAQ4plex); K2(iTRAQ4plex); K18(iTRAQ4plex)	2140.13	0.914585	0.904617	0.918211	1.02976	1.01047	1.03933	105.03	105.03	105.03	1
AAALNIVPTSTGAAK	108	Q6LBU9;B4F8L7	N-Term(iTRAQ4plex); K15(iTRAQ4plex)	1672.99							104.99	104.99	104.99	0
GSLGSSSESEVDLDQVR	3	B6TY16	N-Term(iTRAQ4plex)	1908.92	0.880427	0.877544	0.882413	1.20398	1.20493	1.21518	104.88	104.88	104.88	0
EGPALPVLDDLIAEEK	12	Q6VWJ0	N-Term(iTRAQ4plex); K16(iTRAQ4plex)	1997.11	1.02073	1.01738	0.983024	1.12672	1.1276	1.13085	104.86	104.86	104.86	0
LTLADALVYACNQGVEK	18	C0P2V1	N-Term(iTRAQ4plex); C11(Carbamidomethyl); K17(iTRAQ4plex)	2153.14	0.95689	0.96332	0.948512	1.00506	1.009	1.01598	104.83	104.83	104.83	0
QAVTNPQNTFFGTK	7	B6U4A3;C0P9K2	N-Term(iTRAQ4plex); K14(iTRAQ4plex)	1840.98							104.8		104.8	0
TAIGSGLIYHGISEGAR	4	B6SWE6	N-Term(iTRAQ4plex)	1845.99	1.14917		1.16331	1.30324		1.32098	104.76		104.76	0
NQQEAETAITEMTGK	3	B4FRG6	N-Term(iTRAQ4plex); K15(iTRAQ4plex)	1938.97	0.944282	0.94119	0.933217	1.27942	1.28043	1.29198	104.75	104.75	104.75	0
LTDGPYTSYDLNTLLK	3	C0HH81	N-Term(iTRAQ4plex); K16(iTRAQ4plex)	2102.13	1.05742	1.05395	1.08754	1.03239	1.0332	1.04349	104.58	104.58	104.58	0
YDGPEVNTSLAHSEAK	6	B4FHT1	N-Term(iTRAQ4plex); K16(iTRAQ4plex)	2006.01	0.933642	0.930585	0.865791	1.17269	1.17361	1.17779	104.57	104.57	104.57	0
IADFDLSNQAPDMAAR	6	B6TJX6	N-Term(iTRAQ4plex)	1878.91	1.11848	1.11482	1.11306	1.09284	1.0937	1.09715	104.56	104.56	104.56	0
VLFPGLLANVASGGEK	15	Q6RW10	N-Term(iTRAQ4plex); K16(iTRAQ4plex)	1860.09	0.985557	0.982329	0.979872	1.05139	1.05222	1.05364	104.49	104.49	104.49	0
SSVTANDFYFHGLAGQGK	804	Q6TM44	N-Term(iTRAQ4plex); K18(iTRAQ4plex)	2187.11	0.815297	0.815639	0.822372	1.06461	1.06129	1.06931	104.49	104.17	104.17	0
QSQSNPLPVEEQVATIYTGTR	55	P05022	N-Term(iTRAQ4plex)	2462.26	1.41629	1.45404	1.47353	0.931187	0.93192	0.940963	104.44	104.44	104.44	0
NTVESITGIISK	9	B6TF69	N-Term(iTRAQ4plex); K12(iTRAQ4plex)	1549.9	1.1057	1.10208	1.11867	0.992292	0.993073	0.994381	104.4	104.4	104.4	0
TDIIFFCSPNNPTGAAASR	9	B6TIG6	N-Term(iTRAQ4plex); C7(Carbamidomethyl)	2183.07	1.27592	1.27174	1.2925	1.04252	1.04334	1.04608	104.38	104.38	104.38	0
STGFGLIYDNVDSAK	6	B6SIX3	N-Term(iTRAQ4plex); K15(iTRAQ4plex)	1874.97	0.9949	0.991643	0.98729	1.02921	1.03002	1.03092	104.37	104.37	104.37	0
FIGTAGAASSTMNPK	18	B6U237;K7VHG3;B6SV64	N-Term(iTRAQ4plex); K15(iTRAQ4plex)	1740.92							104.27	104.27	104.27	0
SEEKENDEVSTAASDLAQK	6	B4FFF1	N-Term(iTRAQ4plex); K4(iTRAQ4plex); K19(iTRAQ4plex)	2483.25	0.934862	0.931801	0.931331	1.19206	1.193	1.20148	104.27	104.27	104.27	1
ENEDTQQPVALTLAGLPR	3	C0PBI7	N-Term(iTRAQ4plex)	2096.1	0.975528	0.972334	0.967362	1.17323	1.17416	1.18101	104.25	104.25	104.25	0
QVFDGDQPAAETTAEAVNR	6	B6UGE2	N-Term(iTRAQ4plex)	2163.04	0.9597	0.956558	0.973508	1.1116	1.11248	1.1207	104.24	104.24	104.24	0
ITGSFNSSGSK	4	C0HI51	N-Term(iTRAQ4plex); K11(iTRAQ4plex)	1372.73	1.0927		1.04622	0.956756		0.954034	104.24		104.24	0
TTDVTGSVTTIMNDKDEEAK	6	B6TFK5	N-Term(iTRAQ4plex); K15(iTRAQ4plex); K20(iTRAQ4plex)	2587.31	1.56153	1.55641	1.61064	1.08674	1.08759	1.09567	104.2	104.2	104.2	1
QHSGEIEASAATPYELQR	37	B4G1B3	N-Term(iTRAQ4plex)	2131.06	1.11962	1.12811	1.11573	1.079	1.06957	1.07438	104.18	104.18	104.18	0
NNAGFPHNVVFDEDEVPSGVDASK	27	C0PAK8	N-Term(iTRAQ4plex); K24(iTRAQ4plex)	2832.39	1.05369	1.06256	1.08313	0.937803	1.01279	0.95334	104.13	66.21	104.13	0
AMPSGGLSMDGPPTTLSGTGVDR	9	C0P3S2	N-Term(iTRAQ4plex)	2348.14	0.837087	0.834346	0.835499	1.16528	1.1662	1.17439	104.08	104.08	104.08	0
GSLPGSGDANAAPDSDNLR	6	B6U262	N-Term(iTRAQ4plex)	1957.93	0.963564	0.960409	0.958978	1.12011	1.12099	1.12665	104.03	104.03	104.03	0
AAAATADAGGPTIFDK	6	B6UAW2	N-Term(iTRAQ4plex); K16(iTRAQ4plex)	1764.94	0.833294	0.830565	0.840167	1.0387	1.03952	1.04407	104.01	104.01	104.01	0
VAFTGSTETGK	2	B4G044	N-Term(iTRAQ4plex); K11(iTRAQ4plex)	1385.76	1.27186		1.26982	1.04261		1.04457	103.96		103.96	0
GFGFVTMSTVEEADK	9	B6TBK4	N-Term(iTRAQ4plex); K15(iTRAQ4plex)	1905.95	0.925058	0.922029	0.950747	1.03673	1.03755	1.04564	103.95	103.95	103.95	0
SIFASGSPFAPVEYEGK	45	B4F8P6	N-Term(iTRAQ4plex); K17(iTRAQ4plex)	2074.08	1.21214	1.20667	1.25259	0.909336	0.901321	0.916522	103.93	103.93	103.93	0
STGFGLIYDNLEAAK	12	B6TRB9	N-Term(iTRAQ4plex); K15(iTRAQ4plex)	1887.01	1.08762	1.08406	1.09845	0.992437	0.993218	0.994308	103.91	103.91	103.91	0
STISSASPVVSGAFAK	3	B4FDK0	N-Term(iTRAQ4plex); K16(iTRAQ4plex)	1797	1.05026	1.04682	1.04003	1.005	1.00579	1.00543	103.82	103.82	103.82	0
IAMTAPVITTGSGSGGDGEK	6	B4FVG0	N-Term(iTRAQ4plex); M3(Oxidation); K20(iTRAQ4plex)	2153.11	0.812344	0.809684	0.732202	1.07779	1.07864	1.0805	103.77	103.77	103.77	0
SAAPDEEIQSTSVVK	6	B6SW65	N-Term(iTRAQ4plex); K15(iTRAQ4plex)	1848.98	0.870386	0.867536	0.879652	1.05741	1.05824	1.06383	103.74	103.74	103.74	0
ITPTDVDGFADALQK	6	B6TL59	N-Term(iTRAQ4plex); K15(iTRAQ4plex)	1879	0.945625	0.942529	0.944762	1.04666	1.04748	1.04992	103.72	103.72	103.72	0
EDSPIDVVVVNDSGGVR	75	B4F8L7	N-Term(iTRAQ4plex)	1900.97	0.972835	0.960755	0.974823	0.967456	0.967566	0.970518	103.72	103.56	103.56	0
AAVEGNDLVMNLGFSHPVR	11	B6T4J1;B6UCF0	N-Term(iTRAQ4plex)	2170.12							103.71	36.41	103.71	0
ASSSGASTATAAK	4	B6T711	N-Term(iTRAQ4plex); K13(iTRAQ4plex)	1397.75	0.858558		0.832476	1.00585		1.00572	103.69		103.69	0
NMTGLVEMYGK	10	B6U1D7	N-Term(iTRAQ4plex); K11(iTRAQ4plex)	1530.79	1.01988	1.07648	0.945302	0.966708	0.978858	0.964213	103.68	103.68	103.68	0
HCDNFQVTESDVEK	6	B6SRL2	N-Term(iTRAQ4plex); C2(Carbamidomethyl); K14(iTRAQ4plex)	1995.93	1.22948	1.22546	1.22518	1.11466	1.11554	1.1196	103.67	103.67	103.67	0
FGLLCGADGLPHLIVSGDQR	266	B6SRI3	N-Term(iTRAQ4plex); C5(Carbamidomethyl)	2269.19	1.14253	1.03938	1.17754	0.878852	0.93836	0.87492	103.65	76.29	103.65	0
VSPQDSDYSWNVLAVDK	6	B6U4F7	N-Term(iTRAQ4plex); K17(iTRAQ4plex)	2211.11	0.980556	0.977345	0.982473	1.03945	1.04027	1.04262	103.62	103.62	103.62	0
TENEADVSAAQDAGYQK	6	C4IYE1	N-Term(iTRAQ4plex); K17(iTRAQ4plex)	2085	1.00519	1.00189	1.00129	1.12276	1.12364	1.12866	103.56	103.56	103.56	0
AVDTVSQAIDVGGK	22	B6TVL4	N-Term(iTRAQ4plex); K14(iTRAQ4plex)	1647.92	0.724322	0.718096	0.739205	0.946886	0.936653	0.949278	103.53	103.53	103.53	0
DLSPASLLAELNEIGGK	75	K7UDW4	N-Term(iTRAQ4plex); K17(iTRAQ4plex)	2015.13	1.15544	1.15166	1.18912	1.0696	1.07045	1.07861	103.47	103.47	103.47	0
YGAGIGPGVYDIHSPR	24	B8A1R8;B6UF55;C0P5Y3	N-Term(iTRAQ4plex)	1802.93							103.46	75.64	103.46	0
YTVEDAHDIVNYAK	6	B6ST04	N-Term(iTRAQ4plex); K14(iTRAQ4plex)	1925.98	0.845094	0.842327	0.837688	1.18092	1.18185	1.18961	103.45	103.45	103.45	0
LNAVEAGFGDPDAIAK	3	C0PE12	N-Term(iTRAQ4plex); K16(iTRAQ4plex)	1876.01	1.10528	1.10166	1.14678	0.860133	0.86081	0.874378	103.43	103.43	103.43	0
ADIGIAVADATDAAR	18	C0PDH2;B8A326;Q43271;K7UYY3	N-Term(iTRAQ4plex)	1573.83							103.36	103.36	103.36	0
VPTPNVSVVDLVINTVK	219	B4F8L7	N-Term(iTRAQ4plex); K17(iTRAQ4plex)	2082.24	0.92206	0.84903	0.942925	1.01966	1.03712	1.03204	103.36	103.36	103.36	0
ALNQISSYDVSAK	2	K7UCJ9	N-Term(iTRAQ4plex); K13(iTRAQ4plex)	1683.92	1.06031		1.0583	0.990984		0.991477	103.36		103.36	0
IFHAGTALDGDGNLVAVGGR	4	B6SW54	N-Term(iTRAQ4plex)	2084.1	1.04897		1.05896	1.0417		1.04576	103.36		103.36	0
GLLGQTAGALQQLPSPIR	12	C0HEG7;B6T398	N-Term(iTRAQ4plex)	1964.18							103.34	103.34	103.34	0
VVIQEPSDEVDNLAEK	3	B6T3J2	N-Term(iTRAQ4plex); K16(iTRAQ4plex)	2073.11	0.985063	0.981838	0.972024	1.14409	1.14499	1.15011	103.24	103.24	103.24	0
VEDGIFGTSGGIGFTK	86	Q6WFB1	N-Term(iTRAQ4plex); K16(iTRAQ4plex)	1873	0.978829	0.95795	1.00536	0.945073	0.962664	0.947357	103.18	84.08	103.18	0
VAAAVELADATTNK	18	B4FTF2	N-Term(iTRAQ4plex); K14(iTRAQ4plex)	1661.93	1.15068	1.16535	1.1428	0.911176	0.894354	0.910892	103.17	90.48	103.17	0
SYNFDNMMDGFYIAK	54	Q9ZT00	N-Term(iTRAQ4plex); K15(iTRAQ4plex)	2103.98	0.855776	0.852974	0.879309	0.930677	0.93141	0.942439	103.03	103.03	103.03	0
SAELIGQAIANNPAFLALR	81	B6T8M9;B4FMS7	N-Term(iTRAQ4plex)	2113.19							103.02	103.02	103.02	0
TAENFANFTGEQGYPGGK	46	B6T037	N-Term(iTRAQ4plex); K18(iTRAQ4plex)	2176.06	1.30536	1.23564	1.33567	0.912	0.904433	0.914085	103.02	101.45	103.02	0
VQCLSEEDIASAETDLER	3	B4FZ35	N-Term(iTRAQ4plex); C3(Carbamidomethyl)	2209.04	1.17827	1.17441	1.22434	0.962577	0.963335	0.982817	102.94	102.94	102.94	0
VYPGGAFDPLGLADDPDTAAELK	397	B6SZT9	N-Term(iTRAQ4plex); K23(iTRAQ4plex)	2620.34	1.38743	1.39112	1.45206	0.787882	0.784255	0.810958	102.92	102.92	102.92	0
GNWGTATDELIAQDAEDSPK	6	B4FR90;B6T8U0	N-Term(iTRAQ4plex); K20(iTRAQ4plex)	2406.17							102.92	102.92	102.92	0
SVIEETGSGVTTDQLK	13	B7ZWY9	N-Term(iTRAQ4plex); K16(iTRAQ4plex)	1952.04	1.01376	1.02457	1.01026	1.05246	1.05299	1.07305	102.91	102.91	102.91	0
TQPPVANLEELKK	23	C4J4E4	N-Term(iTRAQ4plex); K12(iTRAQ4plex); K13(iTRAQ4plex)	1899.13	1.20352	1.19691	1.19233	1.01323	1.01635	1.02067	102.91	102.91	102.91	1
ELSSLGGASSSAPYSK	3	C4IZY4	N-Term(iTRAQ4plex); K16(iTRAQ4plex)	1828.95	1.04842	1.04498	1.02336	1.01761	1.01841	1.01773	102.86	102.86	102.86	0
LTIQEAATSLATSYK	6	K7UM51	N-Term(iTRAQ4plex); K15(iTRAQ4plex)	1885.06	0.967934	0.964765	0.949114	0.99698	0.997765	0.996724	102.8	102.8	102.8	0
ANPANPSIELGPEFK	28	B4FAD9;B4F8W6	N-Term(iTRAQ4plex); K15(iTRAQ4plex)	1872.01							102.79	101.39	102.79	0
TGDSSIATQINEGGFK	8	B4FT76	N-Term(iTRAQ4plex); K16(iTRAQ4plex)	1912.99	1.21065	1.19229	1.22994	1.06276	1.07636	1.06685	102.76	102.76	102.76	0
VAESSGDSGANVK	7	B4FPE4;B6SI54	N-Term(iTRAQ4plex); K13(iTRAQ4plex)	1508.78							102.75	102.75	102.75	0
DCSSGGGGYGGGGGGGGGGCYNCGQAGHMAR	3	B4FQQ2	N-Term(iTRAQ4plex); C2(Carbamidomethyl); C20(Carbamidomethyl); C23(Carbamidomethyl)	2979.15	0.495998	0.494374	0.462781	1.02379	1.0246	1.02403	102.68	102.68	102.68	0
AMASGNPYAAELAAAK	3	C0PES7	N-Term(iTRAQ4plex); K16(iTRAQ4plex)	1823.96	1.0324	1.02902	0.992789	0.961336	0.962093	0.958942	102.66	102.66	102.66	0
KNEEQSYGGSGYGYEK	11	B4G1E6;B6T4Q5	N-Term(iTRAQ4plex); K1(iTRAQ4plex); K16(iTRAQ4plex)	2228.08							102.65	102.65	102.65	1
IPLFSAAGLPHNEIAAQICR	30	B6T9C0	N-Term(iTRAQ4plex); C19(Carbamidomethyl)	2322.26	0.868293	1.04678	0.861792	1.05959	0.981981	1.06317	102.63	38.53	102.63	0
AVASSASAAPAAAAK	29	B6T2Y1	N-Term(iTRAQ4plex); K15(iTRAQ4plex)	1531.87	0.913274	0.910283	0.919657	0.992034	0.991799	0.994429	102.62	102.62	102.62	0
QAQDGVATAVATEAPASR	51	C0PFW3	N-Term(iTRAQ4plex)	1886.97	1.1877	1.22403	1.264	1.03408	1.03489	1.04261	102.6	102.6	102.6	0
LAAALPEGGVLLLENVR	170	B4G0K4;Q84JX6	N-Term(iTRAQ4plex)	1879.11							102.59	102.59	102.59	0
ILGLGDLGCQGMGIPVGK	3	B4F8P6;B6TVG1;B8A2V9	N-Term(iTRAQ4plex); C9(Carbamidomethyl); M12(Oxidation); K18(iTRAQ4plex)	2089.14							102.55	102.55	102.55	0
AVADGADVIDCPVQVTK	3	C0PGU8	N-Term(iTRAQ4plex); C11(Carbamidomethyl); K17(iTRAQ4plex)	2046.09	0.943519	0.94043	0.930812	0.891626	0.892328	0.888015	102.53	102.53	102.53	0
LPMFGCTDATQVYK	57	B7ZYT6	N-Term(iTRAQ4plex); C6(Carbamidomethyl); K14(iTRAQ4plex)	1918.97	0.879257	0.8669	0.910863	0.882993	0.881803	0.890739	102.5	102.5	102.5	0
YAGSGAGDAAASESLYVK	15	B6SSU6	N-Term(iTRAQ4plex); K18(iTRAQ4plex)	2005.01	0.979023	0.975818	1.00517	1.02362	1.02443	1.03468	102.5	102.5	102.5	0
DVATGGPDALSTHDK	9	B6TMH0	N-Term(iTRAQ4plex); K15(iTRAQ4plex)	1771.9	0.690017	0.687758	0.660482	1.036	1.03682	1.03685	102.49	102.49	102.49	0
ALAENEGDGLAK	16	K7UW74;K7VE34	N-Term(iTRAQ4plex); K12(iTRAQ4plex)	1475.79							102.43		102.43	0
GFTSLLTTGWK	2	M1PNL6	N-Term(iTRAQ4plex); K11(iTRAQ4plex)	1498.85	0.942655		0.968254	0.949484		0.958265	102.42		102.42	0
EGGGGGYGGGGGYGGR	19	C0PEX7	N-Term(iTRAQ4plex)	1458.65	0.863131	0.941855	0.821882	0.942906	0.996349	0.940004	102.34	102.34	102.34	0
ALAQMSNATVIDEK	6	B4FSY4;C4JC13	N-Term(iTRAQ4plex); K14(iTRAQ4plex)	1778.96							102.32	102.32	102.32	0
HPAAPAIAVSDSSLK	33	C0P3W9	N-Term(iTRAQ4plex); K15(iTRAQ4plex)	1751.99	0.937488	0.934418	0.965562	0.967496	0.968258	0.970176	102.3	102.3	102.3	0
SVESGGGQPDTPPTTPQR	3	C0PD66	N-Term(iTRAQ4plex)	1954.95	1.16099	1.15719	1.17278	1.21537	1.21633	1.22681	102.29	102.29	102.29	0
MVGESTEAVGAGVGGGSSGQK	12	K7TSX2	N-Term(iTRAQ4plex); K21(iTRAQ4plex)	2153.08	0.896186	0.893251	0.911374	1.05449	1.05532	1.06347	102.29	102.29	102.29	0
DSGIGSQGITNSINMMTK	6	B4FR32	N-Term(iTRAQ4plex); K18(iTRAQ4plex)	2142.07	0.981423	0.97821	0.981152	0.902761	0.903472	0.900434	102.29	102.29	102.29	0
APISNLTGVQGAVNVQGEDQK	15	B6TSK5	N-Term(iTRAQ4plex); K21(iTRAQ4plex)	2413.29	0.919559	0.916548	0.941205	0.972819	0.973585	0.97959	102.27	102.27	102.27	0
SNFSVVDGPASSAAGNPDEIAK	6	B4FQM2	N-Term(iTRAQ4plex); K22(iTRAQ4plex)	2421.21	1.10088	1.09727	1.09352	1.09847	1.09933	1.10296	102.25	102.25	102.25	0
VIENANVIMATYEDK	86	B6U0S1;K7VQ65	N-Term(iTRAQ4plex); K15(iTRAQ4plex)	1998.05							102.23	102.23	102.23	0
ADAGPTESASASVSTDK	9	B6TGD4	N-Term(iTRAQ4plex); K17(iTRAQ4plex)	1881.93	0.943571	0.940482	0.954784	1.22584	1.22681	1.23645	102.15	102.15	102.15	0
VASHVVASAQPVEGDGGVGSVR	19	B6SXF5	N-Term(iTRAQ4plex)	2222.17	1.10216	1.17391	1.09167	0.952287	0.908456	0.951667	102.04	102.04	102.04	0
TPTEVNAFLSNPGGYATAAR	6	K7V1I3	N-Term(iTRAQ4plex)	2181.1	0.927014	0.923979	0.913125	0.984597	0.985372	0.984264	102	102	102	0
NQTSLEDIDSTANVDSYK	3	K7VKP3	N-Term(iTRAQ4plex); K18(iTRAQ4plex)	2288.11	1.34934	1.34493	1.34512	1.15901	1.15993	1.16554	101.97	101.97	101.97	0
SNPDTGEVIGVFESVQPSDTDLGAK	60	B4F9R9	N-Term(iTRAQ4plex); K25(iTRAQ4plex)	2850.42	0.992649	0.989399	1.02161	0.968786	0.969549	0.973888	101.94	101.94	101.94	0
GLFHSDQELFNGGSQDALVR	8	B6SMR2	N-Term(iTRAQ4plex)	2334.17	1.11076	1.10712	0.904926	0.98607	0.960278	0.98702	101.94	8.6	101.94	0
IFQGDYYSTGSPVDK	14	B4FSV6	N-Term(iTRAQ4plex); K15(iTRAQ4plex)	1964.98	1.1647	1.15628	1.17467	0.994936	0.983432	0.994809	101.92	101.92	101.92	0
TDLAELAALLAK	42	Q41809	N-Term(iTRAQ4plex); K12(iTRAQ4plex)	1516.92	1.01894	1.0156	0.993908	0.977182	0.977952	0.980637	101.84	101.84	101.84	0
IITSSESPQEVEVGK	3	B7ZYP3	N-Term(iTRAQ4plex); K15(iTRAQ4plex)	1891.03	1.22941	1.22538	1.23133	1.13449	1.13538	1.14068	101.78	101.78	101.78	0
TMQTAVGVFGGEK	3	B6T6Q2;B6SU17	N-Term(iTRAQ4plex); K13(iTRAQ4plex)	1612.86							101.77	101.77	101.77	0
EMMGLTGGFPGGEVGLK	17	B6T927	N-Term(iTRAQ4plex); K17(iTRAQ4plex)	1968.03	0.961671	0.955926	0.979063	0.925431	0.914835	0.928299	101.76	101.76	101.76	0
YFPTQALNFAFK	12	P04709;P12857;B4FSA7	N-Term(iTRAQ4plex); K12(iTRAQ4plex)	1734.95							101.66	101.66	101.66	0
FEGLYLFHTPLGSGANQAQVIDNK	325	B4FV82	N-Term(iTRAQ4plex); K24(iTRAQ4plex)	2907.52	1.054	1.06089	1.04265	0.997692	1.01149	0.997302	101.63	85.58	101.63	0
VLPSIIHETLK	53	B6T8M9;B4FMS7	N-Term(iTRAQ4plex); K11(iTRAQ4plex)	1537.96							101.59	101.59	101.59	0
TVHIDGTQEQIEAAK	6	K7UAC8	N-Term(iTRAQ4plex); K15(iTRAQ4plex)	1928.03	0.95931	0.956169	0.95007	1.15226	1.15317	1.1591	101.54	101.54	101.54	0
AVAEHGPTVFYGGAVGAR	6	B6SSX2	N-Term(iTRAQ4plex)	1903	1.05794		1.05644	1.00673		1.0092	101.47		101.47	0
LIGVEAAGHGVDTDK	6	K7TTR0	N-Term(iTRAQ4plex); K15(iTRAQ4plex)	1769.97	0.94385	0.940759	0.93484	1.14373	1.14463	1.1502	101.45	101.45	101.45	0
GTVEGGINQDGIDYYK	47	G0YVY6;K7TGE1	N-Term(iTRAQ4plex); K16(iTRAQ4plex)	2017.01							101.44	101.44	101.44	0
AVEAGEDAASGPGK	2	B4FIB2	N-Term(iTRAQ4plex); K14(iTRAQ4plex)	1546.8	0.987883		0.962595	1.20065		1.20834	101.43		101.43	0
ASLVNDVDDVEK	25	B4FRR1	N-Term(iTRAQ4plex); K12(iTRAQ4plex)	1591.84	1.01644	0.679764	1.03686	1.00806	1.00971	1.01326	101.4	86.31	101.4	0
GTIAGGGVIPHIHK	78	B6T3F2	N-Term(iTRAQ4plex); K14(iTRAQ4plex)	1644.98	0.839787	1.03682	1.04359	1.02905	0.953382	0.953015	101.39	101.39	101.39	0
AFVDSGAQSTIISK	9	K7UR93	N-Term(iTRAQ4plex); K14(iTRAQ4plex)	1711.95	0.888711	0.885801	0.899972	0.979257	0.980028	0.982628	101.37	101.37	101.37	0
NINPDEAVAYGAAVQAAILSGEGNEK	99	B7ZZ42;Q5EBY7	N-Term(iTRAQ4plex); K26(iTRAQ4plex)	2889.48							101.33	98.24	101.33	0
YASPVPSHADHTAILAAPETR	9	B6TG70	N-Term(iTRAQ4plex)	2348.22	0.825979	0.823275	0.81501	1.19064	1.19157	1.19937	101.32	101.32	101.32	0
VGPWGGSGGSPVDITAEPQR	16	B7ZZ04	N-Term(iTRAQ4plex)	2111.06	1.28178	1.25974	1.26653	0.991929	0.922962	0.922643	101.29	101.29	101.29	0
TLPSHAAILCGLVK	6	K7VIL3	N-Term(iTRAQ4plex); C10(Carbamidomethyl); K14(iTRAQ4plex)	1768.04	0.898346	0.895404	0.879804	1.03164	1.03246	1.03286	101.27	101.27	101.27	0
TLEETNSNLDEIVQLAK	6	B6TF15	N-Term(iTRAQ4plex); K17(iTRAQ4plex)	2205.19	0.989012	0.985773	0.975685	1.14253	1.14343	1.14846	101.25	101.25	101.25	0
VYPLDAVYDSPDDVPEDVK	6	B4FFA7	N-Term(iTRAQ4plex); K19(iTRAQ4plex)	2424.21	1.07787	1.07435	1.08273	1.26076	1.26176	1.27394	101.19	101.19	101.19	0
IINEPTAASLAYGFEK	36	B6UFB3;C0PAW5;B8A3D0	N-Term(iTRAQ4plex); K16(iTRAQ4plex)	2012.1							101.18	101.18	101.18	0
GDATAFTNADLGAK	6	B6T883	N-Term(iTRAQ4plex); K14(iTRAQ4plex)	1639.86	0.916116	0.913116	0.916959	1.00575	1.00654	1.00773	101.17	101.17	101.17	0
FGHDTLVDAMLK	21	B4F9B2;B4FSN1	N-Term(iTRAQ4plex); K12(iTRAQ4plex)	1634.89							101.17	101.17	101.17	0
AGSGAGDDADLGLVK	2	B6U4F6	N-Term(iTRAQ4plex); K15(iTRAQ4plex)	1633.86	0.869045		0.860478	1.00532		1.00633	101.16		101.16	0
SEDAPTSGGSDGPAAPAR	12	O48950	N-Term(iTRAQ4plex)	1786.83	1.1199	1.11623	1.14865	1.05062	1.05145	1.06132	100.97	100.97	100.97	0
VHGGGLSGQAQAICLGVAR	9	B6SZ34	N-Term(iTRAQ4plex); C14(Carbamidomethyl)	1995.07	1.03426	1.03088	1.04408	0.923685	0.924412	0.923075	100.95	100.95	100.95	0
IIDAIHSGELLTANYQK	267	C0P3W9;K7VNE0	N-Term(iTRAQ4plex); K17(iTRAQ4plex)	2174.21							100.94	100.94	100.94	0
IIYGGSVTAANCK	18	P12863;B6SIG5;B4FHH4	N-Term(iTRAQ4plex); C12(Carbamidomethyl); K13(iTRAQ4plex)	1641.89							100.94	100.59	100.94	0
AGYADSLIEEEEGLNDHNVVVK	5	K7VRI2	N-Term(iTRAQ4plex); K22(iTRAQ4plex)	2689.36	0.972985	1.11263	0.977102	1.34388	1.16417	1.3621	100.9	88.82	100.9	0
GIYPAVDPLDSTSTMLQPR	18	P00827	N-Term(iTRAQ4plex)	2205.13	0.979875	0.839646	1.00429	1.02541	1.03492	1.03578	100.87	100.87	100.87	0
KADIGIAVADATDAAR	104	C0PDH2;Q43271;B8A326;K7UYY3	N-Term(iTRAQ4plex); K1(iTRAQ4plex)	1846.02							100.84	100.84	100.84	1
LSVSQLQASCDELDAK	6	C4J3E2	N-Term(iTRAQ4plex); C10(Carbamidomethyl); K16(iTRAQ4plex)	2052.06	1.03689	1.03349	1.02833	1.10052	1.10139	1.10494	100.83	100.83	100.83	0
FMQDPMEIYVDDEAK	6	C0PJ26;C4IZ62	N-Term(iTRAQ4plex); K15(iTRAQ4plex)	2119							100.71	100.71	100.71	0
ETASAVQATATASGK	9	C0PLF0	N-Term(iTRAQ4plex); K15(iTRAQ4plex)	1680.9	1.02903	1.02566	1.01701	1.05674	1.05757	1.05865	100.7	100.7	100.7	0
SYNSGCGGGLMDYAYK	4	B4FYA3	N-Term(iTRAQ4plex); C6(Carbamidomethyl); K16(iTRAQ4plex)	2030.92	0.889462		0.886788	1.00877		1.01086	100.69		100.69	0
AEEEAAAGADGLSEFQK	6	B6TNF1	N-Term(iTRAQ4plex); K17(iTRAQ4plex)	2010.99	0.861229	0.858409	0.865552	1.20154	1.20249	1.21343	100.68	100.68	100.68	0
AIGAAQAVGTAPDAYYAK	21	Q5GAU1	N-Term(iTRAQ4plex); K18(iTRAQ4plex)	2026.1	0.89892	0.895977	0.889521	1.02995	1.03076	1.03184	100.67	100.67	100.67	0
IPVISNVDAQPHSDPNTIK	10	C0PHA8	N-Term(iTRAQ4plex); K19(iTRAQ4plex)	2333.27	0.923066		0.929516	1.09502		1.10004	100.6		100.6	0
MSLGLPVAATVNCADNTGAK	6	B4FGL4	N-Term(iTRAQ4plex); M1(Oxidation); C13(Carbamidomethyl); K20(iTRAQ4plex)	2294.17	1.0583	1.05484	1.04485	0.962587	0.963345	0.961436	100.58	100.58	100.58	0
SNQYETTSLVQIEGVNTK	19	K7W5L7;B4G0R0	N-Term(iTRAQ4plex); K18(iTRAQ4plex)	2299.2							100.57	100.57	100.57	0
KLDSLPSDLAAAVDSGR	244	B6SZH7	N-Term(iTRAQ4plex); K1(iTRAQ4plex)	2003.11	1.03045	1.03565	1.06789	0.927016	0.927746	0.934822	100.51	100.51	100.51	1
AAAESNLKPVSLELGGK	15	Q8S531;W8T3P5	N-Term(iTRAQ4plex); K8(iTRAQ4plex); K17(iTRAQ4plex)	2116.23							100.51	100.51	100.51	0
VQQANYYGSLTQASTIR	6	Q9FPK7;A1JUJ0	N-Term(iTRAQ4plex)	2044.05							100.49	100.49	100.49	0
LASQTEENNEAEETAR	6	Q5GAR2	N-Term(iTRAQ4plex)	1935.9	1.39303	1.38847	1.38565	1.14569	1.14659	1.15155	100.48	100.48	100.48	0
IMVNQADDVAGIISSK	3	B6TWL4;B4FF65	N-Term(iTRAQ4plex); K16(iTRAQ4plex)	1949.07							100.48	100.48	100.48	0
HTLIIYDDLSK	69	P05022	N-Term(iTRAQ4plex); K11(iTRAQ4plex)	1605.91	1.03304	1.02965	1.07854	0.938839	0.939578	0.921552	100.48	100.17	100.17	0
AEEAAAGADGLSDFQK	3	B4FAK8	N-Term(iTRAQ4plex); K16(iTRAQ4plex)	1867.93	0.874018	0.871156	0.872106	1.32051	1.32155	1.33681	100.47	100.47	100.47	0
LLIQNQDEMLK	58	B4FSA7;P04709;P12857	N-Term(iTRAQ4plex); K11(iTRAQ4plex)	1632.92							100.44	100.44	100.44	0
ILVANTAMDTDK	8	B6T8X5	N-Term(iTRAQ4plex); K12(iTRAQ4plex)	1579.86	1.17317	1.10519	1.17093	1.07948	1.09012	1.08316	100.43	100.43	100.43	0
ILPWGDEAYAAGGSSAANAPR	8	B4G0K5	N-Term(iTRAQ4plex)	2218.1	1.02147	0.943133	1.02368	1.11116	1.12356	1.1172	100.37	100.37	100.37	0
VFADTLESGGVIK	6	C0P8Q1	N-Term(iTRAQ4plex); K13(iTRAQ4plex)	1623.92	1.12724	1.12355	1.13379	1.0754	1.07624	1.08007	100.37	100.37	100.37	0
EASHVEGFSPELALVTIGGGK	26	B6TJE8	N-Term(iTRAQ4plex); K21(iTRAQ4plex)	2386.3	1.03306	1.09083	1.05318	1.08355	1.05578	1.10233	100.37	100.37	100.37	0
SAVDSGAHNATNSLHR	9	B6U4F7	N-Term(iTRAQ4plex)	1780.88	0.63623	0.634147	0.613266	1.00715	1.00795	1.00688	100.34	100.34	100.34	0
VIENMQEQASYPADQQVLIHQGK	4	B4FBF0	N-Term(iTRAQ4plex); K23(iTRAQ4plex)	2914.51	1.14171		1.12925	1.13344		1.13875	100.33		100.33	0
VDQATPTEHGEEAGVK	6	C0P3W2	N-Term(iTRAQ4plex); K16(iTRAQ4plex)	1955.99	1.0615	1.05802	1.03054	1.21033	1.21129	1.21816	100.32	100.32	100.32	0
GTQTLGLVTSAGFPAGK	17	C0P5Y3	N-Term(iTRAQ4plex); K17(iTRAQ4plex)	1893.07	0.926229	0.904337	0.92453	1.04888	1.03915	1.05093	100.29	100.29	100.29	0
LLAEAGGQQGAAAYSPTR	3	K7TZ83	N-Term(iTRAQ4plex)	1905	1.20336	1.19942	1.20175	1.06462	1.06546	1.06766	100.29	100.29	100.29	0
LTISTASASGLGLTSTAVK	12	B6SS48	N-Term(iTRAQ4plex); K19(iTRAQ4plex)	2066.19	0.99677	0.993506	1.00458	1.01394	1.01474	1.01689	100.27	100.27	100.27	0
DAPMFVVGVNEDK	21	C4JBS8;Q09054	N-Term(iTRAQ4plex); K13(iTRAQ4plex)	1708.88							100.26	100.26	100.26	0
ANSSNFADSMLK	4	K7U7W9	N-Term(iTRAQ4plex); K12(iTRAQ4plex)	1572.79	0.771706		0.743627	1.04686		1.04818	100.21		100.21	0
TFSSWGIDYLK	6	B4FFJ4	N-Term(iTRAQ4plex); K11(iTRAQ4plex)	1604.85	1.23695		1.22094	0.932082		0.929995	100.2		100.2	0
LQFLSLLDNTVTK	15	B6TS72	N-Term(iTRAQ4plex); K13(iTRAQ4plex)	1780.05	1.20494	1.20099	1.19257	1.02941	1.03022	1.02925	100.19	100.19	100.19	0
NECINHSFVYEAPLPVSR	9	B6TAJ3;B6TNX7	N-Term(iTRAQ4plex); C3(Carbamidomethyl)	2276.12							100.19	29.27	100.19	0
ADRDESSPYAAMLAAQDVAQR	24	B6T281	N-Term(iTRAQ4plex)	2409.16	1.00262	1.37009	1.00092	1.04225	0.998827	1.04548	100.06	100.06	100.06	1
LTGSSGFNNVTGYIFGNNASSEK	3	B4FZ72	N-Term(iTRAQ4plex); K23(iTRAQ4plex)	2652.31	0.996742	0.993479	0.990767	0.989049	0.989827	0.989309	100.05	100.05	100.05	0
QAIDDDCNQTGQMLAGLLK	6	B6TPR6	N-Term(iTRAQ4plex); C7(Carbamidomethyl); K19(iTRAQ4plex)	2379.18	0.946657	0.943558	0.922361	1.03708	1.0379	1.03807	100	100	100	0
VVTFGPTGLTTEVK	6	B4FHJ9	N-Term(iTRAQ4plex); K14(iTRAQ4plex)	1737	1.06466	1.06117	1.06498	1.01939	1.02019	1.02137	99.92	99.92	99.92	0
LVYTNDQGEVVK	29	B4FN63	N-Term(iTRAQ4plex); K12(iTRAQ4plex)	1652.91	0.897815	0.681932	0.922373	0.886162	0.891501	0.893511	99.92	86.66	99.92	0
EYGITVESIIAAAK	857	Q7SIC9;B4G177	N-Term(iTRAQ4plex); K14(iTRAQ4plex)	1753.01							99.89	96.43	99.89	0
SQDFAAEVAAQTAAKPPPSAPPK	9	C4J1J9	N-Term(iTRAQ4plex); K15(iTRAQ4plex); K23(iTRAQ4plex)	2711.47	1.09644	1.09285	1.11816	1.10947	1.11035	1.1196	99.85	99.85	99.85	0
DTSVASDLQAAGLK	3	Q7XYR4	N-Term(iTRAQ4plex); K14(iTRAQ4plex)	1663.91	0.994121	0.990866	1.00308	1.06063	1.06147	1.06575	99.84	99.84	99.84	0
TLQALQYVQENPDEVCPAGWKPGER	9	B4FM07;C4J9M7	N-Term(iTRAQ4plex); C16(Carbamidomethyl); K21(iTRAQ4plex)	3173.6							99.84	86.48	99.84	0
AAGIMALGGGPESLLSQTASR	25	B4FQX7	N-Term(iTRAQ4plex)	2131.16	1.00434	1.08401	1.09006	1.00852	1.0914	1.09542	99.82	99.57	99.57	0
GVEPSGPDAGSPAFSVR	12	C0HFG8	N-Term(iTRAQ4plex)	1773.89	0.913743	0.962187	0.923187	1.05974	1.06058	1.04573	99.79	99.79	99.79	0
TNVDDSNLDLSAADLINR	3	B4FK00	N-Term(iTRAQ4plex)	2090.05	1.13112	1.12741	1.12872	1.02587	1.02668	1.02749	99.76	99.76	99.76	0
DLGAPDVLVVPADVTK	6	B6SU70	N-Term(iTRAQ4plex); K16(iTRAQ4plex)	1897.08	0.994578	0.991322	0.954009	0.829298	0.829951	0.822715	99.73	99.73	99.73	0
EGLLVGISSGAAAAAAVR	41	B8A377	N-Term(iTRAQ4plex)	1757.01	1.0903	1.08433	1.0981	1.00224	1.00417	1.00445	99.71	99.71	99.71	0
ISEQSNTLASSDSSTSSR	12	B6T671	N-Term(iTRAQ4plex)	2000.95	1.36778	1.3633	1.41722	0.914602	0.915322	0.920452	99.66	99.66	99.66	0
LLLTHDLANAAELK	12	B4FGJ4	N-Term(iTRAQ4plex); K14(iTRAQ4plex)	1810.07	0.992711	0.989461	0.971469	0.996551	0.997335	0.99799	99.64	99.64	99.64	0
LGELGAIAAGAYALHEK	803	B6TET7	N-Term(iTRAQ4plex); K17(iTRAQ4plex)	1972.11	0.979458	0.9864	0.98314	0.982668	0.979878	0.979121	99.63	99.63	99.63	0
YLNEAALGEANEDAMK	8	Q9ZT00	N-Term(iTRAQ4plex); M15(Oxidation); K16(iTRAQ4plex)	2043	1.18814	1.1947	1.1955	0.857441	0.847559	0.853495	99.56	99.56	99.56	0
ATEQQGQVQEQDDEVVDR	9	B4FTA7	N-Term(iTRAQ4plex)	2218.03	1.05185	1.0484	1.08496	1.065	1.06584	1.07882	99.51	99.51	99.51	0
GTGTANQCPTIDGGVESFPFK	44	B6T3B2	N-Term(iTRAQ4plex); C8(Carbamidomethyl); K21(iTRAQ4plex)	2471.22	0.819958	0.817133	0.833768	0.989521	0.968881	1.00062	99.4	99.4	99.4	0
ATGEEYDELIEEFMSAVK	14	B4F8P6	N-Term(iTRAQ4plex); K18(iTRAQ4plex)	2349.15	1.07795		1.11148	1.00625		1.01809	99.28		99.28	0
VCLLGCGVPTGLGAVWNTAK	12	B4F8B9	N-Term(iTRAQ4plex); C2(Carbamidomethyl); C6(Carbamidomethyl); K20(iTRAQ4plex)	2361.26	1.10185	1.09824	1.10583	0.935401	0.936138	0.93437	99.27	99.27	99.27	0
SAPEPEALFVDSQYK	6	B6TDF7	N-Term(iTRAQ4plex); K15(iTRAQ4plex)	1969.02	1.01297	1.00965	1.0431	0.827519	0.828171	0.833237	99.26	99.26	99.26	0
APDFEAEAVFDQEFINVK	903	C4J9M7;B4FM07	N-Term(iTRAQ4plex); K18(iTRAQ4plex)	2357.21							99.23	99.23	99.23	0
VLQNDIDLLNPPAELEK	18	B6TFY4	N-Term(iTRAQ4plex); K17(iTRAQ4plex)	2209.23	0.999419	0.996147	0.994369	1.15023	1.15113	1.15673	99.2	99.2	99.2	0
VAYQGCAGAYSEAAAK	2	B4FUJ2;B6SYB7	N-Term(iTRAQ4plex); C6(Carbamidomethyl); K16(iTRAQ4plex)	1904.94							99.19		99.19	0
NAANEAAQVSIGK	2	B4G0T4	N-Term(iTRAQ4plex); K13(iTRAQ4plex)	1560.86	1.27047		1.24369	0.966861		0.964926	99.18		99.18	0
VSGTDAEDAASSEK	2	B6TAE3	N-Term(iTRAQ4plex); K14(iTRAQ4plex)	1654.8	1.54431		1.52451	0.803621		0.796432	99.16		99.16	0
AFDNEATDEAIGFAIENAK	9	Q6IUP7	N-Term(iTRAQ4plex); K19(iTRAQ4plex)	2314.14	1.04915	1.04572	1.05033	1.13786	1.13876	1.14481	99.15	99.15	99.15	0
ESTTIVGDGSTQDEVTK	27	K7UCB5	N-Term(iTRAQ4plex); K17(iTRAQ4plex)	2055.03	1.04434	1.17188	1.04079	1.12666	1.13965	1.13324	99.06	99.06	99.06	0
VFSPEEISAMILGK	111	P24067	N-Term(iTRAQ4plex); K14(iTRAQ4plex)	1809	0.924617	0.92159	0.915358	1.06478	1.06562	1.06789	99.04	99.03	99.03	0
GGGGGGGGGGGYGSR	17	B4FNK1	N-Term(iTRAQ4plex)	1253.57	0.896925	1.1948	0.914023	0.944623	0.872584	0.936132	99.04	75.75	99.04	0
DAPMFVVGVNEDK	18	Q09054;C4JBS8	N-Term(iTRAQ4plex); M4(Oxidation); K13(iTRAQ4plex)	1724.88							99.02	99.02	99.02	0
LAFYDYIGNNPAK	76	P05641	N-Term(iTRAQ4plex); K13(iTRAQ4plex)	1773.95	1.11742	0.986253	1.09645	0.848915	0.876518	0.849548	99.02	98.71	99.02	0
LYSIASSALGDFGDSK	116	B4FN63;B4FUM2;Q9SLP6	N-Term(iTRAQ4plex); K16(iTRAQ4plex)	1919							98.97	98.97	98.97	0
LSVPAPGAANASPFQPTVCK	6	B4FTY8	N-Term(iTRAQ4plex); C19(Carbamidomethyl); K20(iTRAQ4plex)	2300.24	1.17023	1.1664	1.17426	1.0277	1.0285	1.02986	98.96	98.96	98.96	0
AMAAHLDDLGYTK	3	B6TRP9	N-Term(iTRAQ4plex); K13(iTRAQ4plex)	1693.88	0.832268	0.829543	0.82869	1.03371	1.03452	1.03661	98.95	98.95	98.95	0
AGAEVIGISGDDAASHK	27	B4FS55	N-Term(iTRAQ4plex); K17(iTRAQ4plex)	1885.99	0.912359	0.909372	0.935519	0.924238	0.924965	0.936041	98.94	98.94	98.94	0
GFGFVNYSDSDAAK	16	B6TUC4	N-Term(iTRAQ4plex); K14(iTRAQ4plex)	1765.86	0.972008	0.934771	0.963603	1.00727	1.02449	1.00761	98.91	98.91	98.91	0
TNDSAGDGTTTASVLAR	47	B6SXW8;K7US98	N-Term(iTRAQ4plex)	1780.87							98.89	98.89	98.89	0
TVEEITLNDILSTAK	14	C0PNV4	N-Term(iTRAQ4plex); K15(iTRAQ4plex)	1935.09	0.993917	1.01277	1.00451	1.02671	1.03683	1.02767	98.89	98.89	98.89	0
LYEVVPPILTELGK	45	K7URG3;B4FIC0;B7ZWY9	N-Term(iTRAQ4plex); K14(iTRAQ4plex)	1859.11							98.84	98.84	98.84	0
GVVLLNSAGQFADPNKPAAAPAEEEEGGSALSR	4	K7TZQ8	N-Term(iTRAQ4plex); K16(iTRAQ4plex)	3540.82	1.03074		1.05486	1.0775		1.08799	98.82		98.82	0
EMQGGDPSISTAEAK	3	B6T3R4	N-Term(iTRAQ4plex); K15(iTRAQ4plex)	1808.89	0.872779	0.869921	0.853102	1.18482	1.18575	1.19232	98.79	98.79	98.79	0
MSPPAYLSLTPVSK	3	B4F7W6	N-Term(iTRAQ4plex); M1(Oxidation); K14(iTRAQ4plex)	1794.99	1.09505	1.09146	1.10169	0.986002	0.986778	0.987042	98.73	98.73	98.73	0
IGAPPPPSGGLPGTLNSDQAR	61	B6TI20;B6SRD4	N-Term(iTRAQ4plex)	2146.14							98.7	98.7	98.7	0
LLADLAASMDEGDVAK	6	B6TBM1	N-Term(iTRAQ4plex); K16(iTRAQ4plex)	1907	1.08532	1.08177	1.09402	1.13039	1.13128	1.13795	98.64	98.64	98.64	0
EAAAYAEGLELGGDGK	6	B6T3P0	N-Term(iTRAQ4plex); K16(iTRAQ4plex)	1838.94	0.892218	0.889297	0.884156	1.11299	1.11387	1.11855	98.63	98.63	98.63	0
YGQDATNVGDEGGFAPNIQENK	21	K7UCV5;B8A0W7;B6T3P9	N-Term(iTRAQ4plex); K22(iTRAQ4plex)	2612.25							98.62	89.95	98.62	0
AASFNIIPSSTGAAK	98	Q09054;C4JBS8;Q43247	N-Term(iTRAQ4plex); K15(iTRAQ4plex)	1722.96							98.53	98.53	98.53	0
IEISVPVGAQVVYSK	6	B6T8U7	N-Term(iTRAQ4plex); K15(iTRAQ4plex)	1877.1	1.00635	1.00306	1.02431	0.911614	0.912332	0.912531	98.53	98.53	98.53	0
SPVFLGSYDDVEEIK	3	K7UVD2	N-Term(iTRAQ4plex); K15(iTRAQ4plex)	1986.03	0.915443	0.912446	0.903748	1.21867	1.21963	1.22834	98.53	98.53	98.53	0
ANLSNANLEGALATGNTSFK	6	K7VAE7	N-Term(iTRAQ4plex); K20(iTRAQ4plex)	2281.2	0.975181	0.971988	0.999346	1.00983	1.01062	1.02091	98.5	98.5	98.5	0
VFLAGCSAGANIAHDTAVR	6	K7UPA3	N-Term(iTRAQ4plex); C6(Carbamidomethyl)	2074.08	0.983135		0.977102	1.02898		1.03083	98.5		98.5	0
AGGAYTMNTASAVTVR	11	B4FHM5	N-Term(iTRAQ4plex)	1713.87	1.02603	1.02267	1.02	1.04328	1.0441	1.03647	98.47	98.47	98.47	0
LINSDEVQSVVKPINK	104	B4F8D2;B4F9G0;C0P455;B4FVJ0	N-Term(iTRAQ4plex); K12(iTRAQ4plex); K16(iTRAQ4plex)	2215.31							98.46	98.46	98.46	0
YVSGSYDTGEGFEK	3	B6TSB3	N-Term(iTRAQ4plex); K14(iTRAQ4plex)	1826.86	0.849138	0.846358	0.838227	1.12479	1.12568	1.13052	98.45	98.45	98.45	0
SIYGECFDDENFTLK	6	B4FRI7	N-Term(iTRAQ4plex); C6(Carbamidomethyl); K15(iTRAQ4plex)	2126	1.32232	1.31799	1.35922	0.955576	0.956328	0.958843	98.44	98.44	98.44	0
TGEDVEILGLAQTGPLK	6	B4FVB2	N-Term(iTRAQ4plex); K17(iTRAQ4plex)	2029.14	1.09703	1.09344	1.09808	1.00593	1.00672	1.00716	98.38	98.38	98.38	0
TEGAEQEGEDGSEEFSEDLK	3	B6U471	N-Term(iTRAQ4plex); K20(iTRAQ4plex)	2474.09	1.07859	1.07506	1.09223	1.13977	1.14067	1.14864	98.35	98.35	98.35	0
TMDDAMAGDNVGLLLR	60	B6TFK5;C0P7R5	N-Term(iTRAQ4plex)	1835.91							98.33	98.33	98.33	0
THCAEIIDSVSNCK	3	C0PAH4	N-Term(iTRAQ4plex); C3(Carbamidomethyl); C13(Carbamidomethyl); K14(iTRAQ4plex)	1921.94	0.89724	0.894302	0.87298	1.09875	1.09962	1.10223	98.31	98.31	98.31	0
EVNTAAAAAAEEK	2	B6SP33	N-Term(iTRAQ4plex); K13(iTRAQ4plex)	1562.83	1.14613		1.14333	1.00463		1.00535	98.26		98.26	0
VCGYIEPLPSGSDGK	6	C0P2P4	N-Term(iTRAQ4plex); C2(Carbamidomethyl); K15(iTRAQ4plex)	1866.95	1.04747	1.04404	1.04826	1.10485	1.10572	1.11066	98.24	98.24	98.24	0
IVIGLYGDDVPQTAENFR	53	K7UJH1	N-Term(iTRAQ4plex)	2151.12	1.00728	0.993832	1.02932	0.98536	0.986943	0.990424	98.23	98.23	98.23	0
IPLSNNQVIEEGLGK	21	B4FQ03;B4F8K1	N-Term(iTRAQ4plex); K15(iTRAQ4plex)	1899.08							98.23	98.23	98.23	0
TASNEAVQVNIGK	2	B6UD29;B6SGM2	N-Term(iTRAQ4plex); K13(iTRAQ4plex)	1618.9							98.23		98.23	0
AIELYDPMENAGAALIR	205	K7US98	N-Term(iTRAQ4plex)	1991.07	1.06627	1.05783	1.07055	1.04587	1.05045	1.04858	98.17	98.17	98.17	0
MQGACSGCPSSSVTLK	2	K7VTZ7	N-Term(iTRAQ4plex); C5(Carbamidomethyl); C8(Carbamidomethyl); K16(iTRAQ4plex)	1957.94	1.35517		1.30935	0.943068		0.939847	98.17		98.17	0
EYAGSFAVVPGSGAGK	9	K7TGW6	N-Term(iTRAQ4plex); K16(iTRAQ4plex)	1784.94	1.2859	1.28169	1.33285	0.975734	0.976502	0.979936	98.16	98.16	98.16	0
LAADGGATDADVDSGR	22	K7UGU4	N-Term(iTRAQ4plex)	1634.77	1.03153	1.02815	1.00152	0.963537	0.964296	0.960768	98.15	98.15	98.15	0
AGVCGAVTPQSNFVTLDER	6	K7UBU9	N-Term(iTRAQ4plex); C4(Carbamidomethyl)	2165.07	0.989466	0.986226	0.984892	1.12046	1.12135	1.12634	98.15	98.15	98.15	0
SVAEPAAAPAPDTK	3	Q94IQ8	N-Term(iTRAQ4plex); K14(iTRAQ4plex)	1612.88	0.867435	0.864595	0.865701	1.53908	1.54029	1.56786	98.13	98.13	98.13	0
QDIEASGPEAGEFSAK	8	Q9ATM7	N-Term(iTRAQ4plex); K16(iTRAQ4plex)	1923.95	0.955343	0.898288	0.967354	1.14946	1.16941	1.15983	98.08	98.08	98.08	0
AAAAAPAPAADTK	6	B6TVC4;K7UNA8	N-Term(iTRAQ4plex); K13(iTRAQ4plex)	1413.79							98.04	98.04	98.04	0
FAVAAPVAAADSSAAAAPK	7	B4FWI0	N-Term(iTRAQ4plex); K19(iTRAQ4plex)	1974.09	1.0384	0.925043	1.01105	1.07623	1.04883	1.07855	98.01	98.01	98.01	0
IVVNCGLGAEAGNSK	11	B6SST7	N-Term(iTRAQ4plex); C5(Carbamidomethyl); K15(iTRAQ4plex)	1776.95	0.974645	1.02825	1.00534	0.911349	0.912066	0.919727	98.01	38.03	98.01	0
QAVADHANNLASK	6	K7VE34	N-Term(iTRAQ4plex); K13(iTRAQ4plex)	1626.89	1.02685	1.02349	1.00178	1.06291	1.06374	1.06479	98	98	98	0
LIASEGDTVTPGTK	14	K7U2T4;B6TRW8	N-Term(iTRAQ4plex); K14(iTRAQ4plex)	1676.93							97.92	97.92	97.92	0
GILAMDESNATCGK	21	B4FTI5;B6T7D4	N-Term(iTRAQ4plex); M5(Oxidation); C12(Carbamidomethyl); K14(iTRAQ4plex)	1770.87							97.92	97.92	97.92	0
NVVFGGQLTEGADGLNK	3	B6T7J1	N-Term(iTRAQ4plex); K17(iTRAQ4plex)	2007.08	1.17789	1.17403	1.19504	1.08399	1.08485	1.09011	97.92	97.92	97.92	0
LAPFSPDQEDASVLWTESK	6	B4FUK7;B6SS31	N-Term(iTRAQ4plex); K19(iTRAQ4plex)	2408.22							97.89	97.89	97.89	0
ATIANMSPEYGATMGFFPVDGK	5	C0HER4	N-Term(iTRAQ4plex); K22(iTRAQ4plex)	2592.28	1.01493	0.984007	0.993986	0.976675	1.10651	0.976146	97.89	97.89	97.89	0
DGAPDNFHFVEDWVR	152	B4F9E2;B4F9L3	N-Term(iTRAQ4plex)	1947.91							97.88	97.88	97.88	0
VFLEYADIDGAAK	6	K7U8K2	N-Term(iTRAQ4plex); K13(iTRAQ4plex)	1699.92	0.943747	0.940657	0.935322	1.09587	1.09673	1.10035	97.84	97.84	97.84	0
SGGDGNLAPIDVQTPVR	24	B6SMR2	N-Term(iTRAQ4plex)	1839.97	0.9646	1.04435	1.05943	1.06037	1.05238	1.05187	97.81	97.81	97.81	0
SSAASTAPGTSEAATEAEK	18	B6TD62	N-Term(iTRAQ4plex); K19(iTRAQ4plex)	2054.02	1.113	1.10935	1.11254	1.19804	1.19898	1.20786	97.79	97.79	97.79	0
GVNPWIEVDGGVGPK	14	C0HIC1	N-Term(iTRAQ4plex); K15(iTRAQ4plex)	1811.98	0.955419	0.861319	0.910519	0.972295	0.97071	0.973866	97.79	79.43	97.79	0
TMGLCNTGQSVVALHR	4	Q6IUP7	N-Term(iTRAQ4plex); C5(Carbamidomethyl)	1887.97	1.18728		1.1544	1.04429		1.04514	97.72		97.72	0
YSNSNIEIHTFNQSQYPR	13	B4FAD9;B4F8W6	N-Term(iTRAQ4plex)	2342.14							97.71	53.18	97.71	0
ELLSNYEYDGDDVPIVAGSALK	29	B6TFK5	N-Term(iTRAQ4plex); K22(iTRAQ4plex)	2656.36	1.18332	1.13578	1.20707	1.13922	1.1728	1.14733	97.7	97.7	97.7	0
LDESTGLIDYDQLEK	6	B6T7Q7	N-Term(iTRAQ4plex); K15(iTRAQ4plex)	2027.04	1.19585	1.19193	1.22444	1.18461	1.18554	1.19848	97.7	97.7	97.7	0
ISIEAGSTLGWQK	252	Q7SIC9;B4G177	N-Term(iTRAQ4plex); K13(iTRAQ4plex)	1677.95							97.64		97.64	0
DIEASGPEAGEFSAK	17	B6T7B8	N-Term(iTRAQ4plex); K15(iTRAQ4plex)	1795.89	1.23092	1.25811	1.23733	1.17999	1.18067	1.18807	97.63	97.63	97.63	0
AGLALAELASSVLPATK	60	B4FR28	N-Term(iTRAQ4plex); K17(iTRAQ4plex)	1900.13	0.948319	0.945214	0.95269	1.05465	1.05548	1.05843	97.62	97.62	97.62	0
AGAYMENVEVGKK	6	B8A2X5	N-Term(iTRAQ4plex); K12(iTRAQ4plex); K13(iTRAQ4plex)	1828.01	1.1362	1.13248	1.12037	1.03519	1.03601	1.03645	97.62	97.62	97.62	1
YGQDACNVGDEGGFAPNVQDNR	3	B6TGL7;B4G191	N-Term(iTRAQ4plex); C6(Carbamidomethyl)	2527.11							97.53	97.53	97.53	0
LAGQDANVTTVPVAVLR	12	B4FB27	N-Term(iTRAQ4plex)	1868.07	1.4058	1.4012	1.44145	0.994799	0.995583	0.998437	97.51	97.51	97.51	0
AAAMALAQHPVVNASCR	7	C0P972	N-Term(iTRAQ4plex); C16(Carbamidomethyl)	1910.98	0.988598	0.969181	1.01088	0.988429	0.989207	0.990023	97.46	20.18	97.46	0
AAMGSDIDVSLDCAGFSK	3	Q0QWI2;B6TEC1	N-Term(iTRAQ4plex); C13(Carbamidomethyl); K18(iTRAQ4plex)	2132.02							97.39	97.39	97.39	0
EAGVTVVESPAK	14	B6TH57	N-Term(iTRAQ4plex); K12(iTRAQ4plex)	1474.84	0.969685	0.901981	0.958845	1.04577	1.03925	1.04755	97.37	97.37	97.37	0
ATSESNVITTITVHELGTPGLK	331	Q9SPD7	N-Term(iTRAQ4plex); K22(iTRAQ4plex)	2556.41	1.0068	1.01638	1.01632	1.05908	1.04929	1.07105	97.37	97.37	97.37	0
ELDTNTDYYLELLSK	3	B4FYJ0	N-Term(iTRAQ4plex); K15(iTRAQ4plex)	2105.09	0.811759	0.809101	0.82671	0.98188	0.982653	0.988927	97.36	97.36	97.36	0
EAGSTMDVVAAQTK	6	B4FHH4;P12863	N-Term(iTRAQ4plex); M6(Oxidation); K14(iTRAQ4plex)	1711.88							97.33	97.33	97.33	0
YLNEAALGEANEDAMK	14	Q9ZT00	N-Term(iTRAQ4plex); K16(iTRAQ4plex)	2027	1.32963	1.5018	1.3793	0.85128	0.877465	0.858162	97.3	93	97.3	0
EEVAVITQCAALGGK	9	B6TB21	N-Term(iTRAQ4plex); C9(Carbamidomethyl); K15(iTRAQ4plex)	1834	0.958165	0.955027	0.944915	1.07297	1.07382	1.08059	97.22	97.22	97.22	0
AEESAASGDPLAMASK	6	B4FBV8	N-Term(iTRAQ4plex); K16(iTRAQ4plex)	1822.91	0.919782	0.916771	0.909489	1.0642	1.06504	1.06725	97.21	97.21	97.21	0
LIAEGFGDEDEGADSQLR	3	K7VMB8	N-Term(iTRAQ4plex)	2065.96	1.13227	1.12856	1.13282	1.34759	1.34865	1.36425	97.21	97.21	97.21	0
YIIEAANHPTDPEADEILSK	9	Q43260	N-Term(iTRAQ4plex); K20(iTRAQ4plex)	2514.29	0.950839	1.06972	0.945404	1.32634	1.19338	1.34195	97.21	53.66	97.21	0
IPVSLVFDDIK	6	B4F9K0	N-Term(iTRAQ4plex); K11(iTRAQ4plex)	1533.91	0.802367	0.799739	0.779025	1.0402	1.04102	1.0415	97.2	97.2	97.2	0
LAVVSPLSGDQPLFNEDR	12	B6ETR5;B5U8J8	N-Term(iTRAQ4plex)	2101.1							97.19	97.19	97.19	0
EADVDGDGQINYEEFVK	14	B4FBY6	N-Term(iTRAQ4plex); K17(iTRAQ4plex)	2216.06	1.19325	1.18934	1.18068	1.21116	1.21212	1.23629	97.15	97.15	97.15	0
DNAEGQEVEAAAEETK	6	C0PCV2	N-Term(iTRAQ4plex); K16(iTRAQ4plex)	1978.94	0.957575	0.95444	0.952067	1.12243	1.12332	1.12833	97.13	97.13	97.13	0
SVGTANPLVLIDEIDK	9	P93648	N-Term(iTRAQ4plex); K16(iTRAQ4plex)	1972.12	1.08713	1.08357	1.06514	1.02977	1.03059	1.03046	97.12	97.12	97.12	0
IENFNQNVGALSVK	4	B4FSC8	N-Term(iTRAQ4plex); K14(iTRAQ4plex)	1821.01	1.11549		1.08959	0.926696		0.923536	97.08		97.08	0
LSQLAEEIAQAAK	2	B4FPU4	N-Term(iTRAQ4plex); K13(iTRAQ4plex)	1659.95	1.42293		1.4309	0.983929		0.983871	97.07		97.07	0
MTLCNMVVEAGGK	10	B6TYJ6	N-Term(iTRAQ4plex); C4(Carbamidomethyl); K13(iTRAQ4plex)	1697.86	1.00465	0.908253	1.00858	1.03062	1.04606	1.03383	97.02	96.96	96.96	0
NDVFQYLASSLAK	6	B4FHF0	N-Term(iTRAQ4plex); K13(iTRAQ4plex)	1743.95	1.04635	1.04292	1.01626	0.986868	0.987645	0.985802	96.95	96.95	96.95	0
YTEFIDDLTTQVQNK	18	B4F8M8	N-Term(iTRAQ4plex); K15(iTRAQ4plex)	2103.09	1.01733	1.01244	1.03016	1.06269	1.05354	1.09203	96.92	96.92	96.92	0
ISAADIAAICQEAGMHAVR	7	B6TDT1	N-Term(iTRAQ4plex); C10(Carbamidomethyl)	2128.08	1.03729	1.03389	1.0283	1.01722	0.948338	1.01819	96.91	38.75	96.91	0
VGYVESAGSSPAK	6	Q41809	N-Term(iTRAQ4plex); K13(iTRAQ4plex)	1539.83	0.805459		0.748443	0.977836		0.97647	96.9		96.9	0
GALGLSEGGPLFGFTK	43	Q6WFB1	N-Term(iTRAQ4plex); K16(iTRAQ4plex)	1839.03	0.874047	0.852301	0.895157	0.966625	0.971575	0.982958	96.89	96.89	96.89	0
EVGEADPDVFYTSSSGAR	6	C0P5G0	N-Term(iTRAQ4plex)	2030.93	0.817196	0.81452	0.829189	0.96838	0.969142	0.978891	96.89	96.89	96.89	0
DGPSLMPGGSFEAYK	9	Q9SBJ3	N-Term(iTRAQ4plex); K15(iTRAQ4plex)	1843.91	0.829014	0.8263	0.822307	1.02958	1.03039	1.03118	96.83	96.83	96.83	0
AHPGGPAVSEFDWGTGDTPR	6	Q94IQ9	N-Term(iTRAQ4plex)	2198.04	0.877015	0.874144	0.863436	1.03491	1.03572	1.0366	96.83	96.83	96.83	0
AASEDTSASGGDELIEDLK	6	B4FTJ9	N-Term(iTRAQ4plex); K19(iTRAQ4plex)	2196.08	1.00795	1.00465	1.03143	1.00451	1.0053	1.01532	96.82	96.82	96.82	0
HANPVLLAADLK	21	C4J757	N-Term(iTRAQ4plex); K12(iTRAQ4plex)	1549.93	0.946922	0.943821	0.956168	0.936418	0.937156	0.93386	96.82	96.82	96.82	0
GIDENWEAALEHNPEAFAR	4	K7UR93	N-Term(iTRAQ4plex)	2313.09	0.83551		0.833139	1.18914		1.19907	96.79		96.79	0
QGVAITQENSLLDNTAR	6	B4FQC6;C0PAU7	N-Term(iTRAQ4plex)	1974.04							96.78	96.78	96.78	0
AQSTPSTPTTPVTPSSSTTPR	23	B6SJN1	N-Term(iTRAQ4plex)	2245.14	1.02685	1.02348	1.02116	1.07612	1.07697	1.11272	96.75	96.75	96.75	0
TAEALAEFLNTEGGTNVK	6	B6TMB2	N-Term(iTRAQ4plex); K18(iTRAQ4plex)	2153.14	0.984371	0.981148	0.963011	1.19649	1.19743	1.20424	96.7	96.7	96.7	0
LAVEAWGLSNCCQK	4	B6T171	N-Term(iTRAQ4plex); C11(Carbamidomethyl); C12(Carbamidomethyl); K14(iTRAQ4plex)	1923.97	1.03673		1.05026	0.96946		0.97177	96.69		96.69	0
VQVVESSFVVPSEPTPTK	39	B4FRQ8	N-Term(iTRAQ4plex); K18(iTRAQ4plex)	2218.23	1.11354	1.10989	1.11911	0.974613	0.975381	0.970374	96.68	96.68	96.68	0
NAYICLIHYGDGEK	9	P17788	N-Term(iTRAQ4plex); C5(Carbamidomethyl); K14(iTRAQ4plex)	1940.98	1.05373	1.05028	1.06863	0.941287	0.942028	0.95192	96.68	96.68	96.68	0
AGIFGNMQNLYETVK	18	B4FV74	N-Term(iTRAQ4plex); K15(iTRAQ4plex)	1973.04	1.01067	0.933132	1.02883	1.03524	1.0238	1.04098	96.68	38.96	96.68	0
WTAQALLAGADMMK	3	B4FWK0;K7V7U4	N-Term(iTRAQ4plex); K14(iTRAQ4plex)	1794.95							96.67	96.67	96.67	0
SQASALEAHAAPNCK	39	Q08062	N-Term(iTRAQ4plex); C14(Carbamidomethyl); K15(iTRAQ4plex)	1842.93	0.925382	0.947147	0.930803	1.00514	1.00259	1.00274	96.63	96.63	96.63	0
QLAVMSAFLGPDQAATEGR	6	B4FS17	N-Term(iTRAQ4plex)	2106.12							96.6	96.6	96.6	0
LASLDAPASSATAASATR	6	B4FBM3	N-Term(iTRAQ4plex)	1804.95	1.07556	1.07204	1.07035	1.06394	1.06478	1.06721	96.58	96.58	96.58	0
LTDCMDYATGHAASPSSTCCGDAGDTEK	13	B6STT1	N-Term(iTRAQ4plex); C4(Carbamidomethyl); C19(Carbamidomethyl); C20(Carbamidomethyl); K28(iTRAQ4plex)	3266.35	0.908976	1.27277	0.892981	1.47664	1.08133	1.49913	96.53	80.35	96.53	0
QAASLLADDDPSDDAAPR	6	C0HFG9	N-Term(iTRAQ4plex)	1971.94	1.23261	1.22857	1.22809	1.14765	1.14855	1.15395	96.52	96.52	96.52	0
VAAADGAVEEAGGGLVK	6	P93643	N-Term(iTRAQ4plex); K17(iTRAQ4plex)	1801.99	0.98195	0.978735	0.97575	1.15565	1.15656	1.16282	96.47	96.47	96.47	0
ELLSDLQSSDYPSK	19	B4FSE2;B6TDR4	N-Term(iTRAQ4plex); K14(iTRAQ4plex)	1869.97							96.45	96.45	96.45	0
SSAAASTTAGAQK	10	B6UAB8	N-Term(iTRAQ4plex); K13(iTRAQ4plex)	1438.77	1.02341	1.09428	0.966208	0.881069	0.910268	0.876207	96.44	92.08	96.44	0
SAGEASGSGSGGK	2	B6SSG9	N-Term(iTRAQ4plex); K13(iTRAQ4plex)	1339.67	1.1654		1.15941	0.992238		0.992227	96.42		96.42	0
LLVTDAEGNAAAQAAAAK	6	H2BJB6	N-Term(iTRAQ4plex); K18(iTRAQ4plex)	1973.09	1.16132	1.15752	1.13939	1.13696	1.13786	1.14193	96.4	96.4	96.4	0
LVSDAMTTEGSAK	6	Q9M585	N-Term(iTRAQ4plex); K13(iTRAQ4plex)	1597.84	1.0235	1.02015	0.984274	1.07146	1.07231	1.07413	96.38	96.38	96.38	0
VAAHILQDTAVGK	6	K7UBT3	N-Term(iTRAQ4plex); K13(iTRAQ4plex)	1610.95	1.15591	1.15212	1.15801	1.01128	1.01208	1.01264	96.36	96.36	96.36	0
DTSAADLEAGALTLK	3	K7U3F5	N-Term(iTRAQ4plex); K15(iTRAQ4plex)	1763.95	1.04708	1.04365	1.0618	1.03222	1.03303	1.03682	96.35	96.35	96.35	0
SLPFPVTTSDTVK	6	C0P8Q1	N-Term(iTRAQ4plex); K13(iTRAQ4plex)	1679.94	0.936901	0.933833	0.937978	0.973158	0.973924	0.973844	96.32	96.32	96.32	0
YAAICVTMPTAK	37	B4G1A1	N-Term(iTRAQ4plex); C5(Carbamidomethyl); K12(iTRAQ4plex)	1613.87	0.954576	0.932992	0.977338	0.866292	0.866817	0.876583	96.31	96.31	96.31	0
HLTPVALELGSK	6	B6SKK8	N-Term(iTRAQ4plex); K12(iTRAQ4plex)	1552.93	1.09029	1.08672	1.04063	0.905712	0.906426	0.901219	96.31	96.31	96.31	0
ISFQASQDLSSLK	2	B4FK00;B4F9F9	N-Term(iTRAQ4plex); K13(iTRAQ4plex)	1711.95							96.3		96.3	0
SVGASTGASSEANNVPGTEK	6	B4FPZ7	N-Term(iTRAQ4plex); K20(iTRAQ4plex)	2151.08	0.844044	0.84128	0.823498	1.1746	1.17552	1.18162	96.29	96.29	96.29	0
VQELCDAANDEVDENDR	3	C0PHA8	N-Term(iTRAQ4plex); C5(Carbamidomethyl)	2135.92	1.44991	1.44517	1.4812	1.22471	1.22568	1.23751	96.26	96.26	96.26	0
CATALEEAGSDYEIVPINFATAEHK	7	B6SKA0	N-Term(iTRAQ4plex); C1(Carbamidomethyl); K25(iTRAQ4plex)	3024.48	1.17337	0.987835	1.21002	1.16577	1.16669	1.1792	96.25	93.62	96.25	0
ILAFSQDVVSGK	8	B4FQC6;C0PAU7	N-Term(iTRAQ4plex); K12(iTRAQ4plex)	1551.9							96.23	96.23	96.23	0
VATATAEQSGDGVVAK	3	B9TST3	N-Term(iTRAQ4plex); K16(iTRAQ4plex)	1791.97	1.71534	1.70972	1.76439	1.09043	1.09129	1.09721	96.22	96.22	96.22	0
ASGDYAIVISHNPDNGTSR	9	B6TGT0;B4F9R4	N-Term(iTRAQ4plex)	2118.04							96.2	32.63	96.2	0
GILAMDESNATCGK	52	B4FTI5;B6T7D4	N-Term(iTRAQ4plex); C12(Carbamidomethyl); K14(iTRAQ4plex)	1754.87							96.19	96.19	96.19	0
AIQETQEALGASAK	5	C0PNC6	N-Term(iTRAQ4plex); K14(iTRAQ4plex)	1704.94	0.934162	0.984438	0.936274	0.99024	1.00482	0.99218	96.17	38.3	96.17	0
EVDEQMINVQNK	48	B6TF38;Q41783;K7UWZ6;B4F946;C0P664;K7UNE7;B4FN29;P18025;C0PA67;Q41784	N-Term(iTRAQ4plex); K12(iTRAQ4plex)	1734.89							96.15	86.39	96.15	0
EIEGFIDECNNNLDLK	18	K7UB00	N-Term(iTRAQ4plex); C9(Carbamidomethyl); K16(iTRAQ4plex)	2211.09	1.08348	1.146	1.16043	0.981457	0.98223	0.991664	96.12	96.12	96.12	0
AAAALAAAAEFAHK	9	K7UYC3	N-Term(iTRAQ4plex); K14(iTRAQ4plex)	1600.91	1.20148	1.19755	1.19116	0.896286	0.896991	0.892424	96.08	96.08	96.08	0
GKDDVVQSGAGGGEFAAK	15	Q9ATM8	N-Term(iTRAQ4plex); K2(iTRAQ4plex); K18(iTRAQ4plex)	2125.13	1.18043	1.17656	1.16902	0.999236	1.00002	1.00073	96.02	96.02	96.02	1
SPAEGAYTEGLLNAK	6	B6U301	N-Term(iTRAQ4plex); K15(iTRAQ4plex)	1808.96	0.835609	0.832873	0.854798	0.927165	0.927895	0.935695	95.97	95.97	95.97	0
FASVPCGGGGVAVAAAAPAAGGAAPAAEAK	6	P46252	N-Term(iTRAQ4plex); C6(Carbamidomethyl); K30(iTRAQ4plex)	2812.47	1.0245	1.02114	1.02372	1.0171	1.0179	1.01886	95.95	95.95	95.95	0
ETAMSSITEVVQTVK	3	B6SS20	N-Term(iTRAQ4plex); K15(iTRAQ4plex)	1911.03	1.10047	1.09686	1.10949	1.14267	1.14357	1.15065	95.93	95.93	95.93	0
SVTMEWLENYCK	2	B7ZWY9;K7URG3	N-Term(iTRAQ4plex); M4(Oxidation); C11(Carbamidomethyl); K12(iTRAQ4plex)	1863.89							95.92		95.92	0
TEGAASPSPSPAPAGDGSTPGK	18	Q9FER8	N-Term(iTRAQ4plex); K22(iTRAQ4plex)	2227.1	1.04006	1.03665	1.04375	0.954644	0.955396	0.954599	95.89	95.89	95.89	0
VGICGEHGGEPSSVAFFAK	56	B7ZYP6;K7VVI6;C5IHD3;C5IHD0;C5IHD1	N-Term(iTRAQ4plex); C4(Carbamidomethyl); K19(iTRAQ4plex)	2237.13							95.89	95.89	95.89	0
INSDPHDIMAEVYK	9	B6TLR9	N-Term(iTRAQ4plex); K14(iTRAQ4plex)	1919.98	1.36726	1.36278	1.38176	1.10198	1.10285	1.10739	95.89	95.89	95.89	0
TVTTNAATVSEYVSYLTK	6	Q7XYR4;K7TS88	N-Term(iTRAQ4plex); K18(iTRAQ4plex)	2236.19							95.86	95.86	95.86	0
LDVVSNEVFSNCLK	6	B6TSK5	N-Term(iTRAQ4plex); C12(Carbamidomethyl); K14(iTRAQ4plex)	1912.01	0.880683	0.877799	0.901165	1.02272	1.02353	1.03356	95.81	95.81	95.81	0
DCSQGGGYGGGGGGGR	8	B6SP06	N-Term(iTRAQ4plex); C2(Carbamidomethyl)	1542.65	0.937242	1.15708	0.899091	0.97592	0.90802	0.974082	95.79	89.57	95.79	0
DESSPYAAMLAAQDVAQR	12	B6T281	N-Term(iTRAQ4plex)	2066.99	0.899858	0.896911	0.893728	1.11241	1.11329	1.1182	95.76	95.76	95.76	0
YDSTLGIFDADVKPVGDNAISVDGK	100	Q6LBU9	N-Term(iTRAQ4plex); K13(iTRAQ4plex); K25(iTRAQ4plex)	3028.58	1.09673	1.10322	1.14131	0.936361	0.933034	0.938371	95.76	65.24	95.76	0
VVVADNVHDFVFK	21	A5A5E7	N-Term(iTRAQ4plex); K13(iTRAQ4plex)	1776.99	0.858329	0.855519	0.844711	1.04622	1.04705	1.04817	95.72	95.72	95.72	0
ASSSGASTTTAAK	7	B6TKL2	N-Term(iTRAQ4plex); K13(iTRAQ4plex)	1427.76	0.956131	0.982258	0.923378	1.01815	0.927181	1.01935	95.68	90.03	95.68	0
SSAASTAVSIVDAIR	211	C0PFW3;F6MFD6	N-Term(iTRAQ4plex)	1591.88							95.66	95.66	95.66	0
GLEQGISGGGGVPPMLVGGK	9	B6SRR2	N-Term(iTRAQ4plex); K20(iTRAQ4plex)	2098.17	0.82199	0.819299	0.838881	0.973956	0.974723	0.985143	95.63	95.63	95.63	0
TFLIASNCHPQTIDVCR	13	K7TIN2	N-Term(iTRAQ4plex); C8(Carbamidomethyl); C16(Carbamidomethyl)	2176.07	1.09119	1.15647	1.09893	0.95022	1.06037	0.949639	95.62	54.62	95.62	0
NAVDEVVVADEK	28	Q41864	N-Term(iTRAQ4plex); K12(iTRAQ4plex)	1575.85	1.10651	1.10289	1.14065	0.944676	0.94542	0.95121	95.6	95.6	95.6	0
SIIQETGSDVTTDQLK	18	K7URG3	N-Term(iTRAQ4plex); K16(iTRAQ4plex)	2023.08	1.03289	1.02951	1.02908	1.07489	1.07574	1.07924	95.58	95.58	95.58	0
VADHAGVALAGLTADGR	21	B6TAJ3;B6TNX7	N-Term(iTRAQ4plex)	1737.94							95.58	80.41	95.58	0
SGASPLSPAITFILDK	29	B4FUC4	N-Term(iTRAQ4plex); K16(iTRAQ4plex)	1905.1	0.995641	0.992381	0.965762	0.957497	0.958251	0.954795	95.55	95.55	95.55	0
ISQEVSGDALGEEFK	29	B6T4E7;B6T1H0	N-Term(iTRAQ4plex); K15(iTRAQ4plex)	1896.98							95.54	95.54	95.8	0
VSDELFQEQNYTTFK	29	Q9SYS1	N-Term(iTRAQ4plex); K15(iTRAQ4plex)	2137.07	1.04862	1.01545	1.01773	1.09889	1.09976	1.10311	95.53	95.53	95.53	0
SAPVYITVGDGGNQEGLASR	6	B4FR72	N-Term(iTRAQ4plex)	2135.08	1.54172	1.53667	1.57645	1.04481	1.04563	1.04927	95.46	95.46	95.46	0
NIGFVSNDVGLDADHCK	6	B4FAD1	N-Term(iTRAQ4plex); C16(Carbamidomethyl); K17(iTRAQ4plex)	2149.06	1.22752	1.22351	1.2108	1.03278	1.03359	1.03367	95.45	95.45	95.45	0
DTDGDEVLVLGGK	3	K7TW55	N-Term(iTRAQ4plex); K13(iTRAQ4plex)	1605.86	1.06581	1.06232	1.07286	1.15144	1.15234	1.15974	95.44	95.44	95.44	0
IALGSHQEVYHPGALK	236	C0PA04	N-Term(iTRAQ4plex); K16(iTRAQ4plex)	2008.12	1.0007	1.06643	1.07657	0.984268	0.957816	0.956255	95.44	95.44	95.44	0
GNALAAAGGGSGSVK	2	B4FCM3	N-Term(iTRAQ4plex); K15(iTRAQ4plex)	1504.83	0.770298		0.750937	1.07493		1.07794	95.44		95.44	0
SAPLPMSPLESLASSAVR	27	B6TII5	N-Term(iTRAQ4plex)	1957.08							95.43	95.43	95.43	0
SGFEGAWTTNPLVFDNSYFK	170	B6TM55	N-Term(iTRAQ4plex); K20(iTRAQ4plex)	2568.27	0.925904	0.91977	0.914655	1.02485	1.02566	1.02803	95.42	95.42	95.42	0
LIDSHLVPSSTAAESK	30	Q5XPI0;B6U284;B6SRI4	N-Term(iTRAQ4plex); K16(iTRAQ4plex)	1943.07							95.42	95.42	95.42	0
AILLDYDGTLVPQTSLNK	12	C0PDN0;C0HFR6	N-Term(iTRAQ4plex); K18(iTRAQ4plex)	2249.27							95.39	95.39	95.39	0
AVAGAGVLAGYDK	8	B4FSA7	N-Term(iTRAQ4plex); K13(iTRAQ4plex)	1479.84	1.0471		1.06427	0.970114		0.971103	95.38		95.38	0
SLIQAFPSQSLFAGGGR	12	C0PE12	N-Term(iTRAQ4plex)	1880.05							95.36	95.36	95.36	0
CQGGANAGHTIYNSEGK	8	C0PFA1	N-Term(iTRAQ4plex); C1(Carbamidomethyl); K17(iTRAQ4plex)	2051.98	0.963174	0.96002	0.95039	1.0045	1.00529	0.984287	95.32	95.32	95.32	0
DFDEPGTLAPTGLFVGGTK	69	B6T7X9	N-Term(iTRAQ4plex); K19(iTRAQ4plex)	2210.16	1.03429	1.04036	1.04264	1.00397	0.999344	1.01124	95.31	95.31	95.31	0
ALDNFEMTQLLSGPYDK	6	B6UHD9	N-Term(iTRAQ4plex); K17(iTRAQ4plex)	2230.13	0.87881	0.875932	0.897536	1.07435	1.0752	1.08647	95.28	95.28	95.28	0
GMEVIDTGTPLSVPVGGATLGR	13	P00827	N-Term(iTRAQ4plex)	2271.21	0.942115	0.916154	0.969941	1.02425	1.087	1.0418	95.26	95.26	95.26	0
LIAVGNAAADAINEAR	3	C0PFM8	N-Term(iTRAQ4plex)	1712.94	1.32238	1.31805	1.33079	1.03752	1.03833	1.03987	95.24	95.24	95.24	0
AMQVDTTVLGLSK	6	A5GZ73	N-Term(iTRAQ4plex); K13(iTRAQ4plex)	1650.94	0.8935	0.890574	0.921852	1.05056	1.05139	1.07929	95.24	95.24	95.24	0
GGDSAGAGLPPEFLAATEGR	3	B6SVE8	N-Term(iTRAQ4plex)	2017.01	0.855185	0.852385	0.863925	1.11162	1.1125	1.12058	95.21	95.21	95.21	0
SGDDLGGHVNHPVFSPDGR	9	K7UGU4	N-Term(iTRAQ4plex)	2107.01	1.05656	1.0531	1.07163	0.926491	0.92722	0.923918	95.18	95.18	95.18	0
AAASTAASTIDPVQAAALR	6	K7VJ58	N-Term(iTRAQ4plex)	1929.05	1.07436	1.07085	1.05648	1.02645	1.02726	1.02722	95.16	95.16	95.16	0
IYLASGELFGGK	3	K7UAC7	N-Term(iTRAQ4plex); K12(iTRAQ4plex)	1542.88	0.9787	0.975495	0.967728	1.01155	1.01235	1.01232	95.13	95.13	95.13	0
VDQSALTGESLPVTK	30	Q43271;B8A326	N-Term(iTRAQ4plex); K15(iTRAQ4plex)	1833.03							95.12	95.12	95.12	0
VVLEMAGVENALGK	12	B6TT32	N-Term(iTRAQ4plex); K14(iTRAQ4plex)	1717.98	0.993429	0.990176	1.02342	0.923484	0.924211	0.931784	95.06	95.06	95.06	0
FVGTEGEDFQLPEGR	6	B3GQB5;K7VX77;Q8L5G8	N-Term(iTRAQ4plex)	1824.89							95.04	95.04	95.04	0
EAPAFVEQATEQQILVTGIK	9	P19023;B6SVV9	N-Term(iTRAQ4plex); K20(iTRAQ4plex)	2460.35							95.01	95.01	95.01	0
FDAELSHGANAGLINALK	6	B6TEY2	N-Term(iTRAQ4plex); K18(iTRAQ4plex)	2129.15	1.17527	1.17142	1.21506	0.899889	0.900597	0.908126	95	95	95	0
VVEIYESAPAPLK	3	B6TK17	N-Term(iTRAQ4plex); K13(iTRAQ4plex)	1703.98	0.862257	0.859433	0.849848	1.09709	1.09795	1.10144	94.98	94.98	94.98	0
AFNPTQAEETYSMVTANR	20	P48184	N-Term(iTRAQ4plex)	2174.03	1.05856	1.05092	1.09587	0.8858	0.87255	0.885572	94.97	94.97	94.61	0
FDGADMSEVVMSK	6	B4FHA0	N-Term(iTRAQ4plex); K13(iTRAQ4plex)	1703.83	1.27301	1.26884	1.31488	0.95087	0.951619	0.957128	94.95	94.95	94.95	0
VAASATADQQDVAAEEK	3	B4G027	N-Term(iTRAQ4plex); K17(iTRAQ4plex)	1992.01	1.07721	1.07369	1.07333	1.2067	1.20765	1.21611	94.9	94.9	94.9	0
ISYAAAMSTLQTAMGK	3	B4G195	N-Term(iTRAQ4plex); K16(iTRAQ4plex)	1932.01	1.22866	1.22463	1.2239	0.978595	0.979366	0.978024	94.9	94.9	94.9	0
SLEDDILGGYPIGR	3	B6SVI8	N-Term(iTRAQ4plex)	1648.89							94.89	94.89	94.89	0
TVLIMELINNIAK	232	P00827	N-Term(iTRAQ4plex); M5(Oxidation); K13(iTRAQ4plex)	1776.06	1.21655	1.22784	1.26149	0.928088	0.894415	0.936575	94.89	94.89	94.89	0
QLFEGSPHAPDVSSSNVR	4	B4FY98	N-Term(iTRAQ4plex)	2071.04	0.993881		0.981589	1.04429		1.0463	94.87		94.87	0
AVAEITPEEAVGDKK	9	B4F8T3	N-Term(iTRAQ4plex); K14(iTRAQ4plex); K15(iTRAQ4plex)	1989.12	0.913767	0.910775	0.916882	1.16767	1.16859	1.17475	94.85	94.85	94.85	1
IAMTAPVITTGSGSGGDGEK	14	B4FVG0	N-Term(iTRAQ4plex); K20(iTRAQ4plex)	2137.11	0.841739	0.860279	0.784884	1.15773	1.18531	1.16255	94.83	94.83	94.83	0
MPSAVGYQPTLSTEMGSLQER	25	P00827	N-Term(iTRAQ4plex)	2426.18	1.18383	1.03056	1.21937	0.935382	0.955751	0.952656	94.81	94.56	94.56	0
MGHAGAIVAGGK	15	B6TH57	N-Term(iTRAQ4plex); K12(iTRAQ4plex)	1356.77	0.940033	0.936955	0.885372	0.935213	0.93595	0.931583	94.77	94.77	94.77	0
AATAGASHPPYFEMIK	20	Q8LK07	N-Term(iTRAQ4plex); K16(iTRAQ4plex)	1979.03	0.956861	0.953728	1.00139	1.00458	1.00537	1.02324	94.76	94.76	94.76	0
AVVDAAPIQTTK	34	B7ZYP6	N-Term(iTRAQ4plex); K12(iTRAQ4plex)	1501.89	0.929087	0.879774	0.946847	0.952224	0.954913	0.969451	94.74	95.09	94.94	0
VAIVTGGAGGIGSAVSK	6	B6TUI0	N-Term(iTRAQ4plex); K17(iTRAQ4plex)	1732.02	1.13155	1.12785	1.136	0.99284	0.993622	0.994007	94.73	94.73	94.73	0
GTGSGPSASCCSGVR	46	Q2XX37	N-Term(iTRAQ4plex); C10(Carbamidomethyl); C11(Carbamidomethyl)	1583.7	0.962047	0.987962	0.920207	1.03988	1.05231	1.04175	94.71	94.71	94.71	0
YQALASGIGQHAEQR	5	B4FFP7	N-Term(iTRAQ4plex)	1772.91	0.969133	1.00267	0.951518	1.11834	1.20213	1.12325	94.71	84.87	94.71	0
QGEQIDAPAADENKDNK	9	B6T8U0	N-Term(iTRAQ4plex); K14(iTRAQ4plex); K17(iTRAQ4plex)	2275.16	1.07319	1.06967	1.06995	1.17217	1.1731	1.17872	94.7	94.7	94.7	1
LSDEAIEDALEK	4	K7TRT1	N-Term(iTRAQ4plex); K12(iTRAQ4plex)	1620.86	1.1234		1.12284	1.13358		1.13987	94.7		94.7	0
QFSAEEISSMILNK	21	B6SZ69;B6U1E4	N-Term(iTRAQ4plex); K14(iTRAQ4plex)	1885							94.69	94.69	94.69	0
VAEAEDKTPGGLLLTETAK	14	C0PKD9	N-Term(iTRAQ4plex); K7(iTRAQ4plex); K19(iTRAQ4plex)	2375.34	0.8235	0.820803	0.670944	1.05642	1.05725	1.0583	94.69	94.69	94.69	1
GEGEKEDSEDEAAPPPR	6	O64960	N-Term(iTRAQ4plex); K5(iTRAQ4plex)	2100.99	1.05266	1.04921	0.914373	1.24898	1.24996	1.25657	94.68	94.68	94.68	1
AAAGNPDTLGDCPFSQR	9	B4FT31	N-Term(iTRAQ4plex); C12(Carbamidomethyl)	1920.9	0.952365	0.949247	0.956142	1.03117	1.03198	1.03515	94.67	94.67	94.67	0
VSNVTIWGNHSTTQVPDFLNAK	31	C0PFW3;F6MFD6	N-Term(iTRAQ4plex); K22(iTRAQ4plex)	2716.44							94.66	44.28	94.66	0
VVDQEDKNYGFSAATPGAR	11	C0PD01	N-Term(iTRAQ4plex); K7(iTRAQ4plex)	2313.17	0.953539	0.950416	0.838115	1.00254	1.00333	0.99892	94.65	94.65	94.65	1
SFGIGAANVAGPILESVK	9	B4F917	N-Term(iTRAQ4plex); K18(iTRAQ4plex)	2018.15	1.16929	1.16546	1.17092	1.00733	1.00812	1.00843	94.61	94.61	94.61	0
ALDAQIASLSDEIVK	6	C0P3K2	N-Term(iTRAQ4plex); K15(iTRAQ4plex)	1861.05	1.12348	1.1198	1.16611	0.908901	0.909616	0.931273	94.6	94.6	94.6	0
DIILSHLETCDTCGGSGSK	3	B4FAB2	N-Term(iTRAQ4plex); C10(Carbamidomethyl); C13(Carbamidomethyl); K19(iTRAQ4plex)	2338.14	0.775927	0.773386	0.789565	1.24283	1.24381	1.26407	94.6	94.6	94.6	0
CGVSVGFPISMSTDCNK	12	B6TVI1	N-Term(iTRAQ4plex); C1(Carbamidomethyl); C15(Carbamidomethyl); K17(iTRAQ4plex)	2147.02	1.06472	1.06123	1.01872	0.926929	0.927659	0.924297	94.55	94.55	94.55	0
IHNIGATLVGVDK	9	B4FCV1	N-Term(iTRAQ4plex); K13(iTRAQ4plex)	1624.96	1.38267	1.37815	1.39301	0.973959	0.974726	0.973082	94.53	94.53	94.53	0
ASALAALSSAFNPSSQQR	6	B8A0C4;B4FXH4	N-Term(iTRAQ4plex)	1950.02							94.51	94.51	94.51	0
VEQIVQQLEAVNQVK	6	B6SSG5	N-Term(iTRAQ4plex); K15(iTRAQ4plex)	2013.16	1.36611	1.36164	1.40452	0.922077	0.922803	0.923618	94.49	94.49	94.49	0
SLASSPAEASTIAPATSTK	6	B6U0P4	N-Term(iTRAQ4plex); K19(iTRAQ4plex)	2078.12	0.78846	0.785878	0.748394	1.07251	1.07336	1.07453	94.44	94.44	94.44	0
LEAACVGAVESGK	4	B4FLJ3;C0PD27	N-Term(iTRAQ4plex); C5(Carbamidomethyl); K13(iTRAQ4plex)	1578.84							94.44		94.44	0
ALTNAVGNLGITGAYAEAVK	6	B5AMJ8	N-Term(iTRAQ4plex); K20(iTRAQ4plex)	2221.24	0.97573	0.972535	0.977756	0.987928	0.988706	0.989098	94.43	94.43	94.43	0
NMPVEEGGPGEEMEK	3	K7UB00	N-Term(iTRAQ4plex); K15(iTRAQ4plex)	1920.9	1.18601	1.18213	1.23079	0.999814	1.0006	1.01799	94.42	94.42	94.42	0
GEIVTHAQNLQQELQK	12	Q5GAU1	N-Term(iTRAQ4plex); K16(iTRAQ4plex)	2124.16	0.996104	0.992842	0.992259	1.024	1.0248	1.02554	94.41	94.41	94.41	0
EALINADGIIEESFWPGK	96	K7UB00	N-Term(iTRAQ4plex); K18(iTRAQ4plex)	2277.21	1.0883	1.02138	1.11611	1.00212	1.11103	1.01224	94.41	33.49	94.41	0
AFNPTQAEETYSMVTANR	17	P48184	N-Term(iTRAQ4plex); M13(Oxidation)	2190.02	1.01514	1.01224	1.04278	0.947255	0.911883	0.920337	94.35	94.35	94.35	0
DDVIESGAGGGEFAAK	6	B6T634	N-Term(iTRAQ4plex); K16(iTRAQ4plex)	1810.91	1.20811	1.20415	1.21984	1.11954	1.12042	1.12623	94.32	94.32	94.32	0
LGSFSMSQLGQSK	4	K7U7W9	N-Term(iTRAQ4plex); K13(iTRAQ4plex)	1657.88	1.13088		1.11236	1.09795		1.10146	94.32		94.32	0
LAMQEFMILPTGAASFK	22	B6T3P9	N-Term(iTRAQ4plex); M3(Oxidation); K17(iTRAQ4plex)	2159.15	1.01436	1.01104	0.998236	1.00987	1.01066	1.00709	94.3	94.3	94.3	0
HIEIFDTAAAAGQPSVQVTQK	9	K7UGU4	N-Term(iTRAQ4plex); K21(iTRAQ4plex)	2499.34	0.981978	0.978763	0.94163	0.926737	0.927466	0.923154	94.3	94.3	94.3	0
AAGTGSGLVVPWAPQVAVLR	17	P16166;K7VDW1	N-Term(iTRAQ4plex)	2093.23							94.29	94.29	94.29	0
VIAENLTEDEIK	6	B6U753	N-Term(iTRAQ4plex); K12(iTRAQ4plex)	1661.93	0.885982	0.88308	0.889473	1.10223	1.1031	1.10902	94.26	94.26	94.26	0
TPILSPVELEEIGYK	6	C0P4Z5	N-Term(iTRAQ4plex); K15(iTRAQ4plex)	1976.12	0.916407	0.913407	0.920446	1.07584	1.07668	1.08129	94.21	94.21	94.21	0
DEAYFAANAAAQASR	58	B6UF55;C0P5Y3	N-Term(iTRAQ4plex)	1699.82							94.17	94.17	94.17	0
DNPGECNEQYNAVAR	3	B6TLI6	N-Term(iTRAQ4plex); C6(Carbamidomethyl)	1880.83	0.767798	0.765283	0.724902	1.0724	1.07324	1.07402	94.15	94.15	94.15	0
NAEAYTYDDEVIK	3	B6TCC3	N-Term(iTRAQ4plex); K13(iTRAQ4plex)	1818.9	1.10099	1.09738	1.10027	1.16998	1.1709	1.17795	94.12	94.12	94.12	0
GLDFEIVPVDLTTGAHK	127	B4FK84	N-Term(iTRAQ4plex); K17(iTRAQ4plex)	2100.16	0.960017	0.859173	0.97128	1.05553	1.02537	1.06197	94.1	73.08	94.1	0
TSPIPQDDAQGQASR	3	C0PI96	N-Term(iTRAQ4plex)	1714.85	1.6004	1.59516	1.58327	1.18677	1.1877	1.19359	94.06	94.06	94.06	0
EVELEDPVENIGAK	19	C0P530;K7UGR2	N-Term(iTRAQ4plex); K14(iTRAQ4plex)	1829.97							94.05	94.05	94.05	0
TENQDAIDAAMVGMLADPK	12	B8A326	N-Term(iTRAQ4plex); K19(iTRAQ4plex)	2278.13	1.14739	1.14364	1.1603	1.11271	1.11359	1.11977	94.05	94.05	94.05	0
NLMPQAYDELVENCNILESHYK	124	B7ZYP6;C5IHD3;C5IHD0;C5IHD1	N-Term(iTRAQ4plex); C14(Carbamidomethyl); K22(iTRAQ4plex)	2968.44							94.05	72.48	94.05	0
IYAPDQAALQAVGGTGIR	6	B6TNS8	N-Term(iTRAQ4plex)	1945.06	0.938828	0.935753	0.891821	0.999488	1.00027	0.998557	94.04	94.04	94.04	0
VPTTILIDQGEADK	9	B6T2Y5	N-Term(iTRAQ4plex); K14(iTRAQ4plex)	1788	1.05583	1.05237	1.06121	1.12228	1.12316	1.12861	94.02	94.02	94.02	0
VLYCGICHTDIHQAK	6	B6U7D8	N-Term(iTRAQ4plex); C4(Carbamidomethyl); C7(Carbamidomethyl); K15(iTRAQ4plex)	2103.07	1.13916	1.13543	1.13592	0.946537	0.947283	0.945079	94.02	94.02	94.02	0
SGPYSFDDMVEMGK	12	B4G014;B6TVP0	N-Term(iTRAQ4plex); K14(iTRAQ4plex)	1850.85							93.97	93.97	93.97	0
VSMDGNFLQNALSK	4	Q7XB40	N-Term(iTRAQ4plex); K14(iTRAQ4plex)	1811.95	1.10514	1.04521	1.17527	1.00092	1.0391	0.965232	93.97	5	93.97	0
GSTDASSAAAQVK	2	B4F9N8	N-Term(iTRAQ4plex); K13(iTRAQ4plex)	1480.79	0.771751		0.752675	1.10014		1.10421	93.97		93.97	0
VLANADTPDDALTAR	73	B7ZYP6;C5IHD3;C5IHD1	N-Term(iTRAQ4plex)	1686.88							93.92	93.92	93.92	0
DVPGNENDLHLQELAR	11	Q30KV7;P93627	N-Term(iTRAQ4plex)	1964							93.92	31.59	93.92	0
QSDCMIVAGTLTNK	3	K7V8N9	N-Term(iTRAQ4plex); C4(Carbamidomethyl); K14(iTRAQ4plex)	1825.94	0.863551	0.860723	0.858811	0.995564	0.996347	0.99664	93.91	93.91	93.91	0
AVNNVNSVIGPALIGK	6	B6T3P9	N-Term(iTRAQ4plex); K16(iTRAQ4plex)	1854.11	0.853127	0.850334	0.837473	1.02414	1.02494	1.02533	93.9	93.9	93.9	0
LKEVEAVCNPIVSAVYQR	9	P24067	N-Term(iTRAQ4plex); K2(iTRAQ4plex); C8(Carbamidomethyl)	2363.3	0.871498	0.868645	0.837704	1.00938	1.01017	1.00894	93.81	93.81	93.81	1
NTQQHQGGEQAQDQENEVK	3	B7U627	N-Term(iTRAQ4plex); K19(iTRAQ4plex)	2456.16	1.95318	1.94678	2.02815	1.41983	1.42095	1.446	93.81	93.81	93.81	0
ISITGAGGFIGSHIAR	194	B4FBC2	N-Term(iTRAQ4plex)	1700.96	1.00082	0.997547	1.00675	0.968119	0.968881	0.968823	93.8	93.8	93.8	0
ILVTGGAGFIGSHLVDR	13	B4FAG0	N-Term(iTRAQ4plex)	1856.05	1.00988	0.845249	1.00789	0.88595	0.913946	0.882734	93.8	18.11	93.8	0
EDDIIGILETDDVK	8	B4F848	N-Term(iTRAQ4plex); K14(iTRAQ4plex)	1862.98	1.07834	1.06718	1.06821	1.12282	1.20978	1.12845	93.79	93.79	93.79	0
GEAGTGNVVEAVR	30	B4FRZ2;B6SJQ3	N-Term(iTRAQ4plex)	1402.74							93.77	93.77	93.77	0
CGFTETNYTQLTELYQK	3	B6T5N2	N-Term(iTRAQ4plex); C1(Carbamidomethyl); K17(iTRAQ4plex)	2384.17	0.972481	0.969296	0.958299	0.988238	0.989016	0.987916	93.75	93.75	93.75	0
AGANAIVIDSSQGNSIYQLDMIK	3	B6SKW5	N-Term(iTRAQ4plex); K23(iTRAQ4plex)	2696.4	1.05458	1.05113	1.06107	1.13343	1.13432	1.14089	93.74	93.74	93.74	0
FEGEDTLYDLMQSK	3	B4FVB8	N-Term(iTRAQ4plex); K14(iTRAQ4plex)	1963.96	1.14708	1.14332	1.18996	0.972182	0.972947	0.990063	93.71	93.71	93.71	0
FLSEACDLVFDAASQGK	18	P16037	N-Term(iTRAQ4plex); C6(Carbamidomethyl); K17(iTRAQ4plex)	2146.07	1.10562	1.102	1.1071	0.922485	0.923212	0.919944	93.68	93.68	93.68	0
IQLLDLPGIIEGAK	15	B6TI04	N-Term(iTRAQ4plex); K14(iTRAQ4plex)	1768.08	0.913357	0.910366	0.899097	1.01868	1.01948	1.02068	93.65	93.97	93.65	0
LTSSDPIVQVEAAK	6	B4FQC9	N-Term(iTRAQ4plex); K14(iTRAQ4plex)	1745.99	1.16277	1.15896	1.16611	1.02542	1.02623	1.02776	93.65	93.65	93.65	0
VAAQVPDSGPCVTYIGK	13	B4FSV6;Q9SBJ3;C0PL33	N-Term(iTRAQ4plex); C11(Carbamidomethyl); K17(iTRAQ4plex)	2050.09							93.65	93.65	93.65	0
EVPTSFGFDTACK	12	B4FQM2;C0P567	N-Term(iTRAQ4plex); C12(Carbamidomethyl); K13(iTRAQ4plex)	1746.86							93.64	93.64	93.64	0
NDSYVMSASGGK	2	K7VFJ8;E0XCP4;C0HGL2	N-Term(iTRAQ4plex); K12(iTRAQ4plex)	1503.73							93.64		93.64	0
LPEGITGEELDIIK	6	K7USZ5	N-Term(iTRAQ4plex); K14(iTRAQ4plex)	1815.04	0.958991	0.955851	0.962697	1.15213	1.15304	1.16063	93.63	93.63	93.63	0
FGDYCGAQQGCQINYSSCR	3	B6SUE5	N-Term(iTRAQ4plex); C5(Carbamidomethyl); C11(Carbamidomethyl); C18(Carbamidomethyl)	2415.01	0.779814	0.777261	0.728827	1.13447	1.13536	1.13829	93.62	93.62	93.62	0
IGDSLSAHPNELVAVFTR	36	P49036	N-Term(iTRAQ4plex)	2070.11	1.01889	1.01555	1.00144	1.00374	1.01556	0.999427	93.61	44.92	93.61	0
LAYVALDYDQELENAK	21	B4FRH8	N-Term(iTRAQ4plex); K16(iTRAQ4plex)	2143.12	1.07005	1.06654	1.07652	1.02758	1.02839	1.03151	93.59	93.59	93.59	0
LINTASGSSTSASAK	2	C0P2P3	N-Term(iTRAQ4plex); K15(iTRAQ4plex)	1682.92	1.44179		1.40074	0.959307		0.956707	93.59		93.59	0
HLSDPFGNNLLTVISGAAER	507	B4FL55;Q41746	N-Term(iTRAQ4plex)	2255.2							93.57	93.57	93.57	0
TAYLCSSMGPSIK	8	B6TN03	N-Term(iTRAQ4plex); C5(Carbamidomethyl); K13(iTRAQ4plex)	1702.88	1.43135	1.18299	1.48741	0.911707	0.91349	0.917959	93.56	93.79	93.79	0
NAIELGLLEVLQK	67	Q6VWF6;Q6VWF1;Q6VWG5	N-Term(iTRAQ4plex); K13(iTRAQ4plex)	1728.06							93.55	93.55	93.55	0
LEDNSVVAWSPAVVAK	3	B4FKF9	N-Term(iTRAQ4plex); K16(iTRAQ4plex)	1973.09	0.91729	0.914287	0.917503	1.08949	1.09034	1.09485	93.48	93.48	93.48	0
LATADILTGLSK	6	B4FJN0	N-Term(iTRAQ4plex); K12(iTRAQ4plex)	1490.91	1.07883	1.0753	1.10437	0.939406	0.940146	0.942762	93.47	93.47	93.47	0
VGQAVDVVGQAGRPK	9	K7UFV4	N-Term(iTRAQ4plex); K15(iTRAQ4plex)	1769.03	1.20132	1.19739	1.16505	1.04611	1.04693	1.04684	93.47	93.47	93.47	0
GDAECAAAWDEVEELSATASHAR	14	B6U3H3	N-Term(iTRAQ4plex); C5(Carbamidomethyl)	2590.15	1.07654	0.960605	1.09989	1.05047	1.00774	1.05707	93.43	89.95	93.43	0
EPSSNPAQAGASSEQR	6	K7U2H0	N-Term(iTRAQ4plex)	1759.83	1.01497	1.01165	1.01452	1.12434	1.12523	1.13155	93.39	93.39	93.39	0
GLGMIMGTEFTNNK	10	B4G0T5	N-Term(iTRAQ4plex); K14(iTRAQ4plex)	1800.92	0.903042	0.783809	0.897104	1.00007	1.01572	1.0011	93.39	62.15	93.39	0
YLPFILDQIDNQQK	6	K7UBG7	N-Term(iTRAQ4plex); K14(iTRAQ4plex)	2023.11	1.10747	1.10385	1.08825	0.967534	0.968296	0.966051	93.37	93.37	93.37	0
FLPATAQVASQQGQYLAR	6	B6SVE6	N-Term(iTRAQ4plex)	2093.12	1.33403	1.32966	1.29976	1.00464	1.00543	1.00386	93.36	93.36	93.36	0
GIDDIMLNLAAK	12	B4FUM2	N-Term(iTRAQ4plex); K12(iTRAQ4plex)	1561.89	0.680864	0.678635	0.698712	0.929819	0.930552	0.957384	93.34	93.34	93.34	0
IVANVVGDPTMFGEWK	6	B6T9J4	N-Term(iTRAQ4plex); M11(Oxidation); K16(iTRAQ4plex)	2067.08	0.978515	0.975311	0.986129	0.934112	0.934847	0.934104	93.33	93.33	93.33	0
SNVEYIAGGATQNSIR	3	Q9XGC6	N-Term(iTRAQ4plex)	1823.93	0.970172	0.966996	0.949601	0.92517	0.925899	0.922241	93.29	93.29	93.29	0
EASDDVVALGGGEATNK	6	K7V5E8	N-Term(iTRAQ4plex); K17(iTRAQ4plex)	1920.98	0.801516	0.798891	0.803629	1.16584	1.16676	1.17601	93.26	93.26	93.26	0
ANNTLTIIDSGIGMTK	23	C3UZ63;C1K9J1	N-Term(iTRAQ4plex); K16(iTRAQ4plex)	1937.06							93.26	93.26	93.26	0
LELAGAGAGGQKPELGPDVQR	7	K7UEJ7	N-Term(iTRAQ4plex); K12(iTRAQ4plex)	2351.29	1.21321	1.45148	1.22224	1.00669	1.00748	1.00718	93.22	93.22	93.22	0
DASPAGGSGAGPK	6	B6U1E4	N-Term(iTRAQ4plex); K13(iTRAQ4plex)	1359.71	1.08072		1.08022	1.31004		1.32486	93.21		93.21	0
LPTDETLVAQIK	27	P80639	N-Term(iTRAQ4plex); K12(iTRAQ4plex)	1615.95	0.935641	0.932577	0.944557	1.0419	1.04272	1.04446	93.13	93.13	93.13	0
QDLPNAMNAAEITDK	6	C4J8Y5	N-Term(iTRAQ4plex); M7(Oxidation); K15(iTRAQ4plex)	1934.98	0.77152	0.768993	0.751368	0.911142	0.911859	0.908041	93.13	93.13	93.13	0
FAPLPTEQTESQTDGGAAR	3	B4FMU9	N-Term(iTRAQ4plex)	2120.03	1.47091	1.4661	1.47875	1.13648	1.13738	1.14249	93.13	93.13	93.13	0
VVDLAHLVAAK	100	B4F8L7	N-Term(iTRAQ4plex); K11(iTRAQ4plex)	1423.89	1.12623	1.11183	1.16958	0.872335	0.873583	0.884718	93.03	93.24	93.03	0
VMVGLPTTGGVTPAPAAEAELK	12	B4FTJ6	N-Term(iTRAQ4plex); M2(Oxidation); K22(iTRAQ4plex)	2413.33	1.01553	1.0122	1.00542	1.03346	1.03427	1.03473	93.01	93.01	93.01	0
VSVVPSAAALVIK	21	B6T6G1;B4FN19;B6TDJ0	N-Term(iTRAQ4plex); K13(iTRAQ4plex)	1541.99							92.98	92.98	92.98	0
YTSDVNIVSNASCTTNCLAPLAK	11	Q09054;C4JBS8	N-Term(iTRAQ4plex); C13(Carbamidomethyl); C17(Carbamidomethyl); K23(iTRAQ4plex)	2787.39							92.97	92.97	92.97	0
GTNFEIEASPDASVADVK	9	B6TKL2	N-Term(iTRAQ4plex); K18(iTRAQ4plex)	2138.09	0.939507	0.936431	0.944137	1.06905	1.0699	1.07414	92.96	92.96	92.96	0
QIDELASFSDSPAPSVTR	6	B7ZWU3	N-Term(iTRAQ4plex)	2064.03	1.05274	1.04929	1.05854	1.07123	1.07207	1.076	92.95	92.95	92.95	0
DDTVILDGAGDKK	20	P29185;Q43298	N-Term(iTRAQ4plex); K12(iTRAQ4plex); K13(iTRAQ4plex)	1778.99							92.94	92.94	92.94	1
LTEPPYLDSVDWSK	6	B6UAK0	N-Term(iTRAQ4plex); K14(iTRAQ4plex)	1938.02	0.903434	0.900475	0.89433	1.11832	1.1192	1.12387	92.93	92.93	92.93	0
QEASDLLEYSNAK	2	K7V9A1	N-Term(iTRAQ4plex); K13(iTRAQ4plex)	1755.9	1.02975		1.04822	0.983303		0.986996	92.93		92.93	0
VITLDMGLLVAGTK	106	K7TSX2;C0PFV4	N-Term(iTRAQ4plex); K14(iTRAQ4plex)	1719.04							92.89	92.89	92.89	0
VLHPIADSININK	6	B6TF54;B4FNK8	N-Term(iTRAQ4plex); K13(iTRAQ4plex)	1722.02							92.87	92.87	92.87	0
KAQEETYGSSGYGYGR	9	B4G1E6;B6T4Q5	N-Term(iTRAQ4plex); K1(iTRAQ4plex)	2040.99							92.86	92.86	92.86	1
VFFTNSGSEANDSQVK	13	K7TSU8;B4G0T5	N-Term(iTRAQ4plex); K16(iTRAQ4plex)	2018							92.8	92.8	92.8	0
SVFGQEVQQQDAANK	5	B6TZB7	N-Term(iTRAQ4plex); K15(iTRAQ4plex)	1937	1.08076	0.845141	1.10084	1.08666	1.0939	1.09472	92.75	92.75	92.75	0
NPTGLDVPSDIADK	3	B6T6Q2;B6SU17	N-Term(iTRAQ4plex); K14(iTRAQ4plex)	1729.92							92.74	92.74	92.74	0
IDQSALTGESLPVTK	18	C0PDH2;Q43243	N-Term(iTRAQ4plex); K15(iTRAQ4plex)	1847.04							92.71	92.71	92.71	0
FVIEAANHPTDPEADEILAK	4	B4FFP2	N-Term(iTRAQ4plex); K20(iTRAQ4plex)	2468.29	0.955978		0.925614	1.11274		1.11691	92.7		92.7	0
LPMFGCTDATQVYK	27	B7ZYT6	N-Term(iTRAQ4plex); M3(Oxidation); C6(Carbamidomethyl); K14(iTRAQ4plex)	1934.96	0.866238	0.828918	0.852384	0.912433	0.930755	0.956455	92.69	92.69	92.69	0
LGSNTAVQGNVDPGVLFGSK	6	O81220;B4FIM3	N-Term(iTRAQ4plex); K20(iTRAQ4plex)	2248.22							92.67	92.67	92.67	0
VTLDLLEMVFAK	182	K7V5H4;Q9SAZ6;Q84KR7;B4FA25;C0LFX7	N-Term(iTRAQ4plex); K12(iTRAQ4plex)	1666.97							92.67	92.67	92.67	0
MSHNTDALYCSK	9	B4FVN0	N-Term(iTRAQ4plex); C10(Carbamidomethyl); K12(iTRAQ4plex)	1714.81	0.69577	0.693491	0.684302	1.12754	1.12843	1.13385	92.66	92.66	92.66	0
NLIEAAEQEYEK	21	C0P530;K7UCB5	N-Term(iTRAQ4plex); K12(iTRAQ4plex)	1724.89							92.64	86.11	92.64	0
AQVEEFYVITWTSPK	787	B4FAW3	N-Term(iTRAQ4plex); K15(iTRAQ4plex)	2086.12	0.709641	0.762375	0.769984	0.989383	0.958985	0.96844	92.57	92.58	92.57	0
QVLDVYDEILSK	6	Q9FQD0	N-Term(iTRAQ4plex); K12(iTRAQ4plex)	1709.96	0.879695	0.876814	0.875501	1.08734	1.08819	1.09219	92.57	92.57	92.57	0
LTPDYDALDVANK	22	B6SLQ7;B6T761	N-Term(iTRAQ4plex); K13(iTRAQ4plex)	1722.92							92.55	92.55	92.55	0
QISELGIYPAVDPLDSTSR	10	P19023;B6SVV9	N-Term(iTRAQ4plex)	2205.15							92.54	92.54	92.54	0
IQSQYTSGASSISQK	4	B4G195	N-Term(iTRAQ4plex); K15(iTRAQ4plex)	1872.99	1.14453		1.11646	0.932103		0.929021	92.53		92.53	0
AAQASSAAIVLASPSGIQEEFK	14	K7UXJ2	N-Term(iTRAQ4plex); K22(iTRAQ4plex)	2463.33	1.09232	1.08875	1.11572	1.01143	1.01223	0.997785	92.51	92.51	92.51	0
GNEQGAAAVVAYK	2	B6T3C7	N-Term(iTRAQ4plex); K13(iTRAQ4plex)	1565.86	0.776701		0.79529	0.964465		0.977013	92.38		92.38	0
QQAAGGVTDASGALHEK	9	C4J4B7	N-Term(iTRAQ4plex); K17(iTRAQ4plex)	1928.01	1.08873	1.08516	1.12671	0.873904	0.874592	0.876075	92.33	92.33	92.33	0
AAPESCADFLGSFVADK	6	K7UPJ0	N-Term(iTRAQ4plex); C6(Carbamidomethyl); K17(iTRAQ4plex)	2073.02	0.883123	0.880231	0.902333	0.944388	0.945132	0.950328	92.31	92.31	92.31	0
VAVQLNDTHPTLAIPELMR	4	B5AMJ8	N-Term(iTRAQ4plex)	2262.24	1.06735		1.07727	1.04234		1.0469	92.31		92.31	0
LDMTNLSYGELAK	3	C0PKL8	N-Term(iTRAQ4plex); K13(iTRAQ4plex)	1742.92	0.954982	0.951855	0.949782	1.07158	1.07242	1.07533	92.3	92.3	92.3	0
DQVIATGLPASPGAAVGQVVFTAEDAEAWHSQGK	1005	B7ZYP6;C5IHD3	N-Term(iTRAQ4plex); K34(iTRAQ4plex)	3695.9							92.3	88	92.3	0
MSLGLPVAATVNCADNTGAK	12	B4FGL4	N-Term(iTRAQ4plex); C13(Carbamidomethyl); K20(iTRAQ4plex)	2278.18	0.974755	0.971563	0.971239	0.965927	0.966688	0.965324	92.29	92.29	92.29	0
DGTNLLGGPTWSVPLGR	12	B6SMR2	N-Term(iTRAQ4plex)	1884.01	1.14298	1.13924	1.09455	1.03497	1.03578	1.03576	92.24	92.24	92.24	0
TYCAEIAHNVSTK	30	B4FI53	N-Term(iTRAQ4plex); C3(Carbamidomethyl); K13(iTRAQ4plex)	1781.91	0.976463	1.06732	1.06862	0.979563	0.912422	0.909569	92.21	92.21	92.21	0
AAAVGANSQAAQSMLK	6	B4FDY6;B4FAR8	N-Term(iTRAQ4plex); M14(Oxidation); K16(iTRAQ4plex)	1821.97							92.19	92.19	92.19	0
EATSFQELLFSDTCK	9	B6UC41	N-Term(iTRAQ4plex); C14(Carbamidomethyl); K15(iTRAQ4plex)	2064.02	0.986205	0.982976	0.979991	1.02876	1.02957	1.02958	92.19	92.19	92.19	0
EVYSSHMQLGGPK	8	K7TS88;Q7XYR4;B4FFR9	N-Term(iTRAQ4plex); M7(Oxidation); K13(iTRAQ4plex)	1736.89							92.18	92.18	92.18	0
GKPVVVYFYPADETPGCTK	27	B4FS55	N-Term(iTRAQ4plex); K2(iTRAQ4plex); C17(Carbamidomethyl); K19(iTRAQ4plex)	2560.36	0.820658	0.817971	0.846339	0.980794	0.981567	1.02022	92.18	92.18	92.18	0
GPAPLSLALVHADVDDGK	28	B4FSD8;B4FTU7	N-Term(iTRAQ4plex); K18(iTRAQ4plex)	2063.14							92.15	88.99	92.15	0
DSQLAAQFQEIPLDLK	6	B4FRD9	N-Term(iTRAQ4plex); K16(iTRAQ4plex)	2104.15	1.0113	1.00799	1.02128	1.02886	1.02967	1.03274	92.12	92.12	92.12	0
AALLALASHASDPAEAER	7	K7TP87;C0HFL6	N-Term(iTRAQ4plex)	1937.02							92.08	13.39	92.08	0
YSNSEAVVYVGCGER	23	C0PHC0	N-Term(iTRAQ4plex); C12(Carbamidomethyl)	1833.85	0.996795	0.993531	1.02021	1.13011	1.131	1.12571	92.06	92.06	92.06	0
GIDDIMLDLAAK	13	B4FN63	N-Term(iTRAQ4plex); K12(iTRAQ4plex)	1562.87	0.845442	0.842673	0.864011	1.01278	1.02414	1.02344	92.06	92.06	92.06	0
IEEIYLHSLPVK	21	B6TNR8;C0PCQ6	N-Term(iTRAQ4plex); K12(iTRAQ4plex)	1729.02							92.05	92.05	92.05	0
DATADFEDIGHSDSAR	4	B6UG51	N-Term(iTRAQ4plex)	1850.83	0.874597		0.851058	1.12606		1.131	92.05		92.05	0
LAMQEFMILPTGAASFK	60	B6T3P9	N-Term(iTRAQ4plex); K17(iTRAQ4plex)	2143.15	1.02008	1.01674	1.01083	1.02166	1.02246	1.02405	92.04	92.04	92.04	0
LHALASSSALDQDGIR	6	B4FR84	N-Term(iTRAQ4plex)	1797.96	1.4053	1.4007	1.4047	1.05971	1.06055	1.06221	92.04	92.04	92.04	0
TVLIMELINNVAK	79	P19023;B6SVV9	N-Term(iTRAQ4plex); M5(Oxidation); K13(iTRAQ4plex)	1762.04							92	92	92	0
VINECSEAETWLIEK	6	K7VHG3	N-Term(iTRAQ4plex); C5(Carbamidomethyl); K15(iTRAQ4plex)	2109.08	1.05441	1.05096	1.05686	0.906821	0.907535	0.904742	91.99	91.99	91.99	0
SEVPEYLTGEVPGDYGYDPFGLGK	43	B4FL55;Q41746	N-Term(iTRAQ4plex); K24(iTRAQ4plex)	2877.41							91.98	79.13	91.98	0
SLLEAQNTDGLTALHLACR	4	K7VIY0	N-Term(iTRAQ4plex); C18(Carbamidomethyl)	2227.16	1.04828		1.05122	1.04056		1.04364	91.96		91.96	0
FEIFGQNIDLSPLK	12	B6TPX4;B4FRP8	N-Term(iTRAQ4plex); K14(iTRAQ4plex)	1909.07							91.95	91.95	91.95	0
AQDSVAAPDADDATGK	3	K7V1U2	N-Term(iTRAQ4plex); K16(iTRAQ4plex)	1819.9	0.784196	0.781628	0.76621	1.08866	1.08952	1.09233	91.91	91.91	91.91	0
VLIALADNVGSK	39	B4FWI0;B4FNM4	N-Term(iTRAQ4plex); K12(iTRAQ4plex)	1487.9							91.9	91.9	91.9	0
GDAAADTESLHVK	55	B4FAL9;B4FWP0;B6SI53	N-Term(iTRAQ4plex); K13(iTRAQ4plex)	1601.84							91.9	91.9	91.9	0
SDWLSCLDSDVGFK	45	C0HER4	N-Term(iTRAQ4plex); C6(Carbamidomethyl); K14(iTRAQ4plex)	1916.93	0.992179	0.967284	0.984881	1.05144	1.07557	1.0525	91.9	63.24	91.9	0
GILAADESTGTIGK	52	B4FWP0;B4FAL9	N-Term(iTRAQ4plex); K14(iTRAQ4plex)	1620.91							91.89	91.89	91.89	0
ELAETDSVYDTEK	30	K7US98	N-Term(iTRAQ4plex); K13(iTRAQ4plex)	1787.88	0.940585	0.983598	0.923178	1.12705	1.13393	1.1321	91.89	91.89	91.89	0
EDDIIGILDSDDVK	8	B6T8U7	N-Term(iTRAQ4plex); K14(iTRAQ4plex)	1834.95	1.46352	1.48531	1.51679	1.06022	1.06727	1.07134	91.88	91.88	91.88	0
LLEQENTDLGYDAAK	9	P29185	N-Term(iTRAQ4plex); K15(iTRAQ4plex)	1968.02	0.95658	0.953447	0.912756	1.11121	1.11208	1.11408	91.87	91.87	91.87	0
EATFATLSAK	4	C0PN65	N-Term(iTRAQ4plex); K10(iTRAQ4plex)	1326.75	1.04503		1.03351	0.99764		0.997725	91.87		91.87	0
SVTLSQTEAAPVPKPPLR	12	B4FTE0	N-Term(iTRAQ4plex); K14(iTRAQ4plex)	2179.27	1.10977		1.13327	0.974772		0.978693	91.85		91.85	0
ILATPGAHQAPCCYDALGAR	9	B4F9T3	N-Term(iTRAQ4plex); C12(Carbamidomethyl); C13(Carbamidomethyl)	2286.13	1.19038	1.99123	1.19047	0.983597	1.04031	0.984761	91.82	15.64	91.82	0
SQVFSTAADNQTQVGVK	18	C4JBB8	N-Term(iTRAQ4plex); K17(iTRAQ4plex)	2068.09	0.902472	0.899517	0.861859	1.07306	1.07391	1.07562	91.8	91.8	91.8	0
LQEVEDWLYEDGEDETK	6	B6U237;K7V2K6;K7VHG3;B6SV64	N-Term(iTRAQ4plex); K17(iTRAQ4plex)	2386.11							91.8	91.8	91.8	0
ALQEAGLPASSIDWLLLHQANQR	10	B6SM26	N-Term(iTRAQ4plex)	2675.44	0.991104		0.996504	1.04043		1.0433	91.8		91.8	0
AIVSEYAVTGNDAGK	3	C4J2T5	N-Term(iTRAQ4plex); K15(iTRAQ4plex)	1782.95	0.808075	0.805429	0.790544	0.991428	0.992208	0.991265	91.79	91.79	91.79	0
IVGFEVNPHSVK	6	B6U4M6	N-Term(iTRAQ4plex); K12(iTRAQ4plex)	1613.92	1.17187	1.16804	1.16406	0.986653	0.98743	0.986407	91.79	91.79	91.79	0
DTPEAPALAAEK	16	Q768R2	N-Term(iTRAQ4plex); K12(iTRAQ4plex)	1500.82	0.982298	0.939889	1.01375	0.929082	0.869671	0.933175	91.75	91.75	91.75	0
NCDPEGPLMLYVSK	12	B6U0S1;K7VQ65	N-Term(iTRAQ4plex); C2(Carbamidomethyl); M9(Oxidation); K14(iTRAQ4plex)	1926.95							91.75	91.75	91.75	0
DANFYGGHGIVGAQVPLGCGLAFAQK	2	B6TD83;B4FGJ4	N-Term(iTRAQ4plex); C19(Carbamidomethyl); K26(iTRAQ4plex)	2935.51							91.75		91.75	0
SDWEEYDATCLIK	4	B6T2Y5	N-Term(iTRAQ4plex); C10(Carbamidomethyl); K13(iTRAQ4plex)	1917.92	1.00765		1.0185	1.01728		1.02081	91.74		91.74	0
GSVATDSAVTQTK	5	B4FRX2	N-Term(iTRAQ4plex); K13(iTRAQ4plex)	1552.85	0.853209	0.666673	0.841453	1.00841	1.02453	1.00933	91.71	91.71	91.71	0
DELESALIEHEMGDTSTIK	6	Q41790;C4J038	N-Term(iTRAQ4plex); K19(iTRAQ4plex)	2406.2							91.71		91.71	0
ELCSETGANQEDALAR	6	K7VVI6	N-Term(iTRAQ4plex); C3(Carbamidomethyl)	1907.89	0.88951	0.886597	0.915158	0.928228	0.928959	0.948755	91.7	91.7	91.7	0
VAVVCGYGDVGK	15	C0PHR4	N-Term(iTRAQ4plex); C5(Carbamidomethyl); K12(iTRAQ4plex)	1511.81	1.16755	1.30745	1.16617	1.01197	0.903445	1.01302	91.69	53.76	91.69	0
AQQICAVLYPGDATEEGK	8	B5AMJ8	N-Term(iTRAQ4plex); C5(Carbamidomethyl); K18(iTRAQ4plex)	2238.13	0.946513	0.943414	0.91083	1.07766	1.07851	1.03904	91.68	91.68	91.68	0
CVTYCESHDQALVGDK	9	O24421	N-Term(iTRAQ4plex); C1(Carbamidomethyl); C5(Carbamidomethyl); K16(iTRAQ4plex)	2170.02	0.943333	0.940244	0.965377	1.0133	1.0141	1.02208	91.66	91.66	91.66	0
LVAALPNGGVLLLENVR	63	B6STH5;K7V106	N-Term(iTRAQ4plex)	1892.15							91.64	91.64	91.64	0
LQSIVTPLTEFDHPEK	46	P29036	N-Term(iTRAQ4plex); K16(iTRAQ4plex)	2142.17	0.886755	0.896521	0.777054	1.21444	1.21252	1.22274	91.63	91.63	91.63	0
IACSVGTGPVDAAYK	11	B6SH97;K7UB17;B6SWM0	N-Term(iTRAQ4plex); C3(Carbamidomethyl); K15(iTRAQ4plex)	1796.95							91.6	91.12	91.6	0
DWLTTNISPDVASSTR	11	B4F820	N-Term(iTRAQ4plex)	1906.96	0.889988	0.901075	0.902014	1.02285	1.02425	1.03675	91.59	91.59	91.59	0
LLEEPDAQLVDIRPLK	13	B4FBY4	N-Term(iTRAQ4plex); K16(iTRAQ4plex)	2137.25	1.06329	1.11799	1.09474	0.801819	0.800529	0.806839	91.58	91.58	91.58	0
IVIGLYGDDVPQTTENFR	44	B6TCE9	N-Term(iTRAQ4plex)	2181.13	1.12827	1.12236	1.15165	1.02688	1.04016	1.03049	91.56	91.56	91.56	0
KGTAVITGASSGLGLATAK	18	B6TDR4	N-Term(iTRAQ4plex); K1(iTRAQ4plex); K19(iTRAQ4plex)	2135.28	1.20879	1.20483	1.2373	1.01297	1.01377	1.021	91.56	91.56	91.56	1
ASQLSDDLEAYQTK	4	K7TNK3	N-Term(iTRAQ4plex); K14(iTRAQ4plex)	1856.95	0.893343		0.910023	1.077		1.08726	91.55		91.55	0
EVGADAVAHGCTGK	6	K7UDW4	N-Term(iTRAQ4plex); C11(Carbamidomethyl); K14(iTRAQ4plex)	1659.84	0.83826	0.835515	0.824755	0.970823	0.971587	0.970207	91.51	91.51	91.51	0
LASVADLYVNDAFGTAHR	358	B4G0K4;Q84JX6;K7V106	N-Term(iTRAQ4plex)	2064.05							91.5	67.31	91.5	0
SVGELTEADLEGK	31	B6STH5	N-Term(iTRAQ4plex); K13(iTRAQ4plex)	1635.87	1.07696	1.04762	1.13924	0.916432	0.934162	0.938753	91.49	91.49	91.49	0
LICLENTHANSGGK	9	B4FZ62	N-Term(iTRAQ4plex); C3(Carbamidomethyl); K14(iTRAQ4plex)	1801.95	0.943141	0.940053	0.90236	0.937442	0.938181	0.934627	91.44	91.44	91.44	0
QQQQQQAASSQQQLVATQPR	3	B4FHP7	N-Term(iTRAQ4plex)	2397.24	1.02326	1.01991	1.0169	1.32492	1.32596	1.34002	91.43	91.43	91.43	0
MGDLDSYEIEGGETK	10	B6TXS9	N-Term(iTRAQ4plex); K15(iTRAQ4plex)	1931.92	0.924296	0.851732	0.914741	1.13915	1.136	1.14616	91.42	31.37	91.42	0
VHNAALTAQPALVQDER	6	B4FTW8	N-Term(iTRAQ4plex)	1977.06	1.51971	1.51474	1.49721	0.97716	0.977929	0.975697	91.4	91.4	91.4	0
DGAVAQNNLPSAPR	3	B6SY37	N-Term(iTRAQ4plex)	1553.81	0.972581	0.969396	0.953076	1.1116	1.11247	1.11581	91.36	91.36	91.36	0
GTGGAAAAAADHVAPISLGR	6	C4J5U5	N-Term(iTRAQ4plex)	1907.02	1.08615		1.09654	0.924156		0.921678	91.34		91.34	0
QAVVNPENTFFSVK	41	B6UFB3;C0PAW5;B8A3D0	N-Term(iTRAQ4plex); K14(iTRAQ4plex)	1868.02							91.33	81.53	91.33	0
VISDFMIQGGDFDK	25	B6TCE9;K7UJH1	N-Term(iTRAQ4plex); K14(iTRAQ4plex)	1859.94							91.29	91.29	91.29	0
NPYITTLNVFQAYTLK	257	Q84KR7;B4FA25	N-Term(iTRAQ4plex); K16(iTRAQ4plex)	2174.21							91.29	91.29	91.21	0
GFGFISPEDGSEDLFVHQSSIK	33	B4FNK1	N-Term(iTRAQ4plex); K22(iTRAQ4plex)	2684.34	0.925933	0.941625	0.85411	1.14153	1.00909	1.17868	91.29	57.66	91.29	0
FEFENAPSYSEK	2	C0HI39	N-Term(iTRAQ4plex); K12(iTRAQ4plex)	1735.84	1.24402		1.27441	1.05954		1.06682	91.28		91.28	0
NSASFENQLSEEASDADK	11	B4FSE2;B6TDR4	N-Term(iTRAQ4plex); K18(iTRAQ4plex)	2230.04							91.27	91.27	91.27	0
VGDYDDEGNIVSSSNIFADR	6	K7UHI1	N-Term(iTRAQ4plex)	2317.08	1.00506	1.00177	1.01821	1.2114	1.21236	1.22471	91.27	91.27	91.27	0
TQALTEDVIAGWRPK	6	B6U098	N-Term(iTRAQ4plex); K15(iTRAQ4plex)	1973.1	1.1738	1.16995	1.20223	1.03383	1.03464	1.04056	91.27	91.27	91.27	0
VSEDDKLIEYDALLVDR	1811	Q84KR7	N-Term(iTRAQ4plex); K6(iTRAQ4plex)	2281.22	0.987405	0.987492	1.01784	1.04377	1.03216	1.04235	91.24	91.24	91.24	1
LGGGVSMANAANIPGK	11	B6THL4	N-Term(iTRAQ4plex); M7(Oxidation); K16(iTRAQ4plex)	1760.96	1.11696	1.11239	1.09049	0.895569	0.898296	0.892793	91.24	78.79	91.24	0
AISSSSAYDDQFK	6	B4FRC9;C0PC61	N-Term(iTRAQ4plex); K13(iTRAQ4plex)	1706.84							91.24		91.24	0
YNDENTVSFVTLNK	26	B6TGB2;B6T7G7	N-Term(iTRAQ4plex); K14(iTRAQ4plex)	1932							91.21	91.21	91.21	0
QSGDAPVITSGNAGGGYSR	3	B4G0G9	N-Term(iTRAQ4plex)	1937.94	1.0841	1.08055	1.06605	1.05493	1.05576	1.05678	91.2	91.2	91.2	0
IPSGTQPGTTLVMSK	3	K7U0W2	N-Term(iTRAQ4plex); K15(iTRAQ4plex)	1805.01	0.965773	0.96261	0.975944	1.08809	1.08895	1.09496	91.19	91.19	91.19	0
LSNSGDLNSLMDDDK	4	B4FUR6	N-Term(iTRAQ4plex); K15(iTRAQ4plex)	1911.92	1.25701		1.26308	1.04107		1.04385	91.15		91.15	0
SSSSTATASAGPTK	2	B4FJB8	N-Term(iTRAQ4plex); K14(iTRAQ4plex)	1540.81	1.1855		1.17245	0.935163		0.93268	91.13		91.13	0
AVVDAGPVQTTK	3	K7VVI6	N-Term(iTRAQ4plex); K12(iTRAQ4plex)	1473.86	0.823099	0.820404	0.846486	0.908299	0.909014	0.922772	91.11	91.11	91.11	0
NFAENIVEEFNNK	8	B6U821	N-Term(iTRAQ4plex); K13(iTRAQ4plex)	1855.94	0.930367	0.891722	0.920909	1.03256	1.03886	1.03549	91.11	91.11	91.11	0
QTADALVNTGLAK	8	B4FFJ4	N-Term(iTRAQ4plex); K13(iTRAQ4plex)	1589.91	1.14529	1.16972	1.17077	0.952429	0.981985	0.954115	91.07	91.07	91.07	0
IVDFDDHLDDISK	12	B6T5Q6	N-Term(iTRAQ4plex); K13(iTRAQ4plex)	1819.93	1.07669	1.07317	1.08703	1.21493	1.21589	1.2258	91.03	91.03	91.03	0
VVVGEPNEGSCMPSEVEGK	3	B4FYD7	N-Term(iTRAQ4plex); C11(Carbamidomethyl); K19(iTRAQ4plex)	2292.12	0.951398	0.948282	0.949657	1.31259	1.31362	1.32802	91.02	91.02	91.02	0
VLVQGVGPIGCVPAELALHSLDGTCDAELQR	33	K7U4Q3	N-Term(iTRAQ4plex); C11(Carbamidomethyl); C25(Carbamidomethyl)	3418.76	1.21408	1.2101	1.2009	1.2236	1.22456	1.23321	91.02	91.02	91.02	0
QMNGALTVEQALAAK	3	K7UB00	N-Term(iTRAQ4plex); K15(iTRAQ4plex)	1833.01	0.957557	0.954421	0.976603	0.938718	0.939458	0.941998	91.01	91.01	91.01	0
AFVQQAEVILADGK	28	B4FYE0	N-Term(iTRAQ4plex); K14(iTRAQ4plex)	1777.01	0.989584	0.984511	0.992081	1.0525	1.07249	1.05448	91	83.55	91	0
SLGVAESGLGNLVK	9	C0PGN4	N-Term(iTRAQ4plex); K14(iTRAQ4plex)	1631.95	1.08383	1.08028	1.10599	0.96194	0.962697	0.965005	90.99	90.99	90.99	0
EQFSDGVGYNWIDGLK	6	B6ETR5;B5U8J9;B5U8J8	N-Term(iTRAQ4plex); K16(iTRAQ4plex)	2116.06							90.99	90.99	90.99	0
TQDAAAWLEYFESK	9	K7TWZ6	N-Term(iTRAQ4plex); K14(iTRAQ4plex)	1946.97	1.12327	1.1196	1.14684	1.03546	1.03627	1.03946	90.98	90.98	90.98	0
ILSAATGVFTGSPGVK	3	B6SXN4	N-Term(iTRAQ4plex); K16(iTRAQ4plex)	1793.04	1.07737	1.07384	1.07784	1.15653	1.15744	1.16411	90.97	90.97	90.97	0
LVPYNPGYQDESVLWTESR	9	B4G0K5	N-Term(iTRAQ4plex)	2397.19	1.04288	1.03947	1.05093	2.24188	2.24364	2.32502	90.96	90.96	90.96	0
TAASDVEEMITK	19	K7TTY3	N-Term(iTRAQ4plex); K12(iTRAQ4plex)	1582.83	1.13677	1.04869	1.12441	1.06534	1.07338	1.06925	90.96	71.08	90.96	0
HIVGMTGDGVNDAPALK	15	Q43271;B8A326	N-Term(iTRAQ4plex); K17(iTRAQ4plex)	1983.05							90.95	90.95	90.95	0
IPSAVGYQPTLATDLGGLQER	10	P19023;B6SVV9	N-Term(iTRAQ4plex)	2330.25							90.94	60.1	90.94	0
QSGSLAEYTAVEEK	4	B6TXY3	N-Term(iTRAQ4plex); K14(iTRAQ4plex)	1799.93	1.39454		1.43478	0.957393		0.962625	90.93		90.93	0
NLFFSTDVEK	13	B6T9P0;B6TBY8	N-Term(iTRAQ4plex); K10(iTRAQ4plex)	1487.8							90.86	90.86	90.86	0
TIVAANLGVTPSNDGEVIR	3	K7U1P1;B4FLS7	N-Term(iTRAQ4plex)	2070.13							90.85	90.85	90.85	0
VVGCDTSGDGVK	5	K7US39	N-Term(iTRAQ4plex); C4(Carbamidomethyl); K12(iTRAQ4plex)	1481.75	1.16471	1.17691	1.16039	0.993996	1.01888	0.994166	90.85	62.29	90.85	0
FGALDAVQTVMPDVGR	9	Q9FQ97	N-Term(iTRAQ4plex)	1819.98							90.83	90.83	90.83	0
EAFDLFDTDNSGTIDAK	3	B4FY36	N-Term(iTRAQ4plex); K17(iTRAQ4plex)	2147.03	0.995711	0.992451	0.990271	1.11666	1.11754	1.12215	90.83	90.83	90.83	0
ISPDHLTDLQGVSVK	6	B6SJ69	N-Term(iTRAQ4plex); K15(iTRAQ4plex)	1897.07	0.827231	0.824522	0.784018	1.1936	1.19454	1.20045	90.78	90.78	90.78	0
TVGNIVTGDDLQTQCIIDHQALPR	2	K7UT50;B6T451	N-Term(iTRAQ4plex); C15(Carbamidomethyl)	2808.45							90.77		90.77	0
QPIGTAAQGTDDKDYK	23	Q84RL8	N-Term(iTRAQ4plex); K13(iTRAQ4plex); K16(iTRAQ4plex)	2140.13	1.01145	1.03586	1.03436	1.07029	1.05934	1.06181	90.74	90.74	90.74	1
TVLIMELINNVAK	303	P19023;B6SVV9	N-Term(iTRAQ4plex); K13(iTRAQ4plex)	1746.04							90.74	37.39	90.74	0
ATEVNEAPQNPASGQTVDIGR	3	K7VBK6	N-Term(iTRAQ4plex)	2298.14	0.978277	0.975073	0.999401	1.12637	1.12726	1.13901	90.71	90.71	90.71	0
VISEQEGVPIEELNAGR	3	B6SX66	N-Term(iTRAQ4plex)	1984.05	1.20516	1.20121	1.24469	0.91784	0.918562	0.923724	90.7	90.7	90.7	0
TGEVIASIAEGGK	6	Q8S531	N-Term(iTRAQ4plex); K13(iTRAQ4plex)	1519.86	0.893335	0.89041	0.86222	1.04631	1.04714	1.04764	90.62	90.62	90.62	0
IAFTGSTDTGK	11	Q94G64	N-Term(iTRAQ4plex); K11(iTRAQ4plex)	1385.75	1.19937	1.33493	1.23099	0.946333	0.910824	0.94119	90.61	84.12	90.61	0
GIQAYATQTSFAPGCK	6	C0HHF9	N-Term(iTRAQ4plex); C15(Carbamidomethyl); K16(iTRAQ4plex)	1988.02	0.944678	0.941585	0.931996	1.08669	1.08755	1.09041	90.59	90.59	90.59	0
KASEEDEGAFGSSGYR	6	B6T4Q5	N-Term(iTRAQ4plex); K1(iTRAQ4plex)	1977.94	1.07334	1.06982	1.06107	0.68914	0.689683	0.680278	90.59	90.59	90.59	1
VVASMFNTVAGK	8	B6TBY8	N-Term(iTRAQ4plex); K12(iTRAQ4plex)	1511.86	1.04811	1.03388	1.02988	1.01629	1.00724	1.01669	90.55	77.46	90.55	0
GTLGGTCLNVGCIPSK	14	K7US39	N-Term(iTRAQ4plex); C7(Carbamidomethyl); C12(Carbamidomethyl); K16(iTRAQ4plex)	1922.01	0.846544	0.795265	0.822687	0.957236	0.934436	0.957599	90.53	90.53	90.53	0
AFGKDDEIIVGCQSGK	6	B6U016	N-Term(iTRAQ4plex); K4(iTRAQ4plex); C12(Carbamidomethyl); K16(iTRAQ4plex)	2156.14	0.775251	0.772712	0.795808	0.923303	0.92403	0.941004	90.51	90.51	90.51	1
IASSGQPASATTGGYK	2	K7UBP9	N-Term(iTRAQ4plex); K16(iTRAQ4plex)	1783.94	1.11304		1.08219	0.97245		0.970675	90.49		90.49	0
DHASVPFDDQCSILEK	15	B6U0H7	N-Term(iTRAQ4plex); C11(Carbamidomethyl); K16(iTRAQ4plex)	2149.05	0.654064	0.651922	0.636714	1.0568	1.05763	1.0595	90.45	90.45	90.45	0
CIADSDVITQVIEEK	6	B4FT31	N-Term(iTRAQ4plex); C1(Carbamidomethyl); K15(iTRAQ4plex)	2008.05	1.06895	1.06545	1.07245	1.09253	1.09339	1.09776	90.43	90.43	90.43	0
AETENANAEIAATEAR	6	B6SYC2	N-Term(iTRAQ4plex)	1804.88	0.984384	0.98116	1.0001	1.18075	1.18168	1.19352	90.42	90.42	90.42	0
IDGLVSGIGTGGTITGTGR	18	B8A377	N-Term(iTRAQ4plex)	1876.02	1.17691	1.17306	1.17598	1.0085	1.0093	1.00959	90.42	90.42	90.42	0
LGAEIDEAHALLAQNQR	4	C0PIP7	N-Term(iTRAQ4plex)	1993.06	1.15191		1.15754	1.08121		1.08591	90.39		90.39	0
VPTLLSFLAK	21	B6THG0	N-Term(iTRAQ4plex); K10(iTRAQ4plex)	1376.88	0.670483	0.668288	0.573466	1.4696	1.47076	1.48818	90.35	90.35	90.35	0
SIDGGAAFGFPETPEEAAR	3	B8A0J4	N-Term(iTRAQ4plex)	2066	0.998999	0.995728	0.983343	1.23572	1.23669	1.24563	90.24	90.24	90.24	0
GLAYDISDDQQDITR	41	Q9ZT00	N-Term(iTRAQ4plex)	1853.9	0.974039	0.97085	1.01317	1.03378	1.06438	1.07093	90.21	90.21	90.21	0
FGVCADVLGLVK	801	B6SJF9	N-Term(iTRAQ4plex); C4(Carbamidomethyl); K12(iTRAQ4plex)	1565.9	1.05181	1.03373	1.06387	1.00697	1.0152	1.01008	90.2	87	90.2	0
NPQFVEQVSALYAK	3	K7UCN2	N-Term(iTRAQ4plex); K14(iTRAQ4plex)	1882.04	1.13186	1.12816	1.11671	1.00937	1.01016	1.00955	90.19	90.19	90.19	0
GFGFVTMSTVEEAEK	92	Q41834	N-Term(iTRAQ4plex); K15(iTRAQ4plex)	1919.97	0.972982	0.969796	0.978586	1.0377	1.03852	1.05237	90.17	84.87	90.17	0
TQASALEAHAAPNCK	15	B6SLL8	N-Term(iTRAQ4plex); C14(Carbamidomethyl); K15(iTRAQ4plex)	1856.93	1.05084	1.0474	1.04182	1.13006	1.13095	1.13568	90.16	90.16	90.16	0
DPAFTEMAEQLQK	6	B4FRE3	N-Term(iTRAQ4plex); K13(iTRAQ4plex)	1795.91	0.867261	0.864422	0.873351	1.00687	1.00766	1.01023	90.13	90.13	90.13	0
CDVIASGIVNAAK	9	B6TS21;B4FRH5	N-Term(iTRAQ4plex); C1(Carbamidomethyl); K13(iTRAQ4plex)	1605.89							90.11	90.11	90.11	0
GLNPDYEDPVIVSSK	6	B6TI04	N-Term(iTRAQ4plex); K15(iTRAQ4plex)	1921.02	0.910643	0.907662	0.895259	1.00228	1.00307	1.00252	90.11	90.11	90.11	0
IADFNLSNQSPDMAAR	6	B8A304	N-Term(iTRAQ4plex)	1893.91	1.23576	1.23171	1.21741	0.916807	0.917529	0.913455	90.1	90.1	90.1	0
GCDGSVLLTVNPGGGQTER	6	A5H8G4	N-Term(iTRAQ4plex); C2(Carbamidomethyl)	2061.02	0.96234	0.959189	0.95296	1.12031	1.12119	1.12576	90.1	90.1	90.1	0
EDDLNEIVQLVGK	17	C0PHC0	N-Term(iTRAQ4plex); K13(iTRAQ4plex)	1759.97	1.00181	0.965649	1.00307	1.15145	1.18583	1.15892	90.1	90.1	90.1	0
VCMLGDAQHVEEAEK	15	B6SIS5;B4FDA7	N-Term(iTRAQ4plex); C2(Carbamidomethyl); K15(iTRAQ4plex)	2003.98							90.1	90.1	90.1	0
FDGDGGAGSVSVGGK	3	B4FMZ2	N-Term(iTRAQ4plex); K15(iTRAQ4plex)	1597.81	0.674696	0.672486	0.678534	1.04105	1.04187	1.04792	90.09	90.09	90.09	0
DISNAYEVLSDDEKR	9	K7U0W2	N-Term(iTRAQ4plex); K14(iTRAQ4plex)	2042.03	0.935884	0.93282	0.944012	1.01987	1.02067	1.0246	90.09	90.09	90.09	1
SALEATAPGLEAK	3	B6T9R4	N-Term(iTRAQ4plex); K13(iTRAQ4plex)	1545.87	0.820625	0.817938	0.807665	1.02653	1.02733	1.02807	90.06	90.06	90.06	0
NQTVDLVFTAHPTQSAR	109	Q84KR7	N-Term(iTRAQ4plex)	2029.06	1.0533	1.06615	1.08515	0.967024	0.970891	0.972449	90.05	80.32	89.93	0
APHDLYESYYNSNK	8	B6U0V6;B8A0P3	N-Term(iTRAQ4plex); K14(iTRAQ4plex)	1988.96							90.02	90.02	90.02	0
GTVVLVFQPAEEGGGGAK	3	B4FQB3	N-Term(iTRAQ4plex); K18(iTRAQ4plex)	2004.1	0.900243	0.897295	0.895296	1.14792	1.14883	1.1552	90.01	90.01	90.01	0
QSGTTAGYSYSAGNK	2	B6SKR4	N-Term(iTRAQ4plex); K15(iTRAQ4plex)	1779.88	1.01393		1.00574	1.12472		1.13025	90.01		90.01	0
GMTDLAAGMDTVK	3	B6UFF4	N-Term(iTRAQ4plex); K13(iTRAQ4plex)	1597.82	1.03299	1.0296	1.03052	1.01391	1.0147	1.01533	89.99	89.99	89.99	0
EGQNDIYYITGESK	28	C1K9J1	N-Term(iTRAQ4plex); K14(iTRAQ4plex)	1904.95	0.854009	0.911001	0.821901	1.09792	1.07716	1.10154	89.99	87.66	89.99	0
VVTIDSYEDVPANDEK	11	B6T669	N-Term(iTRAQ4plex); K16(iTRAQ4plex)	2082.05	0.837308	0.845669	0.83122	1.22579	1.30469	1.2368	89.96	89.96	89.96	0
IFQQTFECSPDEK	4	B6SJ51	N-Term(iTRAQ4plex); C8(Carbamidomethyl); K13(iTRAQ4plex)	1916.93	1.35943		1.37724	1.04474		1.04852	89.96		89.96	0
VTGGEVGAASSLAPK	37	B6T6G1;B6TDJ0;B4FN19	N-Term(iTRAQ4plex); K15(iTRAQ4plex)	1631.92							89.95	89.95	89.95	0
FETGNFYTGSPMVK	3	B6UIQ8	N-Term(iTRAQ4plex); K14(iTRAQ4plex)	1865.94	1.08229	1.07875	1.07497	0.999067	0.999853	0.9994	89.95	89.95	89.95	0
SNLCDLLGADPSVVNLK	6	B6TL41	N-Term(iTRAQ4plex); C4(Carbamidomethyl); K17(iTRAQ4plex)	2103.14	1.10782	1.10419	1.12338	0.98895	0.989728	0.991413	89.94	89.94	89.94	0
TVTAMDVVYALK	196	B6T1T9	N-Term(iTRAQ4plex); K12(iTRAQ4plex)	1598.91	0.962991	0.959321	0.98324	0.963723	0.961242	0.965608	89.92	89.51	89.9	0
LGVTAAAFAPAAVVAAPGAGGGAAAEEEAPVEK	12	B6UIC1;B6SR22	N-Term(iTRAQ4plex); K33(iTRAQ4plex)	3208.71							89.89	89.89	89.89	0
AQDCLLPMGITSENVAHR	4	B6TIL6	N-Term(iTRAQ4plex); C4(Carbamidomethyl)	2156.06	0.924521		0.904808	1.03696		1.03828	89.88		89.88	0
GQGSGPSAGCCSGVR	54	Q2XX18	N-Term(iTRAQ4plex); C10(Carbamidomethyl); C11(Carbamidomethyl)	1580.7	0.835927	0.871918	0.821016	0.98733	0.996424	0.988269	89.86	87.05	89.86	0
GQASATAGAAAPAAAETR	9	B6TJE8	N-Term(iTRAQ4plex)	1715.88	1.10714	1.10352	1.13956	1.11219	1.11306	1.12848	89.82	89.82	89.82	0
VSVDFIQVFPAPTSGK	9	B6TQC0	N-Term(iTRAQ4plex); K16(iTRAQ4plex)	1980.1	1.11873	1.11507	1.12549	1.09466	1.09552	1.09906	89.82	89.82	89.82	0
QLLLHPESDDSAQLSQIETEK	6	B6SGB6	N-Term(iTRAQ4plex); K21(iTRAQ4plex)	2669.38	0.87786		0.843395	1.20566		1.2136	89.82		89.82	0
TAQTAEELATQIEQQK	6	K7VIA7	N-Term(iTRAQ4plex); K16(iTRAQ4plex)	2077.11	1.13386	1.13015	1.13257	1.05433	1.05516	1.05732	89.81	89.81	89.81	0
NLSMGMNLNNMAK	2	Q9SAQ3;Q43266	N-Term(iTRAQ4plex); K13(iTRAQ4plex)	1725.87							89.79		89.79	0
EQLALPDGTAITGESK	12	B4FDG2	N-Term(iTRAQ4plex); K16(iTRAQ4plex)	1918.04	0.86299	0.860164	0.871669	1.05827	1.0591	1.065	89.78	89.78	89.78	0
LLVPGAQAINLIGK	6	B6TJ76;K7WC74	N-Term(iTRAQ4plex); K14(iTRAQ4plex)	1695.08							89.78	89.78	89.78	0
VVSSMFNTVAGK	4	B6T9P0	N-Term(iTRAQ4plex); K12(iTRAQ4plex)	1527.84	1.00029		0.965906	0.917277		0.913547	89.78		89.78	0
TAVHQLTGHQTYSETK	11	B4FPM1	N-Term(iTRAQ4plex); K16(iTRAQ4plex)	2089.08	0.866588	0.876947	0.869768	1.06652	1.06721	1.06947	89.77	89.77	89.77	0
SLIANLSAANCYK	10	Q9XGC6;K7UH13	N-Term(iTRAQ4plex); C11(Carbamidomethyl); K13(iTRAQ4plex)	1712.92							89.74	76	89.74	0
AMPSGGLNMDGPPTTLSGTGVDR	3	C4J692	N-Term(iTRAQ4plex)	2375.15	0.862176	0.859353	0.844833	1.03524	1.03605	1.03668	89.71	89.71	89.71	0
LPSACVGDMVMATVK	84	B4FGL4	N-Term(iTRAQ4plex); C5(Carbamidomethyl); K15(iTRAQ4plex)	1866.97	0.918292	0.89424	0.898888	0.998948	0.99561	0.991428	89.7	89.7	89.7	0
NAIINAAELASYDQVK	6	Q8S4C4	N-Term(iTRAQ4plex); K16(iTRAQ4plex)	2008.1	1.29755	1.29331	1.30589	1.11562	1.1165	1.12147	89.69	89.69	89.69	0
QQVMVGYSDSGK	21	Q84KR7;B4FA25	N-Term(iTRAQ4plex); K12(iTRAQ4plex)	1586.81							89.69	61.33	89.69	0
IDLIQESAAMNQHEAIQK	2	B6TNU0	N-Term(iTRAQ4plex); K18(iTRAQ4plex)	2327.22	0.895725		0.879551	1.16091		1.16759	89.69		89.69	0
VEGFPTILVFGADK	15	Q5EUD5	N-Term(iTRAQ4plex); K14(iTRAQ4plex)	1781.01	1.00564	1.00235	1.00497	1.00996	1.01076	1.01125	89.68	89.68	89.68	0
GEAAAAAAEVEDTK	3	B4FTF2	N-Term(iTRAQ4plex); K14(iTRAQ4plex)	1620.83	1.11657	1.11291	1.11737	0.920945	0.92167	0.918908	89.67	89.67	89.67	0
LVSEAGIGTVASGVSK	6	P23225	N-Term(iTRAQ4plex); K16(iTRAQ4plex)	1763.02	1.14419	1.14045	1.16575	0.906103	0.906816	0.906032	89.67	89.67	89.67	0
DITDDDKQELDEALQR	56	Q84KR7	N-Term(iTRAQ4plex); K7(iTRAQ4plex)	2192.09	0.954755	0.951629	0.979732	1.03536	1.0556	1.08676	89.67	89.67	89.67	1
ELLNEAQVFDLSK	3	A8QM11	N-Term(iTRAQ4plex); K13(iTRAQ4plex)	1793.99	0.9155	0.912502	0.914961	1.11199	1.11287	1.11824	89.66	89.66	89.66	0
TQLAQAYAQEFLETVGNK	12	B4FYN0	N-Term(iTRAQ4plex); K18(iTRAQ4plex)	2299.22	1.10701	1.10338	1.099	1.03661	1.03742	1.03856	89.66	89.66	89.66	0
GSVTTDSAVTQTK	5	C0PIQ4	N-Term(iTRAQ4plex); K13(iTRAQ4plex)	1582.86	0.803336	0.664297	0.800993	0.979973	1.04018	0.981318	89.65	89.65	89.65	0
GKDDVVESGAGGGEFAAK	14	B4FCN0	N-Term(iTRAQ4plex); K2(iTRAQ4plex); K18(iTRAQ4plex)	2126.1	0.819727	1.01956	1.02607	1.23433	1.00932	1.01039	89.65	89.65	89.65	1
TLTAGQSPTVVDTDVGR	3	B6TGE6	N-Term(iTRAQ4plex)	1860.98	1.21425	1.21028	1.2172	1.07584	1.07669	1.07967	89.63	89.63	89.63	0
ASVVDDLPLVGNK	29	C4J9M7	N-Term(iTRAQ4plex); K13(iTRAQ4plex)	1614.93	0.97001	0.903112	0.978761	1.03312	1.0625	1.03706	89.63	80.59	89.63	0
NMGGMTVQQAVEEGR	3	B7ZZ50	N-Term(iTRAQ4plex); M2(Oxidation)	1766.83	1.84451	1.83847	1.92387	0.922321	0.923048	0.926351	89.61	89.61	89.61	0
LVGVSEETTTGVK	44	C0PHR4	N-Term(iTRAQ4plex); K13(iTRAQ4plex)	1607.91	1.02848	1.02173	1.02228	1.04949	1.0547	1.05109	89.57	89.57	89.57	0
VLVEYYDSLVPSEGSSK	6	C0P6J3	N-Term(iTRAQ4plex); K17(iTRAQ4plex)	2160.14	1.18904	1.18515	1.21698	1.04889	1.04972	1.05589	89.56	89.56	89.56	0
NAVDEVLVADEK	12	K7TXW7	N-Term(iTRAQ4plex); K12(iTRAQ4plex)	1589.87	1.26393	1.25979	1.3091	0.904954	0.905667	0.916044	89.53	89.53	89.53	0
EQGAISTASSGDQTK	11	K7UDW4	N-Term(iTRAQ4plex); K15(iTRAQ4plex)	1767.89	0.958165	0.571942	0.942828	1.08794	1.21285	1.09318	89.53	80.78	89.53	0
AAGASWIQLDEPTLVK	6	B8A1R8	N-Term(iTRAQ4plex); K16(iTRAQ4plex)	1987.1	0.952754	0.949634	0.936587	1.00079	1.00158	1.00084	89.51	89.51	89.51	0
SGGNSIAMDANATAQLR	3	K7TY03	N-Term(iTRAQ4plex); M8(Oxidation)	1836.89	1.12917	1.12547	1.10297	0.985595	0.986371	0.984437	89.5	89.5	89.5	0
VNNAVLFDQATYDK	20	C0HDX5;B4FSL2	N-Term(iTRAQ4plex); K14(iTRAQ4plex)	1885.99							89.5	70.8	89.5	0
YAGGAGGGEELSVEER	15	B6SZB9	N-Term(iTRAQ4plex)	1724.82	1.25789	1.25377	1.25719	1.19525	1.19619	1.20412	89.49	89.49	89.49	0
IFGPGNQYVTAAK	4	B8A2L1	N-Term(iTRAQ4plex); K13(iTRAQ4plex)	1653.92	1.04669		1.04757	0.988269		0.989415	89.48		89.48	0
LGVTQGTIAHALEK	9	K7U0Q0	N-Term(iTRAQ4plex); K14(iTRAQ4plex)	1726.01	1.17014	1.16631	1.15457	1.09119	1.09205	1.09459	89.47	89.47	89.47	0
VVVADNIHDVVFK	6	C0PLF0	N-Term(iTRAQ4plex); K13(iTRAQ4plex)	1743	0.985412	0.982186	0.966768	0.968797	0.96956	0.967577	89.46	89.46	89.46	0
GAASGNPQSHVVVGR	6	Q50HU5	N-Term(iTRAQ4plex)	1579.84	0.831519	0.828796	0.822366	0.947548	0.948294	0.946436	89.45	89.45	89.45	0
LSLSAVIMGSK	8	B6TWE1;B4FT81	N-Term(iTRAQ4plex); K11(iTRAQ4plex)	1393.83							89.43		89.43	0
VVEVSTSSSATAK	8	C0PE12	N-Term(iTRAQ4plex); K13(iTRAQ4plex)	1553.86	0.990714	0.960418	1.02463	0.783393	0.770218	0.79213	89.41	89.41	89.41	0
FCSDFTASDGK	4	B6T3D4	N-Term(iTRAQ4plex); C2(Carbamidomethyl); K11(iTRAQ4plex)	1522.71	0.973021		0.965775	1.03425		1.03624	89.41		89.41	0
ELATQILDEAVK	6	C0PEG2	N-Term(iTRAQ4plex); K12(iTRAQ4plex)	1617.93	0.931261	0.928211	0.917706	1.023	1.0238	1.02413	89.4	89.4	89.4	0
EIYDEVLQAGSALQK	6	B7ZX64	N-Term(iTRAQ4plex); K15(iTRAQ4plex)	1952.07	0.956757	0.953624	0.947436	1.02585	1.02666	1.0274	89.39	89.39	89.39	0
VLNVAQGQATLTMK	6	B4FCW9	N-Term(iTRAQ4plex); M13(Oxidation); K14(iTRAQ4plex)	1778.01	1.36834	1.36386	1.37889	0.981216	0.981988	0.981463	89.37	89.37	89.37	0
AAGLYTDAEGVAVEK	6	B6TJA9	N-Term(iTRAQ4plex); K15(iTRAQ4plex)	1781.96	1.04319	1.03977	1.02868	0.981691	0.982464	0.981011	89.36	89.36	89.36	0
ILDQAVLEMNDDLTK	9	B4F8L0	N-Term(iTRAQ4plex); K15(iTRAQ4plex)	2006.07	1.10983	1.1062	1.12893	1.08837	1.08923	1.0958	89.36	89.36	89.36	0
LPMFGCNDATQVYK	41	P05348	N-Term(iTRAQ4plex); M3(Oxidation); C6(Carbamidomethyl); K14(iTRAQ4plex)	1947.96	0.777663	0.775117	0.80786	0.88984	0.899252	0.912638	89.35	89.35	89.35	0
AGLAASHTQQVLVEK	12	K7V2Z8	N-Term(iTRAQ4plex); K15(iTRAQ4plex)	1840.06	0.978051	0.974848	0.977948	1.01703	1.01783	1.01961	89.35	89.35	89.35	0
LTAAGGPGITGGLVDAEGFPR	3	B4FPX0	N-Term(iTRAQ4plex)	2100.11	1.14286	1.13912	1.143	0.996943	0.997728	0.997598	89.33	89.33	89.33	0
LPAAILSTYAK	8	K7TSA0	N-Term(iTRAQ4plex); K11(iTRAQ4plex)	1435.88	0.982313	0.876988	0.978647	0.947436	0.973516	0.94751	89.32	89.32	89.32	0
LNEDINEEWISDK	4	B4F8V5	N-Term(iTRAQ4plex); K13(iTRAQ4plex)	1892.95	1.1589		1.16185	1.06445		1.06809	89.31		89.31	0
VVGNENPSTLICFASK	6	M4QAY6;K7TI14;L7WLJ8	N-Term(iTRAQ4plex); C12(Carbamidomethyl); K16(iTRAQ4plex)	2024.07							89.3	89.3	89.3	0
EGQSGEEEGGQQAQR	3	K7URE3	N-Term(iTRAQ4plex)	1733.78	1.31352	1.30922	1.36627	0.7629	0.763501	0.7669	89.28	89.28	89.28	0
ETTTQGHDDLGK	37	B4FAL9;B4FWP0	N-Term(iTRAQ4plex); K12(iTRAQ4plex)	1589.8							89.25	89.25	89.25	0
LPTGELFTGSSDSTIK	6	C0PAH4	N-Term(iTRAQ4plex); K16(iTRAQ4plex)	1941.05	0.93026	0.927214	0.914883	1.07107	1.07191	1.07396	89.24	89.24	89.24	0
IVDDTTISVDGKPITVVSSR	188	B4F8L7	N-Term(iTRAQ4plex); K12(iTRAQ4plex)	2390.35	1.02232	1.00957	1.05222	0.94819	1.06968	0.947642	89.24	26.1	89.24	0
AHGTAVGLPSDDDMGNSEVGHNALGAGR	6	B6TGG2;C0HHU2	N-Term(iTRAQ4plex)	2849.34							89.19	89.19	89.19	0
QLALPEGTEVCGSSK	6	B4FWF4	N-Term(iTRAQ4plex); C11(Carbamidomethyl); K15(iTRAQ4plex)	1863.97	0.919872	0.91686	0.915132	1.02554	1.02635	1.02759	89.14	89.14	89.14	0
ADLNVPLDDAQK	23	B4G0K4	N-Term(iTRAQ4plex); K12(iTRAQ4plex)	1586.86	0.976912	0.918351	0.969436	1.04498	1.07137	1.06443	89.13	88.83	88.83	0
ACAAQTNATFLK	7	B4G1X9;B4FSV5	N-Term(iTRAQ4plex); C2(Carbamidomethyl); K12(iTRAQ4plex)	1583.85							89.13		89.13	0
EALTADQAGAVQNEVEDR	3	B6UER7	N-Term(iTRAQ4plex)	2060.01	1.01149	1.00818	1.01937	1.215	1.21595	1.22688	89.09	89.09	89.09	0
HVVGTDTSAQQLAYATR	9	C0HDZ4	N-Term(iTRAQ4plex)	1962.02	1.02932	1.02595	1.00136	1.00306	1.00385	1.0026	89.09	89.09	89.09	0
SGDLVSYTAEEGVR	18	B4FR32	N-Term(iTRAQ4plex)	1626.81	1.05744	1.05398	1.06269	1.06956	1.0704	1.07469	89.08	89.08	89.08	0
TLVLSHNALSGEIPR	2	C0PEE1	N-Term(iTRAQ4plex)	1750.99	1.16511		1.15773	1.03883		1.04053	89.08		89.08	0
ETTSEWELLNDVK	7	B6U0V6	N-Term(iTRAQ4plex); K13(iTRAQ4plex)	1851.96	0.944487	0.810644	0.946825	1.04764	1.10116	1.05078	89.07	89.07	89.07	0
DGVIMACDTGASYGSTLR	6	B4FCX3;B4FN21	N-Term(iTRAQ4plex); C7(Carbamidomethyl)	2017.94							89.05	89.05	89.05	0
VEGLETMDYLDNLK	6	B6T6S5;B4FQ84	N-Term(iTRAQ4plex); K14(iTRAQ4plex)	1928							89.05	89.05	89.05	0
AGSAAAGTTIITLAGENK	6	B6STJ4;B4FBF9	N-Term(iTRAQ4plex); K18(iTRAQ4plex)	1934.08							89.04	89.04	89.04	0
FADSFDMPGFTLESMK	15	B4FBF4;Q8RVD0	N-Term(iTRAQ4plex); K16(iTRAQ4plex)	2111.01							89.03	89.03	89.03	0
FLEDGDEVILTGCCK	6	B6T3P4;B4FBI6	N-Term(iTRAQ4plex); C13(Carbamidomethyl); C14(Carbamidomethyl); K15(iTRAQ4plex)	2044							89.02	89.02	89.02	0
TLPESTSNENK	9	B4FER8	N-Term(iTRAQ4plex); K11(iTRAQ4plex)	1507.78	0.796534	0.68524	0.759167	0.999964	1.04805	0.999189	89.02	66.52	89.02	0
QIGVIGWGSQGPAQAQNLR	9	C0PC62;B6TF69	N-Term(iTRAQ4plex)	2124.14							89.01	89.01	89.01	0
VAIEGTCPACK	2	B6TRA3	N-Term(iTRAQ4plex); C7(Carbamidomethyl); C10(Carbamidomethyl); K11(iTRAQ4plex)	1493.77	1.07361		1.10452	0.919388		0.924829	89		89	0
ASAADDDDMDPTQYYENR	3	B6SHH4	N-Term(iTRAQ4plex)	2220.91	0.931547	0.928497	0.932602	1.34808	1.34915	1.36603	88.99	88.99	88.99	0
ESTTIVGDGSTQDEVTKR	14	K7UCB5	N-Term(iTRAQ4plex); K17(iTRAQ4plex)	2211.13	0.925789	0.922757	0.936989	1.0645	1.06534	1.02113	88.99	88.99	88.99	1
IVAGMEGTVMTDGK	3	B1P2H4;B1P2H3	N-Term(iTRAQ4plex); K14(iTRAQ4plex)	1696.89							88.98	88.98	88.98	0
ETDADITVAALPMDEK	3	Q947B9	N-Term(iTRAQ4plex); K16(iTRAQ4plex)	2007.02	1.31919	1.31487	1.3677	1.05992	1.06075	1.07451	88.98	88.98	88.98	0
LPAWSVSILPDCK	9	B8A0V4	N-Term(iTRAQ4plex); C12(Carbamidomethyl); K13(iTRAQ4plex)	1773.99	0.945811	0.942714	0.94722	1.08596	1.08682	1.09116	88.97	88.97	88.97	0
AALVGLYQETSMLTFEGQK	136	C4J4Q0	N-Term(iTRAQ4plex); M12(Oxidation); K19(iTRAQ4plex)	2390.27	1.03282	0.966294	1.03154	0.989156	0.980979	1.01198	88.96	88.96	88.96	0
ELQHGAANQQNAGQEK	9	B6SJN6	N-Term(iTRAQ4plex); K16(iTRAQ4plex)	2011.02	0.783765	0.781199	0.75793	1.04323	1.04406	1.04561	88.96	88.96	88.96	0
HIVGMTGDGVNDAPALK	11	Q43271;B8A326	N-Term(iTRAQ4plex); M5(Oxidation); K17(iTRAQ4plex)	1999.05							88.95	88.95	88.95	0
QLGELAMSTGK	2	K7VSB1;K7UKS1	N-Term(iTRAQ4plex); K11(iTRAQ4plex)	1422.79							88.95		88.95	0
AGIALNDHFIK	83	Q09054	N-Term(iTRAQ4plex); K11(iTRAQ4plex)	1486.86	0.861152	0.943437	0.874951	0.98543	0.954962	0.98294	88.92	88.92	88.92	0
ETGDVYSTNEPQIAFNSR	6	C0P531;B4FQZ2	N-Term(iTRAQ4plex)	2172.03							88.92	88.92	88.92	0
QNILSAVQELGK	4	K7VAT1	N-Term(iTRAQ4plex); K12(iTRAQ4plex)	1587.93	1.02859		1.01869	0.951818		0.950335	88.9		88.9	0
VVLEMAGVENALGK	6	B6TT32	N-Term(iTRAQ4plex); M5(Oxidation); K14(iTRAQ4plex)	1733.97	0.89781	0.89487	0.916425	0.983561	0.984335	0.990275	88.88	88.88	88.88	0
LYDGSAMENLMK	7	B6T4W6	N-Term(iTRAQ4plex); K12(iTRAQ4plex)	1659.83	1.06655	0.884616	1.05991	1.06665	1.06749	1.07061	88.88	73.25	88.88	0
TVLIMELINNIAK	390	P00827	N-Term(iTRAQ4plex); K13(iTRAQ4plex)	1760.06	1.40877	1.48318	1.47432	0.822535	0.946598	0.832299	88.88	68.02	88.88	0
VDAEDQLEGAEWLIK	6	C0HHS0	N-Term(iTRAQ4plex); K15(iTRAQ4plex)	2004.05	1.20828	1.20432	1.20871	0.953124	0.953875	0.952011	88.87	88.87	88.87	0
NIDTSLYDVHVVSPR	6	B4G0B6;K7VC17	N-Term(iTRAQ4plex)	1858.98							88.87		88.87	0
TVDHSLIYVSTK	15	K7UGU4	N-Term(iTRAQ4plex); K12(iTRAQ4plex)	1650.93	1.18021	1.17634	1.1649	0.855446	0.856119	0.85079	88.85	88.85	88.85	0
ATFACFDLATGK	4	B6TIM2	N-Term(iTRAQ4plex); C5(Carbamidomethyl); K12(iTRAQ4plex)	1589.82	0.925519		0.932869	0.959569		0.960801	88.84		88.84	0
SPYSFVWTAAGK	4	Q5EUD5	N-Term(iTRAQ4plex); K12(iTRAQ4plex)	1601.86	1.24762		1.25592	1.06617		1.06996	88.84		88.84	0
GGSGAYAINIENFSK	2	Q8H6B1	N-Term(iTRAQ4plex); K15(iTRAQ4plex)	1815.95	1.04329		1.04038	1.04847		1.0512	88.82		88.82	0
NPLSITPGSNVMYSK	8	B6T8U7	N-Term(iTRAQ4plex); K15(iTRAQ4plex)	1896.02	1.50924	1.50429	1.3417	0.923092	0.923818	0.949815	88.8	88.8	88.8	0
EGDSAIVDVDSEGK	13	C0PFV4	N-Term(iTRAQ4plex); K14(iTRAQ4plex)	1708.85	1.03636	1.03563	1.04181	1.11894	1.08581	1.20543	88.75	88.75	88.75	0
GLVNLDISGPK	4	K7UK47	N-Term(iTRAQ4plex); K11(iTRAQ4plex)	1400.83	0.975112		0.96684	0.982581		0.982491	88.74		88.74	0
DHAVANGPIVLEMDTYR	8	B4FGJ4;B6TD83	N-Term(iTRAQ4plex)	2045.03							88.73		88.73	0
VGTPEENVAHFFEVAK	48	B4FIM3;O81220	N-Term(iTRAQ4plex); K16(iTRAQ4plex)	2062.08							88.72	88.72	88.72	0
MEVATDEAFTPIK	34	B4FRR1	N-Term(iTRAQ4plex); K13(iTRAQ4plex)	1739.91	0.983516	0.970612	0.985984	0.989722	0.993168	0.993949	88.7	88.7	88.7	0
FDSTADGNFDDEYFK	6	B6TK42	N-Term(iTRAQ4plex); K15(iTRAQ4plex)	2058.92	1.28093	1.27673	1.28294	1.07367	1.07452	1.07717	88.7	88.7	88.7	0
VTTTIGFGSPNK	23	Q7SIC9;B4G177	N-Term(iTRAQ4plex); K12(iTRAQ4plex)	1509.85							88.7	82.33	88.7	0
VADLTGLSGEGNK	2	B6SNC1	N-Term(iTRAQ4plex); K13(iTRAQ4plex)	1548.85	0.968934		0.95377	1.10478		1.109	88.7		88.7	0
VVIVDTSNEIGGDGDVPHAAIGGAR	2	B6TZC9	N-Term(iTRAQ4plex)	2563.32	0.775661		0.785681	0.996049		1.00176	88.68		88.68	0
GAISDLSGVQAK	8	B4G1U7	N-Term(iTRAQ4plex); K12(iTRAQ4plex)	1433.82	0.971226		0.960531	0.964823		0.963583	88.67		88.67	0
ALEGFNASAAAK	2	K7UJU4	N-Term(iTRAQ4plex); K12(iTRAQ4plex)	1437.8	0.727381		0.734053	0.994684		0.999745	88.62		88.62	0
VAVVGAGVSGLAAAHELAR	2	B6SV21	N-Term(iTRAQ4plex)	1892.08	1.07856		1.08507	0.977155		0.977915	88.59		88.59	0
GNGFVAVEIPFTPR	6	C0PFV4	N-Term(iTRAQ4plex)	1647.9	1.02075	1.01741	1.02616	1.0218	1.0226	1.0245	88.55	88.55	88.55	0
YSDIASLGSLAK	6	K7TJ84	N-Term(iTRAQ4plex); K12(iTRAQ4plex)	1512.85	0.88613	0.883229	0.879312	0.99287	0.993651	0.99354	88.55	88.55	88.55	0
NEGHDTIILAGAEYGSGSSR	6	C0HEA9;C0HER4	N-Term(iTRAQ4plex)	2178.05							88.53		88.53	0
LQPHTTDFLDISNPK	6	B6T4L6;B6TBJ6	N-Term(iTRAQ4plex); K15(iTRAQ4plex)	2014.08							88.52	88.52	88.52	0
FVFCAEAIYK	2148	P00874	N-Term(iTRAQ4plex); C4(Carbamidomethyl); K10(iTRAQ4plex)	1535.82	0.959232	1.00332	1.0156	0.775197	0.80893	0.812355	88.51	88.51	88.73	0
GGSTINDFQSQSGAR	9	B4FS84;C0P6Q4	N-Term(iTRAQ4plex)	1668.81							88.5	88.5	88.5	0
DIVEENLAYGSEK	3	K7TS88	N-Term(iTRAQ4plex); K13(iTRAQ4plex)	1754.9	1.05873	1.05526	1.07496	1.1234	1.12429	1.13235	88.49	88.49	88.49	0
SLGCTDVEFSPEDAGR	3	B6SH97	N-Term(iTRAQ4plex); C4(Carbamidomethyl)	1883.85	1.16318	1.15937	1.16146	1.06878	1.06963	1.07209	88.49	88.49	88.49	0
VEDIHEISFIDK	17	K7V2Z8	N-Term(iTRAQ4plex); K12(iTRAQ4plex)	1732.94	0.944238	0.941146	0.934517	1.05508	1.05591	1.07526	88.48	88.48	88.48	0
ALTLGMESPAAEALIVK	9	K7U9W6	N-Term(iTRAQ4plex); K17(iTRAQ4plex)	2002.16	1.02079	1.01745	1.01036	1.04898	1.04981	1.05108	88.46	88.46	88.46	0
GMLEVYNSLTEEGK	3	B6TF69	N-Term(iTRAQ4plex); K14(iTRAQ4plex)	1857.94	0.885788	0.882888	0.881904	1.12362	1.12451	1.13004	88.44	88.44	88.44	0
GQGHPTGNSAPYFGPSQK	6	B6T3P4;B4FBI6	N-Term(iTRAQ4plex); K18(iTRAQ4plex)	2118.06							88.44	88.44	88.44	0
LVNVHSVEDLSK	3	C0HIZ0	N-Term(iTRAQ4plex); K12(iTRAQ4plex)	1627.92	0.944849	0.941755	0.939072	0.976422	0.977191	0.97637	88.41	88.41	88.41	0
WLEAISTGAAGSK	3	B6TVI5	N-Term(iTRAQ4plex); K13(iTRAQ4plex)	1578.87	1.14026	1.13652	1.14769	0.858642	0.859318	0.85491	88.4	88.4	88.4	0
TIEECEADAVAGK	5	B6TPK4	N-Term(iTRAQ4plex); C5(Carbamidomethyl); K13(iTRAQ4plex)	1680.84	1.17906	1.09002	1.20617	1.12504	1.12866	1.13567	88.38	88.38	88.38	0
CGINYQPPSVVPGGDLAK	12	B6SPX4;P33627	N-Term(iTRAQ4plex); C1(Carbamidomethyl); K18(iTRAQ4plex)	2160.14							88.38	88.38	88.38	0
ADGFAGVFPEHK	35	C0PDH2;Q43271;B4FJD3;C0PFV1;B8A326;K7UYY3	N-Term(iTRAQ4plex); K12(iTRAQ4plex)	1562.82							88.36	87.56	88.36	0
GLDVIQQAQSGTGK	34	K7VD25;C0PHE3	N-Term(iTRAQ4plex); K14(iTRAQ4plex)	1689.94							88.36	83.96	88.36	0
VVADAGHSANEVGIAAELR	6	B4FQC9	N-Term(iTRAQ4plex)	2023.08	0.986063		0.986576	1.06585		1.0699	88.36		88.36	0
VPVLETPDGPVFESNAIAR	11	B6T7G7;B6TGB2	N-Term(iTRAQ4plex)	2155.15							88.33	88.33	88.33	0
VGYTITTDALDQLYK	6	B4G1C9;B4FD17	N-Term(iTRAQ4plex); K15(iTRAQ4plex)	1989.08							88.32	88.32	88.32	0
ATAPSDVLAVELLQR	17	B4FA25	N-Term(iTRAQ4plex)	1726.99	0.82462	0.82192	0.847582	1.00282	1.00361	0.978099	88.31	88.31	88.31	0
DVQEACVYDGYVLPK	6	B6SIA2	N-Term(iTRAQ4plex); C6(Carbamidomethyl); K15(iTRAQ4plex)	2044.03	0.70364	0.701336	0.679084	1.12333	1.12421	1.12807	88.31	88.31	88.31	0
AEMTTAVNYLAK	5	B4FB72	N-Term(iTRAQ4plex); K12(iTRAQ4plex)	1599.87	0.988488	0.947663	0.991398	1.0323	1.11943	1.03584	88.3	88.3	88.3	0
EVLSGVVFQPFEEIK	22	B4FRL5;P29036	N-Term(iTRAQ4plex); K15(iTRAQ4plex)	2009.12							88.3	88.3	88.3	0
DDGSTASTAILVGDR	3	B6TEB8	N-Term(iTRAQ4plex)	1621.81	1.10492	1.1013	1.11882	1.13549	1.13639	1.14397	88.29	88.29	88.29	0
FVSVPGGHLGISK	9	B4FEZ2	N-Term(iTRAQ4plex); K13(iTRAQ4plex)	1585.93	0.877904	0.875029	0.861234	1.01994	1.02074	1.02081	88.29	88.29	88.29	0
SIPSIVELDSLK	31	B4FAD9;C0P429;B4F8W6	N-Term(iTRAQ4plex); K12(iTRAQ4plex)	1588.94							88.26	88.26	88.26	0
ITQAILEHALK	15	B6T8B9	N-Term(iTRAQ4plex); K11(iTRAQ4plex)	1524.94	1.15476	1.15097	1.15864	1.0524	1.05323	1.05574	88.26	88.26	88.26	0
AKQDIEASGPEAGEFSAK	9	Q9ATM7	N-Term(iTRAQ4plex); K2(iTRAQ4plex); K18(iTRAQ4plex)	2267.19	0.796557	0.793948	0.792433	1.06707	1.06791	1.07146	88.26	88.26	88.26	1
EGDSAIVDVDSDGK	8	K7TSX2	N-Term(iTRAQ4plex); K14(iTRAQ4plex)	1694.83	1.02072	1.07777	1.04232	1.04332	1.08945	1.05099	88.25	85.38	88.25	0
SPPALELPTPPLSK	12	B6SKS2	N-Term(iTRAQ4plex); K14(iTRAQ4plex)	1735.03	0.906288	0.90332	0.914739	1.02885	1.02966	1.03349	88.22	88.22	88.22	0
QLELEGVDSFK	12	B4FRC9;C0PC61	N-Term(iTRAQ4plex); K11(iTRAQ4plex)	1552.85							88.21	88.21	88.21	0
EQVTSASGTEGAQTDDR	6	B4FZ81	N-Term(iTRAQ4plex)	1895.87	1.08815	1.08459	1.10316	1.1824	1.18333	1.19353	88.2	88.2	88.2	0
VATPEQAQEVHAAVR	32	B4FDF4;B4F820	N-Term(iTRAQ4plex)	1749.93							88.2	67.43	88.2	0
QEFQVAAQNCWVK	4	B4FHH4	N-Term(iTRAQ4plex); C10(Carbamidomethyl); K13(iTRAQ4plex)	1895.97	1.04899		1.04707	0.946866		0.945775	88.17		88.17	0
SVDSDQNPLLVETDTR	3	B4FQA4	N-Term(iTRAQ4plex)	1932.96	1.02586	1.0225	1.02554	1.15697	1.15788	1.1647	88.16	88.16	88.16	0
AVTVASTATESPK	8	B6SR22	N-Term(iTRAQ4plex); K13(iTRAQ4plex)	1549.87	0.907679	0.976927	0.886154	0.969159	0.954045	0.966675	88.15	86.92	88.15	0
LQAQATSDGTK	7	K7UFA3	N-Term(iTRAQ4plex); K11(iTRAQ4plex)	1407.76	1.04937	1.04593	1.03797	1.08721	1.09524	1.08991	88.12	46.12	88.12	0
IWLTNEIIHNPTVNK	6	C0PDR3	N-Term(iTRAQ4plex); K15(iTRAQ4plex)	2080.19	1.03286	1.02948	1.04126	0.911343	0.91206	0.910094	88.11	88.11	88.11	0
DANAALEINPDSAK	3	B6TL91	N-Term(iTRAQ4plex); K14(iTRAQ4plex)	1716.9	0.954132	0.951008	0.947554	1.07359	1.07443	1.07728	88.07	88.07	88.07	0
VGNENGVQLLSPSEIPR	49	G0YVY6	N-Term(iTRAQ4plex)	1953.05	1.22448	1.22126	1.22209	1.03424	1.03808	1.03743	88.06	88.06	88.06	0
YVYCTILDSIAK	12	B4FBA4	N-Term(iTRAQ4plex); C4(Carbamidomethyl); K12(iTRAQ4plex)	1733.94	0.958977	0.955837	0.951566	1.0301	1.03091	1.03179	88.06	88.06	88.06	0
ITESTADSSSVTK	5	K7V9A1	N-Term(iTRAQ4plex); K13(iTRAQ4plex)	1613.85	0.832165	0.7381	0.8394	0.958857	0.890435	0.961364	88.05	88.05	88.05	0
LEIPDGDVLENK	23	B4FAD9	N-Term(iTRAQ4plex); K12(iTRAQ4plex)	1629.9	0.918396	0.862982	0.925861	1.06808	1.0746	1.07383	87.99	87.99	87.99	0
ALADQATQDNFEK	29	B4F8P6	N-Term(iTRAQ4plex); K13(iTRAQ4plex)	1738.89	0.951236	0.90378	0.970727	0.968422	0.998264	0.987505	87.99	83.8	87.99	0
SSVTNPDDLELWLK	3	B4FRJ7	N-Term(iTRAQ4plex); K14(iTRAQ4plex)	1905.02	1.11424	1.11059	1.12591	1.00744	1.00823	1.00989	87.98	87.98	87.98	0
ESGMTLITAEDLDDAAEK	5	B6TS21;B4FRH5	N-Term(iTRAQ4plex); K18(iTRAQ4plex)	2197.08							87.98	87.98	87.98	0
GAPTTPLITIAMTK	6	C0PHD8	N-Term(iTRAQ4plex); K14(iTRAQ4plex)	1703	0.928818	0.925777	0.919481	1.03488	1.0357	1.03683	87.96	87.96	87.96	0
GQDASSSLLPINFSGLAK	6	B4F9G8	N-Term(iTRAQ4plex); K18(iTRAQ4plex)	2093.15	1.09016	1.08659	1.10966	0.965979	0.96674	0.968703	87.94	87.94	87.94	0
ETTENESANEGYK	37	P48183	N-Term(iTRAQ4plex); K13(iTRAQ4plex)	1759.82	1.06435	1.17865	1.10726	0.866314	0.883528	0.891995	87.93	87.93	87.93	0
ASVSSYSNDTTEAESPR	6	C0HFG9	N-Term(iTRAQ4plex)	1944.89	0.820599	0.817912	0.808377	1.22554	1.22651	1.23591	87.91	87.91	87.91	0
EAGESFASLLNDFQEDK	3	B6TRH4	N-Term(iTRAQ4plex); K17(iTRAQ4plex)	2188.07	1.13707	1.13335	1.17354	1.03304	1.03385	1.04565	87.91	87.91	87.91	0
IVDVLSEQGIVPGIK	28	B6T7D4	N-Term(iTRAQ4plex); K15(iTRAQ4plex)	1855.11	1.2242	1.22183	1.25663	0.939539	0.940278	0.936552	87.9	87.9	87.9	0
LVSQNCLATVGQVGNVGVNQK	6	P17788	N-Term(iTRAQ4plex); C6(Carbamidomethyl); K21(iTRAQ4plex)	2473.35	1.14218	1.13844	1.17984	0.864175	0.864855	0.869321	87.89	87.89	87.89	0
SNLSEFDDLAGHPGFDK	9	C0PHB0;K7TJV6	N-Term(iTRAQ4plex); K17(iTRAQ4plex)	2137.04							87.88	87.88	87.88	0
GQTPALNLAGHCDPASGGCTGVGADVK	2	B6TVA3	N-Term(iTRAQ4plex); C12(Carbamidomethyl); C19(Carbamidomethyl); K27(iTRAQ4plex)	2898.41	0.762291		0.763926	1.16956		1.18019	87.88		87.88	0
AIYYIATDSLQSAK	32	K7V364	N-Term(iTRAQ4plex); K14(iTRAQ4plex)	1832	1.01054	1.00723	1.00799	1.00648	1.01389	1.0076	87.86	87.86	87.86	0
VALVYGQMNEPPGAR	49	P00827	N-Term(iTRAQ4plex); M8(Oxidation)	1761.9	1.34107	1.21792	1.26468	0.792535	0.876636	0.875818	87.85	87.85	87.85	0
GYPSDXAAYADPNLIAHK	16	C0PN65	N-Term(iTRAQ4plex); X6(S); K18(iTRAQ4plex)	2178.11	0.921023	0.928149	0.914708	1.05263	1.09679	1.05602	87.84	87.84	87.84	0
GGSAPGGGSGGVGPTR	9	B6T346	N-Term(iTRAQ4plex)	1414.72	0.916652	0.913651	0.908713	0.991263	0.992043	0.990892	87.8	87.8	87.8	0
LIADIEAQPSK	3	K7V0X8	N-Term(iTRAQ4plex); K11(iTRAQ4plex)	1472.86	1.09278	1.0892	1.1057	1.05821	1.05904	1.06315	87.79	87.79	87.79	0
TVYPDLSCYK	6	B6SHI1	N-Term(iTRAQ4plex); C8(Carbamidomethyl); K10(iTRAQ4plex)	1533.79	0.986445		0.985016	0.971721		0.970321	87.78		87.78	0
AAIAETYNLTDSEFLK	3	B4FBB9	N-Term(iTRAQ4plex); K16(iTRAQ4plex)	2074.1	0.965718	0.962555	0.974607	1.06437	1.06521	1.06989	87.74	87.74	87.74	0
DVQEACVHDGYVLPK	26	B6SIP4;B6SYW0	N-Term(iTRAQ4plex); C6(Carbamidomethyl); K15(iTRAQ4plex)	2018.02							87.74	84.36	87.74	0
LTVTDDDVIEK	8	K7V1I3;K7UB20	N-Term(iTRAQ4plex); K11(iTRAQ4plex)	1535.84							87.73	87.73	87.73	0
GVYDNFLDAFVK	6	B2LWG6;B2LWG5	N-Term(iTRAQ4plex); K12(iTRAQ4plex)	1675.9							87.73	87.73	87.73	0
GEPAPELPAAAEK	6	B4FRD1	N-Term(iTRAQ4plex); K13(iTRAQ4plex)	1567.86	0.917289	0.914285	0.918092	1.07856	1.07941	1.08364	87.72	87.72	87.72	0
QINVTCEVQQLLGNNR	204	P00827	N-Term(iTRAQ4plex); C6(Carbamidomethyl)	2030.07	1.24726	1.24317	1.28948	0.760496	0.761095	0.76304	87.72	87.72	87.72	0
TPNSYMLQQFDNPANPK	6	B4FR08	N-Term(iTRAQ4plex); K17(iTRAQ4plex)	2253.12	0.956673	0.953541	0.965333	1.04717	1.04799	1.05205	87.7	87.7	87.7	0
KVEDLLADPDSK	9	K7TY03	N-Term(iTRAQ4plex); K1(iTRAQ4plex); K12(iTRAQ4plex)	1762	0.883815	0.880921	0.887605	1.10704	1.10791	1.11407	87.67	87.67	87.67	1
VPYGTSFLDEQAK	43	G0YVY6;K7TGE1	N-Term(iTRAQ4plex); K13(iTRAQ4plex)	1742.92							87.67	87.54	87.67	0
GGGGGGGGASGNPGK	2	B4FMA8	N-Term(iTRAQ4plex); K15(iTRAQ4plex)	1374.69	0.781611		0.78241	1.16911		1.17926	87.67		87.67	0
VIGDGGDPDGHDDEDDGHH	9	K7V763;B6SIM0	N-Term(iTRAQ4plex)	2102.84							87.66	87.66	87.66	0
GGELLTNLTTGTPWEAVAK	6	B6T978	N-Term(iTRAQ4plex); K19(iTRAQ4plex)	2246.23	0.817862	0.815184	0.827884	1.03394	1.03475	1.04052	87.65	87.65	87.65	0
GVVWLDQVSLMPEDTYK	6	C0P4P5	N-Term(iTRAQ4plex); K17(iTRAQ4plex)	2268.19	0.933554	0.930497	0.936858	1.06133	1.06217	1.06611	87.65	87.65	87.65	0
GPDFATIINSVTAK	9	B4FDF4	N-Term(iTRAQ4plex); K14(iTRAQ4plex)	1721.97	0.766177	0.763668	0.756527	0.958409	0.959164	0.958125	87.64	87.64	87.64	0
LGAPVAFVDFK	2	B4FLP2	N-Term(iTRAQ4plex); K11(iTRAQ4plex)	1451.85	1.04259		1.04357	1.04275		1.04565	87.61		87.61	0
AGGVDDLPLVGNK	16	B4FM07	N-Term(iTRAQ4plex); K13(iTRAQ4plex)	1542.87	0.93575		0.94655	1.04064		1.04538	87.61		87.61	0
AVQYDSCGGGAAGLK	4	B8A187	N-Term(iTRAQ4plex); C7(Carbamidomethyl); K15(iTRAQ4plex)	1741.89	0.766026		0.75307	1.06155		1.0648	87.61		87.61	0
SSAGGAAGGDGAVADGGGAGPR	3	K7VDA6	N-Term(iTRAQ4plex)	1858.87	1.00838	1.00508	0.993835	1.18413	1.18506	1.19175	87.6	87.6	87.6	0
SDAEPAAVAAPAPETK	16	Q94IQ9	N-Term(iTRAQ4plex); K16(iTRAQ4plex)	1812.96	0.937365	0.820115	0.93297	1.04476	1.04558	1.04643	87.57	73.65	87.57	0
ADEHVDVTNPATQEVVSR	6	B4G066	N-Term(iTRAQ4plex)	2111.05	0.984627		0.995207	1.08533		1.09193	87.57		87.57	0
FAVAAPVAAGDSGAAAAPK	45	B4FNM4	N-Term(iTRAQ4plex); K19(iTRAQ4plex)	1930.06	1.04115	1.03774	1.02738	1.05631	1.05715	1.05923	87.55	87.55	87.55	0
HIGGCDDTMALNNDGK	9	B4FXZ3	N-Term(iTRAQ4plex); C5(Carbamidomethyl); K16(iTRAQ4plex)	2005.94	0.905959	0.902992	0.89268	0.961172	0.961929	0.960122	87.55	87.55	87.55	0
VALVYGQMNEPPGAR	73	P00827	N-Term(iTRAQ4plex)	1745.91	1.44034	1.41919	1.42949	0.810201	0.814451	0.838208	87.54	87.54	87.54	0
ITSEEDGLTACNTLHSAGPQK	3	B6TJH7	N-Term(iTRAQ4plex); C11(Carbamidomethyl); K21(iTRAQ4plex)	2517.24	1.09185	1.08828	1.09055	1.13973	1.14063	1.14632	87.53	87.53	87.53	0
GLSEEELTNTIK	5	B4F9N8	N-Term(iTRAQ4plex); K12(iTRAQ4plex)	1621.89	0.827641	0.700155	0.814261	1.11435	1.10328	1.11945	87.52	56.52	87.52	0
LGLLSVTSGANPVSLK	22	K7US98	N-Term(iTRAQ4plex); K16(iTRAQ4plex)	1844.11	1.07852	1.12295	1.08031	0.944196	0.936976	0.942061	87.44	87.44	87.44	0
VEEDAVWSQVAK	4	M4QAY6;K7TI14;L7WLJ8	N-Term(iTRAQ4plex); K12(iTRAQ4plex)	1648.88							87.44		87.44	0
AYFSATSAHTCTGDGNAMVAR	4	B8A0Q6;B8A372;B6U124	N-Term(iTRAQ4plex); C11(Carbamidomethyl)	2332.06							87.44		87.44	0
ATLFPGDGIGPEIAESVK	9	B6TJM1;B4FAD4	N-Term(iTRAQ4plex); K18(iTRAQ4plex)	2089.14							87.42	87.42	87.42	0
VALVGQATDEGCSLGK	6	B6STQ1	N-Term(iTRAQ4plex); C12(Carbamidomethyl); K16(iTRAQ4plex)	1893	1.14208	1.13834	1.16051	1.29165	1.29267	1.31066	87.41	87.41	87.41	0
EVLALCDHPCLLEK	8	O82443;B4FG03	N-Term(iTRAQ4plex); C6(Carbamidomethyl); C10(Carbamidomethyl); K14(iTRAQ4plex)	1985.04							87.41	87.41	87.41	0
NSADTTIYSIEK	19	C4JBB8	N-Term(iTRAQ4plex); K12(iTRAQ4plex)	1629.86	0.911935	0.894094	0.880377	1.05805	1.08878	1.05986	87.4	87.4	87.4	0
YNDENTVSFVTMNK	6	K7UQT7	N-Term(iTRAQ4plex); M12(Oxidation); K14(iTRAQ4plex)	1965.94	0.973411	0.970224	0.962165	1.03046	1.03127	1.03196	87.4	87.4	87.4	0
YIYGGHVADYMK	9	B6TYP7	N-Term(iTRAQ4plex); K12(iTRAQ4plex)	1704.87	0.788884	0.7863	0.779768	1.22033	1.22129	1.23084	87.4	87.4	87.4	0
AAVLADMDSVGK	2	B6SWC4;C0PCS9	N-Term(iTRAQ4plex); K12(iTRAQ4plex)	1464.8							87.4		87.4	0
ELTNVGPAASVYDVK	3	B7ZX56	N-Term(iTRAQ4plex); K15(iTRAQ4plex)	1851.01	1.02301	1.01966	1.02214	1.13134	1.13224	1.13788	87.39	87.39	87.39	0
DCQAMLEFAGK	9	B4FU39	N-Term(iTRAQ4plex); C2(Carbamidomethyl); K11(iTRAQ4plex)	1557.77	1.07047	0.645348	1.07972	1.00771	1.08562	1.0101	87.39	86.34	87.39	0
ADLNVPLDENQNITDDTR	31	B6STH5;K7V106	N-Term(iTRAQ4plex)	2187.07							87.34	87.34	87.34	0
AAPDLAECLAVMQSLK	3	B4F917	N-Term(iTRAQ4plex); C8(Carbamidomethyl); K16(iTRAQ4plex)	2005.07	0.899191	0.896247	0.908018	1.11428	1.11516	1.12277	87.33	87.33	87.33	0
EAEGVQVSSADVEK	3	B6SZ65	N-Term(iTRAQ4plex); K14(iTRAQ4plex)	1735.9	0.897389	0.894451	0.909261	1.12941	1.1303	1.13967	87.3	87.3	87.3	0
IFVGGLPSTLTEDEFK	6	B4FMA8	N-Term(iTRAQ4plex); K16(iTRAQ4plex)	2041.11	1.23233	1.2283	1.23075	1.11142	1.1123	1.11634	87.3	87.3	87.3	0
QQAEDEVEQER	6	K7USZ5	N-Term(iTRAQ4plex)	1504.7	0.911173	0.908189	0.897657	1.13872	1.13961	1.14466	87.29	87.29	87.29	0
SPAADVEAGLLAHLNSAGEVPDSR	4	B6SS66	N-Term(iTRAQ4plex)	2520.28	1.03798		1.04395	1.09409		1.09984	87.29		87.29	0
AAIVTCGGLCPGLNDVIR	3	B7ZX15	N-Term(iTRAQ4plex); C6(Carbamidomethyl); C10(Carbamidomethyl)	2030.07	0.999361	0.996089	1.00439	1.05676	1.0576	1.06099	87.28	87.28	87.28	0
GLGLNEEVQPSIESK	3	C0P4W8	N-Term(iTRAQ4plex); K15(iTRAQ4plex)	1888.03	0.743426	0.740991	0.724095	1.06801	1.06885	1.07079	87.26	87.26	87.26	0
VLNPNAEVLNK	8	B4FF57;B6U118	N-Term(iTRAQ4plex); K11(iTRAQ4plex)	1498.89							87.25		87.25	0
LTGVTGGDQVAAAMGIYGPR	80	B6T2L2	N-Term(iTRAQ4plex)	2078.08	1.31613	1.31573	1.35239	0.957977	0.955879	0.959763	87.24	87.24	87.24	0
ESFVETLEGWAK	16	B4FFR9	N-Term(iTRAQ4plex); K12(iTRAQ4plex)	1683.88	0.894493		0.879323	1.01392		1.01709	87.24		87.24	0
LAFCSDNPLAYQVGDK	3	B6TUE5	N-Term(iTRAQ4plex); C4(Carbamidomethyl); K16(iTRAQ4plex)	2086.05	0.906364	0.903396	0.907081	1.23828	1.23926	1.2507	87.23	87.23	87.23	0
FSXACGAICTTK	16	B6TB29	N-Term(iTRAQ4plex); X3(D); C5(Carbamidomethyl); C9(Carbamidomethyl); K12(iTRAQ4plex)	1618.78	0.976387	1.02424	0.95799	0.9308	0.931533	0.948738	87.22	87.22	87.22	0
ELLGTSVIFTGVTK	18	Q6RW10	N-Term(iTRAQ4plex); K14(iTRAQ4plex)	1753.04	1.07162	1.06811	1.09185	0.990749	0.991529	0.992667	87.22	87.22	87.22	0
SVTMEWLENYCK	17	K7URG3;B7ZWY9	N-Term(iTRAQ4plex); C11(Carbamidomethyl); K12(iTRAQ4plex)	1847.89							87.21	25.21	87.21	0
ASAPSATLESDPLPLVWGK	6	C0P9I5	N-Term(iTRAQ4plex); K19(iTRAQ4plex)	2227.22	0.886798	0.883894	0.888184	1.0631	1.06394	1.06772	87.2	87.2	87.2	0
EAQGEAAVPPVAAAAR	6	K7W4U7	N-Term(iTRAQ4plex)	1651.88	1.12334	1.11966	1.14086	1.08331	1.08417	1.09003	87.19	87.19	87.19	0
LASLANYFGLGK	2	B4FML7	N-Term(iTRAQ4plex); K12(iTRAQ4plex)	1541.89	1.09658		1.08504	0.909643		0.90647	87.14		87.14	0
MDQAADSGLASYVAGQVDR	9	C0P702	N-Term(iTRAQ4plex)	2098	1.29809	1.29384	1.33185	0.97131	0.972075	0.975649	87.11	87.11	87.11	0
TDLTDLVDLIK	32	B4G072	N-Term(iTRAQ4plex); K11(iTRAQ4plex)	1533.9	1.19198	1.22043	1.19938	1.0818	1.08472	1.08604	87.1	87.1	87.1	0
ALTTEEIDQHLTAISERD	6	C0PFK3	N-Term(iTRAQ4plex)	2186.11	0.828376		0.816163	1.07591		1.08031	87.06		87.06	1
QVVADHANNLASK	6	K7UW74	N-Term(iTRAQ4plex); K13(iTRAQ4plex)	1654.91	1.00675	1.00345	1.00009	0.952707	0.953457	0.951568	87.05	87.05	87.05	0
AVASSAASGTGSNSHQAQSK	3	K7UUC8	N-Term(iTRAQ4plex); K20(iTRAQ4plex)	2134.08	0.704985	0.702676	0.651552	1.12749	1.12838	1.13093	87.05	87.05	87.05	0
LISGSSEGGAAVFK	8	B7ZX71;B6TIG4	N-Term(iTRAQ4plex); K14(iTRAQ4plex)	1610.9							87.05	80.82	87.05	0
INMTCVNHETGMVDPR	10	B6SK03	N-Term(iTRAQ4plex); C5(Carbamidomethyl)	2017.94	1.07296	1.12535	1.07009	1.11001	1.08021	1.11546	87.03	41.22	87.03	0
LVGGSALDATGVPLPDETLDAAK	9	B6TVD6	N-Term(iTRAQ4plex); K23(iTRAQ4plex)	2498.36	1.08488	1.08133	1.10096	1.09831	1.09917	1.10606	87.02	87.02	87.02	0
EACGGHGYAAVNR	6	K7TR99	N-Term(iTRAQ4plex); C3(Carbamidomethyl)	1505.71	0.735393	0.732985	0.700161	1.21864	1.2196	1.2268	86.97	86.97	86.97	0
LLAEGEEFNEAEARPK	6	C0P6Q4;B4FS84	N-Term(iTRAQ4plex); K16(iTRAQ4plex)	2091.1							86.97	86.97	86.97	0
ILVANTAMDTDK	3	B6T8X5	N-Term(iTRAQ4plex); M8(Oxidation); K12(iTRAQ4plex)	1595.86	1.12464	1.12096	1.07697	0.953489	0.95424	0.950619	86.96	86.96	86.96	0
LALGGMGTDEDDLTR	3	B4FHT1	N-Term(iTRAQ4plex)	1707.84	1.08956	1.08599	1.01266	1.1234	1.12428	1.12629	86.96	86.96	86.96	0
IIDDQLVNINQK	13	Q9SE94	N-Term(iTRAQ4plex); K12(iTRAQ4plex)	1700.98	0.977969	0.974766	0.990446	1.04193	1.04275	1.04507	86.96	78.04	86.96	0
DISNAYEVLSDDEK	3	K7U0W2	N-Term(iTRAQ4plex); K14(iTRAQ4plex)	1885.92	1.07053	1.06702	1.09779	1.10915	1.11002	1.12161	86.93	86.93	86.93	0
DSVGVIGGPFWSVPTGR	23	B6THU9	N-Term(iTRAQ4plex)	1875.02							86.92	86.92	86.92	0
VVSYSVVDGELADFYK	59	Q19VG6	N-Term(iTRAQ4plex); K16(iTRAQ4plex)	2079.09	1.00217	0.996112	1.00053	1.02382	1.03544	1.02627	86.92	86.92	86.92	0
GLTFDSGGYNIK	17	K7VTA2;C0P2V1	N-Term(iTRAQ4plex); K12(iTRAQ4plex)	1559.83							86.89	86.89	86.89	0
DPCEPLTIDEIADR	3	B4FQC6	N-Term(iTRAQ4plex); C3(Carbamidomethyl)	1787.86	0.948911	0.945804	0.967077	1.2431	1.24407	1.26108	86.88	86.88	86.88	0
NVLTNFWGMNFTTDK	3	B6T834;B6UG10;B4FAV3	N-Term(iTRAQ4plex); M9(Oxidation); K15(iTRAQ4plex)	2092.04							86.88	86.88	86.88	0
LVGDVCYEEASK	8	B6SJR7	N-Term(iTRAQ4plex); C6(Carbamidomethyl); K12(iTRAQ4plex)	1657.83	1.01808	0.927416	1.01771	1.18111	1.08401	1.19075	86.88	60.77	86.88	0
EAPANNPGLQTEVDPATK	6	B6T8D8	N-Term(iTRAQ4plex); K18(iTRAQ4plex)	2140.11	0.877565	0.874691	0.873466	1.20805	1.209	1.21839	86.87	86.87	86.87	0
VALCQLSVTADK	8	B6TGE6;B6SKS2	N-Term(iTRAQ4plex); C4(Carbamidomethyl); K12(iTRAQ4plex)	1592.9							86.85	86.85	86.85	0
DNNAAHASEALR	24	B4FPT8	N-Term(iTRAQ4plex)	1412.7	0.79632	0.884429	0.891207	1.10225	0.977909	0.97902	86.85	86.85	86.85	0
IYAFNEGNYALWDDK	13	B6TSK5	N-Term(iTRAQ4plex); K15(iTRAQ4plex)	2107.04	1.27114	1.12328	1.32019	0.939155	0.946758	0.943707	86.84	86.84	86.84	0
AALPVGTVSGAPK	5	B4F8P4	N-Term(iTRAQ4plex); K13(iTRAQ4plex)	1455.88	0.978001	0.754513	0.978733	0.939724	0.945471	0.93891	86.83	86.83	86.83	0
MIADVLLDDALK	9	B6TU74;K7VH97	N-Term(iTRAQ4plex); K12(iTRAQ4plex)	1604.92							86.83	86.83	86.83	0
VIFASGSPFDPVEYDGK	3	K7VIE9	N-Term(iTRAQ4plex); K17(iTRAQ4plex)	2116.08	0.826709	0.824002	0.803408	1.01923	1.02003	1.0197	86.83	86.83	86.83	0
VVDAPEILAVIGK	6	B6T9G1;B4FVL1	N-Term(iTRAQ4plex); K13(iTRAQ4plex)	1611.99							86.82	86.82	86.82	0
ADEESPAEPAPTAEGEGAVATKPK	33	B6TH55	N-Term(iTRAQ4plex); K22(iTRAQ4plex); K24(iTRAQ4plex)	2784.43	1.09564	1.09205	1.13712	0.939087	0.939827	0.951954	86.8	86.8	86.8	0
NAVFGDSSALSPGGVR	28	B4FBF4;C0HIV2	N-Term(iTRAQ4plex)	1677.87							86.79	86.79	86.79	0
EAGTTMDVVAAQTK	9	B6SMV7	N-Term(iTRAQ4plex); K14(iTRAQ4plex)	1709.91	0.929734	0.92669	0.856605	1.07018	1.07102	1.07189	86.77	86.77	86.77	0
TAVATDTILNQK	58	P05022	N-Term(iTRAQ4plex); K12(iTRAQ4plex)	1562.9	1.47003	1.42253	1.53225	0.868124	0.848813	0.875926	86.77	82.39	86.77	0
AYQEQVISNCAK	10	B6T7Q7	N-Term(iTRAQ4plex); C10(Carbamidomethyl); K12(iTRAQ4plex)	1698.87	1.01393		1.03195	0.978699		0.982581	86.76		86.76	0
VNQTYVIATSTK	19	C0PH34;B4F9G6	N-Term(iTRAQ4plex); K12(iTRAQ4plex)	1612.92							86.75	53.59	86.75	0
EILHIQGGQCGNQIGAK	21	B6TF38;Q41783;B4F946;C0P664;Q41784;P18025;C0PA67	N-Term(iTRAQ4plex); C10(Carbamidomethyl); K17(iTRAQ4plex)	2111.13							86.74	86.74	86.74	0
GYPDTHLLEEPR	6	B4G1W8	N-Term(iTRAQ4plex)	1570.8	0.913191	0.910201	0.913184	1.00016	1.00095	1.00185	86.73	86.73	86.73	0
FSNACGAICTTK	12	B6TPJ8;B6TB29	N-Term(iTRAQ4plex); C5(Carbamidomethyl); C9(Carbamidomethyl); K12(iTRAQ4plex)	1617.8							86.72		86.72	0
TSIDEDVYNQLVER	9	Q38JE7	N-Term(iTRAQ4plex)	1824.91	1.04205	1.03864	1.04555	0.849845	0.850514	0.847721	86.71	86.71	86.71	0
TAVDFIASHPQAK	15	B6TEM6	N-Term(iTRAQ4plex); K13(iTRAQ4plex)	1672.92	1.01709	1.01376	0.974326	0.978759	0.97953	0.977583	86.71	86.71	86.71	0
TQPPVANLEELK	6	C4J4E4	N-Term(iTRAQ4plex); K12(iTRAQ4plex)	1626.93	1.14886	1.1451	1.16281	1.13335	1.13424	1.14137	86.7	86.7	86.7	0
VAEAYEASPPEVK	11	B4FUC4	N-Term(iTRAQ4plex); K13(iTRAQ4plex)	1677.9	1.08743	1.09445	1.03227	1.03614	1.03557	1.03733	86.69	86.69	86.69	0
AGGALGMVDEQK	2	B6TPK4	N-Term(iTRAQ4plex); K12(iTRAQ4plex)	1463.78	1.1295		1.15123	0.953225		0.955193	86.69		86.69	0
LGMLSITSGANPVSVK	6	B6SXW8	N-Term(iTRAQ4plex); M3(Oxidation); K16(iTRAQ4plex)	1878.06	1.14409	1.14034	1.14184	0.974864	0.975631	0.97492	86.68	86.68	86.68	0
TQGVDIAAYGSSK	16	B4FBC2	N-Term(iTRAQ4plex); K13(iTRAQ4plex)	1584.84	0.962081	0.96998	0.944268	0.949756	1.0353	0.947707	86.67	69.57	86.67	0
SIGSNAVDAVQK	2	B6SRI7	N-Term(iTRAQ4plex); K12(iTRAQ4plex)	1476.83	1.00702		1.01874	0.919158		0.918914	86.67		86.67	0
AAVEEGIVVGGGCTLLR	274	C0P530;K7UCB5;K7UGR2	N-Term(iTRAQ4plex); C13(Carbamidomethyl)	1845							86.65	86.65	86.65	0
SLMDDEAVAVGGANHSHATK	6	C0PM18	N-Term(iTRAQ4plex); K20(iTRAQ4plex)	2298.14	0.886625	0.883722	0.892361	1.05745	1.05829	1.06277	86.61	86.61	86.61	0
GSSVGDAGGAADR	31	K7VQA7;B4FZM3;F8UV61	N-Term(iTRAQ4plex)	1263.6							86.6	85.01	86.6	0
IMQAQTLSDSSK	4	B6U0V6;B8A0P3	N-Term(iTRAQ4plex); K12(iTRAQ4plex)	1596.85							86.6		86.6	0
ALENEYGSGEIVK	2	B6T6X0	N-Term(iTRAQ4plex); K13(iTRAQ4plex)	1696.9	0.98329		0.975964	1.12621		1.13196	86.6		86.6	0
EINLSNQEDLEELQK	6	K7W829	N-Term(iTRAQ4plex); K15(iTRAQ4plex)	2090.07	1.04151	1.0381	1.04826	1.10201	1.10288	1.10837	86.58	86.58	86.58	0
VVDSPCCLVTGEYGWTANMER	6	C3UZ63;C1K9J1	N-Term(iTRAQ4plex); C6(Carbamidomethyl); C7(Carbamidomethyl); M19(Oxidation)	2604.17							86.57	86.57	86.57	0
VDAIIETLENDEQK	6	K7UGR2	N-Term(iTRAQ4plex); K14(iTRAQ4plex)	1905	1.01816	1.01482	1.0135	1.11043	1.11131	1.1159	86.57	86.57	86.57	0
EAGSTMDVVAAQTK	30	P12863;B4FHH4	N-Term(iTRAQ4plex); K14(iTRAQ4plex)	1695.89							86.56	86.56	86.56	0
ELGEGGIDNYLSVK	6	C0P9J6;Q53CF4	N-Term(iTRAQ4plex); K14(iTRAQ4plex)	1781.95							86.56	86.56	86.56	0
TGSLVSLSEQELIDCDR	3	B4FYA3	N-Term(iTRAQ4plex); C15(Carbamidomethyl)	2066.02	1.15885	1.15505	1.17309	1.22254	1.2235	1.23477	86.55	86.55	86.55	0
EGGGTVGIVDYTNYDDMK	6	Q64HC2	N-Term(iTRAQ4plex); K18(iTRAQ4plex)	2222.05	1.0955	1.09192	1.08663	1.09476	1.09563	1.09887	86.54	86.54	86.54	0
AVNQVWQVGASSTAGAPDK	6	K7UCC8	N-Term(iTRAQ4plex); K19(iTRAQ4plex)	2174.15	0.940346	0.937267	0.924368	0.822993	0.823641	0.81697	86.53	86.53	86.53	0
DADTMNFADIEK	11	K7U2T4;B6TRW8	N-Term(iTRAQ4plex); K12(iTRAQ4plex)	1657.8							86.53	83.81	86.53	0
HIIGENDEFIGK	24	B4F820;B4FDF4	N-Term(iTRAQ4plex); K12(iTRAQ4plex)	1659.91							86.52	86.52	87.1	0
SALMTTAYNLDNSGETIK	6	B7ZYS5	N-Term(iTRAQ4plex); K18(iTRAQ4plex)	2217.13	1.06866	1.06516	1.05842	1.15513	1.15604	1.1618	86.51	86.51	86.51	0
TLSGPVTDPSK	18	B4G1P1	N-Term(iTRAQ4plex); K11(iTRAQ4plex)	1389.78	1.13626	1.10942	1.12493	0.974103	0.987291	0.973519	86.5	86.5	86.5	0
EFDNETPYTIMFGPDK	9	B4FAK8;B6TNF1	N-Term(iTRAQ4plex); K16(iTRAQ4plex)	2192.05							86.48	86.48	86.48	0
GPVIDEAALVEHLK	18	B4FLP0	N-Term(iTRAQ4plex); K14(iTRAQ4plex)	1779.03	0.941313	0.93823	0.947036	1.0757	1.07655	1.08082	86.48	86.48	86.48	0
NFDYVVVNAQGK	3	B4FQ35	N-Term(iTRAQ4plex); K12(iTRAQ4plex)	1641.9	1.12811	1.12442	1.14896	0.959003	0.959758	0.961021	86.46	86.46	86.46	0
SLATSDQQDASGNK	2	K7ULU1	N-Term(iTRAQ4plex); K14(iTRAQ4plex)	1709.85	0.803877		0.794255	1.16916		1.17716	86.45		86.45	0
VGAINVVCSAPEVADR	18	B6T9J4	N-Term(iTRAQ4plex); C8(Carbamidomethyl)	1800.94	1.17815	1.18231	1.20552	1.04179	1.01018	1.01406	86.44	86.44	86.44	0
ILDVVYNASNNELVR	82	C0PCV2;B4FGG1	N-Term(iTRAQ4plex)	1863.04							86.44	86.44	86.44	0
TLAENSGLDTQDVIVSLQNEHDR	2	B4FF57;B6U118	N-Term(iTRAQ4plex)	2698.33							86.43		86.43	0
MQVQGQGSSVTK	2	K7UV76	N-Term(iTRAQ4plex); K12(iTRAQ4plex)	1537.83	0.844386		0.839236	1.07216		1.07637	86.41		86.41	0
SESTGFYEEATTDSFGR	3	K7VC25	N-Term(iTRAQ4plex)	2027.89	1.20217	1.19824	1.19983	1.22424	1.2252	1.23422	86.4	86.4	86.4	0
ATPSLLGEQGEDTEWVTVK	6	B4FA21	N-Term(iTRAQ4plex); K19(iTRAQ4plex)	2348.24	0.898052	0.895112	0.903572	1.05246	1.05328	1.05737	86.37	86.37	86.37	0
GYVDMSTVDAATSTK	6	B6T4X5	N-Term(iTRAQ4plex); K15(iTRAQ4plex)	1833.92	0.957591	0.954456	0.956629	1.0358	1.03662	1.03857	86.33	86.33	86.33	0
AIDYLYSGIPENVEAQPVAR	3	B6TKL2	N-Term(iTRAQ4plex)	2349.22	0.971817	0.968634	0.973966	1.03361	1.03442	1.03661	86.32	86.32	86.32	0
GSALSALQGNNDEIGK	11	B4FSJ2;B4FVB2	N-Term(iTRAQ4plex); K16(iTRAQ4plex)	1861.99							86.32	81.94	86.32	0
ALDVIPLLTPEVVDR	51	B6T7A1	N-Term(iTRAQ4plex)	1794.09	0.739566	0.737144	0.732274	0.954728	0.95548	0.954265	86.31	86.31	86.31	0
SGVGVASMGVMRPELVMK	16	B6SK76	N-Term(iTRAQ4plex); K18(iTRAQ4plex)	2136.15	1.12548	1.16876	0.968404	0.931083	0.944157	0.926414	86.31	19.02	86.31	0
LGGGVSMANAANIPGK	5	B6THL4	N-Term(iTRAQ4plex); K16(iTRAQ4plex)	1744.96	0.957929	0.947773	0.912665	0.846182	0.882928	0.839924	86.26	73.08	86.26	0
LADFGAAISGANK	4	P93648	N-Term(iTRAQ4plex); K13(iTRAQ4plex)	1522.84	0.994838		0.94097	0.962431		0.959751	86.26		86.26	0
DTQEMINVAAK	3	K7TH21	N-Term(iTRAQ4plex); K11(iTRAQ4plex)	1507.8	1.21305	1.20908	1.21673	1.11931	1.12019	1.12505	86.24	86.24	86.24	0
SAVENSTSDYDKEK	16	Q43298	N-Term(iTRAQ4plex); K12(iTRAQ4plex); K14(iTRAQ4plex)	2005.01	1.06385	1.06037	1.01292	1.0664	1.06724	1.06786	86.23	86.23	86.23	1
FANACGAITTTK	7	Q6XZ79	N-Term(iTRAQ4plex); C5(Carbamidomethyl); K12(iTRAQ4plex)	1542.82	1.09565	1.09206	1.09493	1.02432	1.0908	1.02446	86.23	68.46	86.23	0
YLYTLCVHDADK	6	B6SIV4	N-Term(iTRAQ4plex); C6(Carbamidomethyl); K12(iTRAQ4plex)	1785.91	1.08125	1.07771	1.07438	1.02418	1.02499	1.0265	86.21	86.21	86.21	0
FVQAGSEVSALLGR	483	P00827	N-Term(iTRAQ4plex)	1577.91	1.3564	1.35932	1.40356	0.767692	0.763325	0.770931	86.19	86.19	86.42	0
YLQQLVMESLGK	3	B4FQC6;C0PAU7	N-Term(iTRAQ4plex); M7(Oxidation); K12(iTRAQ4plex)	1712.95							86.19	86.19	86.19	0
EVVAIASNALETFK	6	C0HFG9	N-Term(iTRAQ4plex); K14(iTRAQ4plex)	1780.01	0.915748	0.91275	0.919002	1.04574	1.04657	1.04982	86.19	86.19	86.19	0
VAQWMLQTPGATSYMGCIGK	3	Q9XGC6;K7UH13	N-Term(iTRAQ4plex); C17(Carbamidomethyl); K20(iTRAQ4plex)	2487.24							86.19	86.19	86.19	0
SPGNTNNPAGSAVTAANVDK	9	B6TWH9	N-Term(iTRAQ4plex); K20(iTRAQ4plex)	2173.11	0.764595	0.762091	0.730209	1.16064	1.16155	1.16623	86.16	86.16	86.16	0
VSNIIFVDSPVGTGFSYAK	3	B6TG69	N-Term(iTRAQ4plex); K19(iTRAQ4plex)	2289.23	1.0105	1.00719	1.00893	1.06352	1.06436	1.06712	86.15	86.15	86.15	0
ASFAGDLNFYGK	4	B4G066	N-Term(iTRAQ4plex); K12(iTRAQ4plex)	1577.82	0.918434		0.901886	1.04141		1.04305	86.14		86.14	0
VILSDANVPGEGEHK	6	K7UB09	N-Term(iTRAQ4plex); K15(iTRAQ4plex)	1853	1.13949	1.13576	1.15254	1.11657	1.11745	1.12474	86.13	86.13	86.13	0
TDALDAAGNTTAAIGK	11	C0PDM0;B8A390;K7URL6;Q5K3Q7;K7VRI2	N-Term(iTRAQ4plex); K16(iTRAQ4plex)	1777.95							86.12	86.12	86.12	0
QPSDDEPFSGLAFK	20	K7UKK5	N-Term(iTRAQ4plex); K14(iTRAQ4plex)	1825.93	0.879669	0.843078	0.889215	1.07378	1.07733	1.08212	86.12	86.12	86.12	0
EADFTTDDMILDK	6	K7W9C9	N-Term(iTRAQ4plex); K13(iTRAQ4plex)	1801.88	1.03417	1.03078	1.07145	0.959377	0.960133	0.982033	86.11	86.11	86.11	0
GIAGSAGNIMQGMGK	2	B4FWX1;K7TFQ9	N-Term(iTRAQ4plex); K15(iTRAQ4plex)	1679.88							86.11		86.11	0
IDTTTPIEETIGELKK	15	K7UZN5	N-Term(iTRAQ4plex); K15(iTRAQ4plex); K16(iTRAQ4plex)	2220.28	0.992688	0.989438	0.984333	1.00331	1.0041	1.00401	86.1	86.1	86.1	1
WSAELAAACEIWK	1779	P00874	N-Term(iTRAQ4plex); C9(Carbamidomethyl); K13(iTRAQ4plex)	1822.94	0.89377	0.894453	0.919211	0.939587	0.979115	0.952341	86.1	84.33	86.1	0
HTPGTFTNQLQTSFSEPR	38	B4G194;B4FZ84;B6T6X2	N-Term(iTRAQ4plex)	2192.08							86.09	86.09	86.09	0
DVADALLLTYEKPEASGR	6	B6TY10	N-Term(iTRAQ4plex); K12(iTRAQ4plex)	2236.21	0.98717		1.00032	1.16869		1.18168	86.09		86.09	0
VLQTEIVDEQEK	3	Q6GUH9	N-Term(iTRAQ4plex); K12(iTRAQ4plex)	1718.94	1.15168	1.14791	1.16965	1.30568	1.30671	1.3231	86.06	86.06	86.06	0
ASAPEEPAAVEEK	5	B6SLM7	N-Term(iTRAQ4plex); K13(iTRAQ4plex)	1615.84	0.90052	0.838313	0.871189	1.10304	1.10199	1.10643	86.06	77.02	86.06	0
EAGVGLAGENALPR	3	B6SXN4	N-Term(iTRAQ4plex)	1497.81	1.39277	1.38821	1.39985	1.12958	1.13047	1.13546	86.04	86.04	86.04	0
VVSTNITENIVK	8	P08530	N-Term(iTRAQ4plex); K12(iTRAQ4plex)	1604.95	1.20161	1.1906	1.24833	0.815549	0.792597	0.818436	86.04	86.04	86.04	0
TTLVANTSNMPVAAR	23	C0PHC0	N-Term(iTRAQ4plex)	1689.91	1.28195	1.32651	1.34203	1.00079	0.990174	0.991335	86.04	86.04	86.04	0
VISDFMIQGGDFDK	8	B6TCE9;K7UJH1	N-Term(iTRAQ4plex); M6(Oxidation); K14(iTRAQ4plex)	1875.94							86.04	86.04	86.04	0
VSAATGYIDYEK	10	B4FBF4	N-Term(iTRAQ4plex); K12(iTRAQ4plex)	1604.84	1.18593		1.17566	1.03872		1.04021	86.04		86.04	0
QDLPNAMNAAEITDK	3	C4J8Y5	N-Term(iTRAQ4plex); K15(iTRAQ4plex)	1918.97	0.932782	0.929727	0.931506	1.02356	1.02437	1.02588	86.03	86.03	86.03	0
LLNLVDDLAVAAPGR	51	O64960	N-Term(iTRAQ4plex)	1680.98	0.991849	0.988601	0.943852	1.06766	1.0685	1.0712	86.02	86.02	86.02	0
VAPLTHAVGNVLK	6	P49133	N-Term(iTRAQ4plex); K13(iTRAQ4plex)	1606.98	1.08655	1.08299	1.12157	0.861815	0.862494	0.867527	86.01	86.01	86.01	0
LSETPGLINTSPYEDGWMIK	12	K7UCR4	N-Term(iTRAQ4plex); K20(iTRAQ4plex)	2539.31	1.19057	1.18667	1.21233	1.0898	1.09066	1.09698	86	86	86	0
IFAAADGFGQPLK	6	B6TXN0	N-Term(iTRAQ4plex); K13(iTRAQ4plex)	1622.92	1.07902	1.07549	1.0764	0.990584	0.991364	0.990959	85.98	85.98	85.98	0
SAFLSAVNAYPGFAHGGTEVEGK	4	Q6JBL4	N-Term(iTRAQ4plex); K23(iTRAQ4plex)	2597.33	1.01244		1.00774	1.07765		1.08165	85.98		85.98	0
AFPSLTYIAVNK	16	Q9SE94	N-Term(iTRAQ4plex); K12(iTRAQ4plex)	1611.93	1.09867	1.00718	1.09011	0.941185	0.939588	0.938763	85.97	79.97	85.97	0
TLHGLQPPEASIFENK	12	C0PFV1;B4FJD3	N-Term(iTRAQ4plex); K16(iTRAQ4plex)	2069.14							85.96	85.96	85.96	0
EQLEGCYLLAGIK	8	B4G1Q5	N-Term(iTRAQ4plex); C6(Carbamidomethyl); K13(iTRAQ4plex)	1781.98	0.89606	0.927078	0.919066	1.01107	1.04198	1.01735	85.94	85.94	85.94	0
NPILLLHPLGGYTK	43	B6SRJ5	N-Term(iTRAQ4plex); K14(iTRAQ4plex)	1824.1	1.12122	1.11755	1.19599	1.08546	1.08632	1.11386	85.92	85.92	85.92	0
VQACTQEEVNK	11	B4FR32	N-Term(iTRAQ4plex); C4(Carbamidomethyl); K11(iTRAQ4plex)	1593.82	1.01534	0.90011	1.00588	0.98852	1.05027	0.988447	85.92	57.91	85.92	0
AAEIEQEAPGNASTGK	6	C0PDM6	N-Term(iTRAQ4plex); K16(iTRAQ4plex)	1860.96	0.872248	0.869392	0.873159	1.0767	1.07755	1.08344	85.91	85.91	85.91	0
GQETPGEDPTMTGK	3	B4F8R5	N-Term(iTRAQ4plex); K14(iTRAQ4plex)	1735.84	0.80458	0.801945	0.794595	1.12069	1.12157	1.12649	85.9	85.9	85.9	0
DYTMENILTQLK	9	B6SK03	N-Term(iTRAQ4plex); K12(iTRAQ4plex)	1756.94	0.687495	0.685244	0.668364	1.05052	1.05135	1.05296	85.89	85.89	85.89	0
GCDGSVLIDSTANNK	19	B4FVT1	N-Term(iTRAQ4plex); C2(Carbamidomethyl); K15(iTRAQ4plex)	1838.91	0.802401	0.862051	0.78153	1.05384	1.04143	1.0567	85.89	85.13	85.89	0
FLQPSVAGFLLQK	33	B6STH5	N-Term(iTRAQ4plex); K13(iTRAQ4plex)	1736.04	1.15326	1.14819	1.18201	0.919903	0.919438	0.922897	85.88	85.88	85.88	0
DATDDFEDVGHSTTAR	4	B4FKH7	N-Term(iTRAQ4plex)	1880.84	1.00254		0.986219	1.21288		1.22172	85.87		85.87	0
GKAPITQQLPGESDAEYADFSSK	6	K7W9C9	N-Term(iTRAQ4plex); K2(iTRAQ4plex); K23(iTRAQ4plex)	2871.48	0.739394	0.736973	0.747011	1.04463	1.04546	1.05218	85.83	85.83	85.83	1
AGPALLSGPIFATFEK	12	B6TK17	N-Term(iTRAQ4plex); K16(iTRAQ4plex)	1907.09	0.816895	0.81422	0.799817	1.07618	1.07703	1.08011	85.81	85.81	85.81	0
FLADGSGAYTK	22	B4FN24	N-Term(iTRAQ4plex); K11(iTRAQ4plex)	1417.76	1.00578	0.996513	0.99227	0.933637	0.920452	0.932443	85.81	65.64	85.81	0
GILASDESTGTIGK	14	B6SSU6	N-Term(iTRAQ4plex); K14(iTRAQ4plex)	1636.9	0.930516	0.837339	0.956078	1.06784	1.07265	1.08376	85.79	85.79	85.79	0
ELVSNASDALDK	11	K7V364;B8A158;C0PDG3	N-Term(iTRAQ4plex); K12(iTRAQ4plex)	1549.83							85.77	85.77	85.77	0
GFGFITYSDPAVVDK	3	B4FMA8	N-Term(iTRAQ4plex); K15(iTRAQ4plex)	1904	0.882951	0.88006	0.883469	1.03163	1.03244	1.0348	85.77	85.77	85.77	0
GDVSASDCASCLADAAK	6	B6SUE5	N-Term(iTRAQ4plex); C8(Carbamidomethyl); C11(Carbamidomethyl); K17(iTRAQ4plex)	1985.91	0.749691	0.747236	0.728208	1.15977	1.16069	1.16641	85.73	85.73	85.73	0
VLVTGLPSSASWQDLK	3	Q64HC2	N-Term(iTRAQ4plex); K16(iTRAQ4plex)	1989.12	1.20502	1.20107	1.19383	0.943258	0.944001	0.941118	85.72	85.72	85.72	0
AWNFTDLALPNDLIK	18	B7ZZ50	N-Term(iTRAQ4plex); K15(iTRAQ4plex)	2019.11	4.98805	4.97172	5.4845	1.0105	1.01129	1.02806	85.72	85.72	85.72	0
AFDDVNHQLQTK	12	B4FS99	N-Term(iTRAQ4plex); K12(iTRAQ4plex)	1703.9	0.812018	0.809359	0.798843	0.986465	0.987242	0.986151	85.7	85.7	85.7	0
GLLNDQTLPLLTDSALR	48	B6T3E6;B4FGJ8;B6SGQ2	N-Term(iTRAQ4plex)	1984.12							85.68	85.68	85.68	0
VGQPSHGGGGASTASPR	6	B6TN35	N-Term(iTRAQ4plex)	1666.84	0.78332	0.780755	0.752289	1.01901	1.01981	1.01945	85.67	85.67	85.67	0
EIAPIMSAYWEK	6	B6TNB5	N-Term(iTRAQ4plex); K12(iTRAQ4plex)	1725.91	0.838083	0.835338	0.82075	0.99063	0.99141	0.990407	85.66	85.66	85.66	0
VLGAFLEGGSPDENK	13	C4J4E4	N-Term(iTRAQ4plex); K15(iTRAQ4plex)	1820.96	1.21079	1.14101	1.21156	1.03699	1.03781	1.03825	85.66	85.66	85.66	0
LEVPDGAVFENK	18	B4F8W6	N-Term(iTRAQ4plex); K12(iTRAQ4plex)	1605.87	0.94274	0.903181	0.944595	1.04499	1.04323	1.0481	85.64	56.1	85.64	0
TLTAGQNPTVVDTDVGR	3	B6SKS2	N-Term(iTRAQ4plex)	1887.98	1.488	1.48313	1.50653	0.558468	0.558908	0.54606	85.63	85.63	85.63	0
ISTMTADDYFEK	7	B4FS99	N-Term(iTRAQ4plex); K12(iTRAQ4plex)	1708.83	1.17474		1.23632	1.04465		1.03965	85.63		85.63	0
LCLTSSPDVSCSTK	3	B8A287	N-Term(iTRAQ4plex); C2(Carbamidomethyl); C11(Carbamidomethyl); K14(iTRAQ4plex)	1842.91	0.927038	0.924003	0.926326	1.13578	1.13667	1.14299	85.62	85.62	85.62	0
QALALLQDNYPEFVAK	9	B4FBC9;K7V3B1	N-Term(iTRAQ4plex); K16(iTRAQ4plex)	2108.17							85.62	85.62	85.62	0
TAISHVQNLIAGVTK	6	B6TH42	N-Term(iTRAQ4plex); K15(iTRAQ4plex)	1840.08	1.01837	1.01503	1.00426	0.970628	0.971392	0.969591	85.6	85.6	85.6	0
GPTMLQGSYSPAFPLK	6	B6T4X5	N-Term(iTRAQ4plex); K16(iTRAQ4plex)	1982.07	0.897642	0.894703	0.896807	1.03547	1.03628	1.03852	85.59	85.59	85.59	0
GKNECGIEEGVVAGMPSTK	8	B6TLR9	N-Term(iTRAQ4plex); K2(iTRAQ4plex); C5(Carbamidomethyl); K19(iTRAQ4plex)	2395.24	0.855751	0.852948	0.780688	1.00048	1.00127	1.20225	85.59	85.59	85.59	1
AADSSSPPTVPASAAGK	6	B6TPW9	N-Term(iTRAQ4plex); K17(iTRAQ4plex)	1801.95	0.689414	0.687157	0.693391	1.11481	1.11569	1.12499	85.56	85.56	85.56	0
IVALLGYDTGSNPPQR	6	B4G004	N-Term(iTRAQ4plex)	1845	1.21133	1.20736	1.13435	1.10476	1.10563	1.10698	85.56	85.56	85.56	0
SSDLSAASQMFYK	4	K7W2V5	N-Term(iTRAQ4plex); K13(iTRAQ4plex)	1722.86	1.01639		0.989864	0.984316		0.983177	85.56		85.56	0
NQAVVDENVEK	16	P46420	N-Term(iTRAQ4plex); K11(iTRAQ4plex)	1532.82	0.948163	0.908346	0.780064	1.07309	0.975307	1.07318	85.54	79.63	85.54	0
FDMGGSAAVFGAAK	3	K7VTA2;C0P2V1	N-Term(iTRAQ4plex); M3(Oxidation); K14(iTRAQ4plex)	1632.83							85.53	85.53	85.53	0
TVVVTEEETATK	6	C0P4T2	N-Term(iTRAQ4plex); K12(iTRAQ4plex)	1594.87	1.09565	1.09206	1.10013	1.13677	1.13766	1.14425	85.52	85.52	85.52	0
DEVTAQDLWWGK	9	C0P3W9	N-Term(iTRAQ4plex); K12(iTRAQ4plex)	1735.89	1.02732	0.703502	1.0625	0.935671	0.935255	0.951649	85.51	56.71	85.51	0
SGAGDDYDSGYNSK	19	B6UCP6	N-Term(iTRAQ4plex); K14(iTRAQ4plex)	1723.76	1.02693	1.0797	0.990339	0.993654	0.925578	1.00977	85.5	89.92	89.92	0
VEVITPEEHLGDVIGDLNSR	18	K7UKK5	N-Term(iTRAQ4plex)	2336.23	1.04762		1.06953	1.06506		1.07285	85.5		85.5	0
VLNQLLTEMDGMNAK	19	K7VQA7;B4FZM3;F8UV61	N-Term(iTRAQ4plex); K15(iTRAQ4plex)	1965.04							85.49	85.49	85.49	0
VALYGTTVDTTNMK	3	B4FT12	N-Term(iTRAQ4plex); K14(iTRAQ4plex)	1801.96	0.992789	0.989538	0.97097	1.02437	1.02518	1.02495	85.46	85.46	85.46	0
AGAAGSPAALEVLGFDAK	3	C0P9T2	N-Term(iTRAQ4plex); K18(iTRAQ4plex)	1933.07	0.986871	0.98364	0.999079	1.11069	1.11156	1.11887	85.46	85.46	85.46	0
TLYDAVQSIKPTVLIGTSGVGR	182	B4F8P6	N-Term(iTRAQ4plex); K10(iTRAQ4plex)	2563.47	1.3558	1.22227	1.41345	0.974125	0.995535	0.982383	85.46	51.58	85.46	0
SAIENSTSDYDKEK	19	P29185	N-Term(iTRAQ4plex); K12(iTRAQ4plex); K14(iTRAQ4plex)	2019.03	0.999535	1.02026	0.991614	1.07645	1.06099	1.06048	85.45	85.45	85.45	1
LVGVEAAGHGVDTDK	6	K7TR93	N-Term(iTRAQ4plex); K15(iTRAQ4plex)	1755.94	1.11053	1.10689	1.10925	1.07646	1.0773	1.08034	85.44	85.44	85.44	0
VYVVGGHVTCVK	6	Q84Y01	N-Term(iTRAQ4plex); C10(Carbamidomethyl); K12(iTRAQ4plex)	1605.9	0.880493	0.87761	0.869827	1.03428	1.0351	1.03625	85.44	85.44	85.44	0
GFGFVTMSTIEEADK	16	B4F8L8	N-Term(iTRAQ4plex); K15(iTRAQ4plex)	1919.96	0.996912	0.977247	1.00446	1.03529	0.996844	1.00401	85.43	85.43	85.43	0
SHIGGAAVSAAK	3	B6SKB7	N-Term(iTRAQ4plex); K12(iTRAQ4plex)	1356.78	1.21656	1.21257	1.20416	1.05867	1.05951	1.06078	85.43	85.43	85.43	0
GPSSGNLPAALDVEIR	3	B6T540	N-Term(iTRAQ4plex)	1739.94	0.982224	0.979008	0.964441	1.18818	1.18912	1.1958	85.38	85.38	85.38	0
FGDDDPTAVEGSVAPQK	6	K7UWX4	N-Term(iTRAQ4plex); K17(iTRAQ4plex)	2021	1.45213	1.44738	1.47964	1.14246	1.14336	1.1507	85.36	85.36	85.36	0
QPFVIGVSGGTASGK	3	B6T7J2	N-Term(iTRAQ4plex); K15(iTRAQ4plex)	1692.95	0.954584	0.951458	0.95792	1.03554	1.03636	1.03889	85.35	85.35	85.35	0
VETQGICTGHTLMDQGLK	9	K7TUY1;B6THD4	N-Term(iTRAQ4plex); C7(Carbamidomethyl); K18(iTRAQ4plex)	2276.17							85.35	85.35	85.35	0
EGLAPINLIVEDK	6	B4FA16	N-Term(iTRAQ4plex); K13(iTRAQ4plex)	1698.99	0.886136	0.883234	0.89491	1.06414	1.06498	1.0705	85.34	85.34	85.34	0
TISACSNEISEGCK	2	B6U0J6	N-Term(iTRAQ4plex); C5(Carbamidomethyl); C13(Carbamidomethyl); K14(iTRAQ4plex)	1843.88	0.793777		0.748324	1.00457		1.00356	85.34		85.34	0
LEEVYGSYDAPSQK	14	C0P455	N-Term(iTRAQ4plex); K14(iTRAQ4plex)	1873.95	1.19741	1.26853	1.17983	0.991076	0.876066	0.991636	85.33	85.33	85.33	0
EYETVQSDASLLASGK	6	C0P7J4	N-Term(iTRAQ4plex); K16(iTRAQ4plex)	1986.03	0.933237	0.930182	0.925548	1.09461	1.09547	1.09925	85.33	85.33	85.33	0
AIADGSLLDLLR	333	Q84KR7	N-Term(iTRAQ4plex)	1400.82	0.806003	0.804317	0.831049	0.970863	0.964481	0.98363	85.32	85.32	85.32	0
SDIIVSPSILSANFAK	15	C0HIC1	N-Term(iTRAQ4plex); K16(iTRAQ4plex)	1950.12	1.11394	1.11029	1.14683	0.891899	0.892601	0.904304	85.32	85.32	85.32	0
EAFAAPGLGYVDIPNAQIR	6	B6TUA2	N-Term(iTRAQ4plex)	2146.13	1.05589	1.05243	1.05225	1.01814	1.01894	1.01956	85.28	85.28	85.28	0
YLQQLVMESLGK	12	B4FQC6;C0PAU7	N-Term(iTRAQ4plex); K12(iTRAQ4plex)	1696.96							85.28	85.28	85.28	0
CFGENYVQELIDK	3	B4FAQ2	N-Term(iTRAQ4plex); C1(Carbamidomethyl); K13(iTRAQ4plex)	1902.95	1.0532	1.04975	1.04516	1.0471	1.04792	1.04931	85.27	85.27	85.27	0
VSFIVDDAADSVKPVTYVK	14	B6SL10	N-Term(iTRAQ4plex); K13(iTRAQ4plex); K19(iTRAQ4plex)	2485.4	0.952014	0.948897	0.96572	1.05188	1.05271	1.12002	85.25	85.25	85.25	0
GLDVDXLYVSHIQVNQAQK	12	B6UDY2	N-Term(iTRAQ4plex); X6(D); K19(iTRAQ4plex)	2430.31	0.881564	0.870623	0.884334	1.07102	1.03164	1.07627	85.24	58.4	85.24	0
QLQAEDVVVTGK	6	B4FUZ5	N-Term(iTRAQ4plex); K12(iTRAQ4plex)	1574.9	0.924724	0.921696	0.951864	0.891912	0.892614	0.901418	85.23	85.23	85.23	0
ITSPASTSGALPTSEIEER	3	B4FJF2	N-Term(iTRAQ4plex)	2090.07	1.15318	1.14941	1.12353	1.11969	1.12057	1.12358	85.21	85.21	85.21	0
SCTTEGSTSFLEK	2	B4FJU6	N-Term(iTRAQ4plex); C2(Carbamidomethyl); K13(iTRAQ4plex)	1734.85	1.03469		1.02852	1.07649		1.0801	85.21		85.21	0
EEPAVIESYYNK	17	K7V763	N-Term(iTRAQ4plex); K12(iTRAQ4plex)	1729.89	0.97875	0.956082	0.973608	1.00918	1.03601	1.04599	85.2	84.7	84.7	0
DGASGYGDAGGEDVR	3	C0P8S9	N-Term(iTRAQ4plex)	1569.69	0.814213	0.811547	0.781303	1.25306	1.25405	1.26284	85.18	85.18	85.18	0
EVILPDSVVEASK	6	K7VKP3	N-Term(iTRAQ4plex); K13(iTRAQ4plex)	1673.96	0.800258	0.797638	0.786876	1.11494	1.11582	1.12013	85.18	85.18	85.18	0
DGDVALFFGLSGTGK	198	C0P3W9;K7VNE0	N-Term(iTRAQ4plex); K15(iTRAQ4plex)	1771.95							85.18	85.18	85.18	0
MLGGGGVDGAIHQAAGPELVQACR	2	B6T7H7	N-Term(iTRAQ4plex); C23(Carbamidomethyl)	2508.26	1.23122		1.24761	1.13079		1.13847	85.16		85.16	0
DINNITLFADNK	11	B6TF66	N-Term(iTRAQ4plex); K12(iTRAQ4plex)	1665.9	0.993703	0.94303	1.01037	0.970727	0.941461	0.97984	85.14	85.14	85.14	0
EITPPVSSTAPATGAPK	6	B6T1F1	N-Term(iTRAQ4plex); K17(iTRAQ4plex)	1912.07	0.868924	0.866078	0.85319	1.06265	1.06348	1.06528	85.13	85.13	85.13	0
GVSYEYVEEDVSNK	6	B6SS87	N-Term(iTRAQ4plex); K14(iTRAQ4plex)	1905.94	0.950739	0.947626	0.959621	1.11723	1.11811	1.12528	85.1	85.1	85.1	0
YSLAAVTNDIFTK	9	B6STQ5	N-Term(iTRAQ4plex); K13(iTRAQ4plex)	1730.96	0.974394	0.971204	0.965113	0.993226	0.994008	0.993027	85.09	85.09	85.09	0
KDNAEGQEVEAAAEETK	20	C0PCV2	N-Term(iTRAQ4plex); K1(iTRAQ4plex); K17(iTRAQ4plex)	2251.15	1.02138	0.975056	0.974915	1.11607	1.09613	1.10177	85.09	85.09	85.09	1
IVNLEALAAGTNK	2	B4FSY4;C4JC13	N-Term(iTRAQ4plex); K13(iTRAQ4plex)	1601.95							85.09		85.09	0
LVDIGTVTAQQAK	9	K7V9Q3	N-Term(iTRAQ4plex); K13(iTRAQ4plex)	1631.96	1.04878	1.04535	1.0376	1.02794	1.02875	1.03074	85.08	85.08	85.08	0
GTAAAAVVAAFPHIQR	17	B1P123;B6T9T0	N-Term(iTRAQ4plex)	1723.97							85.06	26.37	85.06	0
ITPADIEAAAGIKPK	27	B4FWQ0	N-Term(iTRAQ4plex); K13(iTRAQ4plex); K15(iTRAQ4plex)	1927.17	0.844047	0.841283	0.842228	1.05731	1.05814	1.0614	85.05	85.05	85.05	0
FGTVLENVVFDEHTR	322	C0P3W9	N-Term(iTRAQ4plex)	1906.98	1.12458	0.929624	1.16135	0.991841	1.00085	0.996272	85.05	56.91	85.05	0
EGVIQHSTINNLAIGR	30	C4J9M7;B4FM07	N-Term(iTRAQ4plex)	1866.03							85.05	42.49	85.05	0
SLESASTAIVAALK	6	Q7XYR4	N-Term(iTRAQ4plex); K14(iTRAQ4plex)	1648.97	0.859794	0.856979	0.857656	1.04827	1.0491	1.05188	85.03	85.03	85.03	0
FTTYNYMIDGK	12	B4FHK4	N-Term(iTRAQ4plex); M7(Oxidation); K11(iTRAQ4plex)	1656.82	1.43133	1.42664	1.48219	0.972317	0.973083	0.981151	85.02	85.02	85.02	0
VLTTEEIDQHLTAISERD	8	B4F7U0	N-Term(iTRAQ4plex)	2214.14	1.13622		1.13401	1.11833		1.12417	85.02		85.02	1
FFETFAAPFTK	20	O65101	N-Term(iTRAQ4plex); K11(iTRAQ4plex)	1593.86	1.20402	1.20031	1.24774	0.705075	0.67868	0.703278	84.99	84.99	84.99	0
GGGQEGDGEEEK	7	B4FL61	N-Term(iTRAQ4plex); K12(iTRAQ4plex)	1479.68	0.828427	0.8646	0.831312	1.33878	1.4006	1.35935	84.99	81.06	84.99	0
LVLEVAQHLGENMVR	275	P19023;B6SVV9	N-Term(iTRAQ4plex)	1852.03							84.99	63.17	84.99	0
MTPGHASLGK	6	B6TNB5	N-Term(iTRAQ4plex); K10(iTRAQ4plex)	1286.72	0.727083	0.724703	0.704402	1.17733	1.17825	1.1845	84.98	84.98	84.98	0
TTWPYGSGVWSK	2	B6TPP7	N-Term(iTRAQ4plex); K12(iTRAQ4plex)	1656.86	1.07706		1.06366	0.976919		0.976061	84.97		84.97	0
ELAATEIDGYCEGELIK	3	B4FSN3;B4FV74	N-Term(iTRAQ4plex); C11(Carbamidomethyl); K17(iTRAQ4plex)	2199.11							84.96	84.96	84.96	0
KPQVEESYGSEYGSGFGR	8	B4G1E6;B6T4Q5	N-Term(iTRAQ4plex); K1(iTRAQ4plex)	2265.1							84.95	84.95	84.95	0
ACGAVIVNRPEELQESDVGTR	4	B6UCD0	N-Term(iTRAQ4plex); C2(Carbamidomethyl)	2444.23	0.91777		0.905015	1.08189		1.08554	84.94		84.94	0
GELQCIGATTLDEYR	28	K7TSX2;C0PFV4	N-Term(iTRAQ4plex); C5(Carbamidomethyl)	1869.92							84.9	84.9	84.9	0
GLLDLTCQTVADMIK	42	B6T1N1	N-Term(iTRAQ4plex); C7(Carbamidomethyl); K15(iTRAQ4plex)	1966.06	0.871315	0.868462	0.870382	1.04661	1.04743	1.04951	84.88	84.88	84.88	0
STAASVTPVRPGK	6	B4FPA3;B6TJD6	N-Term(iTRAQ4plex); K13(iTRAQ4plex)	1558.91							84.88	84.88	84.88	0
VLVVANPANTNALILK	26	B6SLL8;Q08062	N-Term(iTRAQ4plex); K16(iTRAQ4plex)	1938.2							84.87	84.87	84.87	0
EYLPIEGLAAFNK	25	B6T9J4	N-Term(iTRAQ4plex); K13(iTRAQ4plex)	1752.98	0.913613	0.85624	0.929997	0.968487	0.978202	0.974558	84.87	84.87	84.87	0
ELLVGKDDELLQTDTK	15	B6T962	N-Term(iTRAQ4plex); K6(iTRAQ4plex); K16(iTRAQ4plex)	2249.26	1.01224	1.00892	1.02403	1.16121	1.16213	1.16757	84.87	84.87	84.87	1
ACTDCVSAAASQLK	2	C0PA90	N-Term(iTRAQ4plex); C2(Carbamidomethyl); C5(Carbamidomethyl); K14(iTRAQ4plex)	1769.88	0.750761		0.727506	1.01858		1.01911	84.86		84.86	0
IMANPDVAVAFQNPK	6	B8A1S6;B6TJM7	N-Term(iTRAQ4plex); K15(iTRAQ4plex)	1903.03							84.85	84.85	84.85	0
TYGFLTPEFWAETK	52	B6TNR8	N-Term(iTRAQ4plex); K14(iTRAQ4plex)	1978.02	1.0847	1.0696	1.08408	1.00857	1.01222	1.00565	84.84	84.84	84.84	0
FNLDWTDPDQSLEK	6	B4FTN5	N-Term(iTRAQ4plex); K14(iTRAQ4plex)	1995.99	0.942719	0.939632	0.930906	1.07757	1.07842	1.08099	84.84	84.84	84.84	0
MLEPSFGQPGECFAVK	3	B6THU8	N-Term(iTRAQ4plex); C12(Carbamidomethyl); K16(iTRAQ4plex)	2085.04	0.936076	0.933011	0.919179	1.10459	1.10546	1.10874	84.83	84.83	84.83	0
AGSDDVGAASANSTAASGEDLK	9	B6T1N1	N-Term(iTRAQ4plex); K22(iTRAQ4plex)	2282.1	1.07061	1.0671	1.07189	1.14768	1.14858	1.15404	84.81	84.81	84.81	0
VFAAVPSKPGAEFPNAAR	21	B6SLK4	N-Term(iTRAQ4plex); K8(iTRAQ4plex)	2117.18	1.14491	1.24269	1.13627	0.979729	0.982491	0.978619	84.81	84.81	84.81	0
VPLMTLGFEK	8	B6SZ34	N-Term(iTRAQ4plex); K10(iTRAQ4plex)	1422.83	1.03699	1.02656	1.07571	0.799721	0.79788	0.811556	84.8	84.8	84.8	0
ACPTDVLEMIPWDGCK	34	P11601	N-Term(iTRAQ4plex); C2(Carbamidomethyl); C15(Carbamidomethyl); K16(iTRAQ4plex)	2180.05	0.713802	0.693875	0.718079	0.931435	0.92648	0.950803	84.78	84.78	84.78	0
ALAATAGNVHAAVER	6	C0PFI6	N-Term(iTRAQ4plex)	1594.88	0.904005	0.901045	0.897177	0.940604	0.941345	0.939786	84.78	84.78	84.78	0
VVPQAGQVWFPDSATK	6	B4FFR9	N-Term(iTRAQ4plex); K16(iTRAQ4plex)	2018.09	0.844859	0.842093	0.820694	0.996094	0.996878	0.995744	84.77	84.77	84.77	0
VVPAASPITNAGK	6	K7UWU7	N-Term(iTRAQ4plex); K13(iTRAQ4plex)	1512.9	0.82254	0.819847	0.799522	1.12826	1.12915	1.13317	84.76	84.76	84.76	0
SQIIVDAEEFKK	9	B4FIZ5	N-Term(iTRAQ4plex); K11(iTRAQ4plex); K12(iTRAQ4plex)	1839.06	1.07982	1.07628	1.04419	1.01119	1.01198	1.01068	84.75	84.75	84.75	1
FGGFVADADVGEQAAR	12	B6TNW5	N-Term(iTRAQ4plex)	1753.86	1.12339	1.11971	1.1165	1.06906	1.0699	1.07227	84.74	84.74	84.74	0
EFLWQEGHTAFATK	12	K7UDG5	N-Term(iTRAQ4plex); K14(iTRAQ4plex)	1953.01	1.03324	1.02985	1.04167	0.999902	1.00069	1.00061	84.74	84.74	84.74	0
GHYLNATAGTCEEMIK	959	P00874	N-Term(iTRAQ4plex); C11(Carbamidomethyl); K16(iTRAQ4plex)	2083.03	0.728371	0.726513	0.747981	0.927245	0.92947	0.947646	84.72	84.72	84.72	0
EPNAMALTTANK	2	C0HJ16	N-Term(iTRAQ4plex); K12(iTRAQ4plex)	1548.83	1.29591		1.3214	0.909044		0.908367	84.71		84.71	0
TQSNPNEQNVELNR	9	P60138	N-Term(iTRAQ4plex)	1786.88	2.29079	2.28329	2.42815	0.683445	0.683983	0.686905	84.7	84.7	84.7	0
LIQIEDPLAEATK	6	C0PF85	N-Term(iTRAQ4plex); K13(iTRAQ4plex)	1729	1.09104	1.08747	1.10015	1.01773	1.01853	1.02038	84.7	84.7	84.7	0
DEYCLCHLATGDMLR	4	B4FI76;C4J093;C0PM74	N-Term(iTRAQ4plex); C4(Carbamidomethyl); C6(Carbamidomethyl)	1997.89							84.69		84.69	0
VIETDPAEYCIVAPDTEIFCDGEPIKR	4	F8UV61	N-Term(iTRAQ4plex); C10(Carbamidomethyl); C20(Carbamidomethyl); K26(iTRAQ4plex)	3425.69	1.04095		1.03601	1.10663		1.11188	84.68		84.68	1
YCTDIGSSTSSMGSLER	3	K7TGW6	N-Term(iTRAQ4plex); C2(Carbamidomethyl)	1994.89	1.57271	1.56756	1.64323	1.03307	1.03388	1.05099	84.67	84.67	84.67	0
YTTVQFTGEVLK	15	B6T9C0	N-Term(iTRAQ4plex); K12(iTRAQ4plex)	1673.93	1.04096	1.03756	1.02888	0.975417	0.976185	0.979788	84.67	84.67	84.67	0
VAVSFTHTIK	6	P93643;B6TKB3	N-Term(iTRAQ4plex); K10(iTRAQ4plex)	1390.84							84.65	84.65	84.65	0
LTQAQLAQMINEKPQVIQEYESGK	9	B6T8B3;B4FGM4	N-Term(iTRAQ4plex); K13(iTRAQ4plex); K24(iTRAQ4plex)	3178.72							84.64	84.64	84.64	0
DAVAGGSTQTMK	22	B8A3D0	N-Term(iTRAQ4plex); K12(iTRAQ4plex)	1453.75	0.955412	1.0424	0.945147	1.01245	0.994117	1.01387	84.64	84.6	84.64	0
LVNDVGAVVNNDPEVNK	3	B5AMJ8	N-Term(iTRAQ4plex); K17(iTRAQ4plex)	2084.12	1.12996	1.12626	1.13505	1.07535	1.0762	1.07969	84.63	84.63	84.63	0
SPIVVFDDVDIDK	6	C0P9J6;Q53CF4	N-Term(iTRAQ4plex); K13(iTRAQ4plex)	1749.95							84.63	84.63	84.63	0
ASVTDFGAVGDGATLNTK	6	C4J3A3	N-Term(iTRAQ4plex); K18(iTRAQ4plex)	2012.05	1.03688	1.03348	1.05116	0.959762	0.960517	0.961942	84.62	84.62	84.62	0
GSEGYTYNYYEDLTPK	6	B6TN15	N-Term(iTRAQ4plex); K16(iTRAQ4plex)	2188.03	0.854715	0.851916	0.836855	0.992358	0.993139	0.992144	84.62	84.62	84.62	0
VCIADIQDEAGQQLR	6	B6TKU7	N-Term(iTRAQ4plex); C2(Carbamidomethyl)	1859.94	1.00792	1.00462	1.00777	1.05564	1.05648	1.05909	84.61	84.61	84.61	0
STVTSDIIEFLGK	6	B4FJJ9	N-Term(iTRAQ4plex); K13(iTRAQ4plex)	1697.96	1.04287	1.03946	1.04787	0.988935	0.989714	0.990154	84.61	84.61	84.61	0
NATLTNEKETDACPIR	9	B6U0S1	N-Term(iTRAQ4plex); K8(iTRAQ4plex); C13(Carbamidomethyl)	2121.09	1.11952	1.11586	1.06615	0.916575	0.917297	0.912191	84.61	84.61	84.61	1
HTMALTSEGK	6	B4FTT2	N-Term(iTRAQ4plex); K10(iTRAQ4plex)	1362.73	0.860099	0.857282	0.846044	1.10667	1.10754	1.11164	84.61	84.61	84.61	0
GGYEISIVDASDGR	41	P46617	N-Term(iTRAQ4plex)	1582.78	0.825994	0.82329	0.812464	0.993635	0.994417	1.02287	84.6	84.6	84.6	0
ATAGDTHLGGEDFDNR	37	B7ZZ42;K7VW90;P11143;C4J410;B6SZ69;B6U1E4	N-Term(iTRAQ4plex)	1819.83							84.6	84.6	84.6	0
SISDLIPHEIATIEK	38	K7U7Z6	N-Term(iTRAQ4plex); K15(iTRAQ4plex)	1954.12	0.868521	0.87043	0.855579	1.04244	1.05563	1.04404	84.6	84.6	84.6	0
GNGIDQASHNLTVATR	3	B6T6V5	N-Term(iTRAQ4plex)	1797.93	0.710393	0.708067	0.680017	0.991509	0.99229	0.990641	84.59	84.59	84.59	0
AGLAQLIGLAGETNVQGEEQK	21	B4FX21	N-Term(iTRAQ4plex); K21(iTRAQ4plex)	2414.32	0.942138	0.939053	0.954113	0.994482	0.995265	0.997759	84.58	84.58	84.58	0
AVVVEAVDSVQK	12	B6TJE8	N-Term(iTRAQ4plex); K12(iTRAQ4plex)	1531.9	1.08157	1.07802	1.09225	1.00015	1.00094	1.00308	84.55	84.55	84.55	0
FVINSDSPQEVEVGK	3	B6U4M6	N-Term(iTRAQ4plex); K15(iTRAQ4plex)	1936.03	1.12985	1.12615	1.10103	1.13025	1.13114	1.13463	84.55	84.55	84.55	0
GSGPSSGGHSYTPIR	5	B6TI68	N-Term(iTRAQ4plex)	1603.8	0.414979	0.648856	0.620315	1.33674	1.14301	1.14806	84.54	84.54	84.54	0
GAGDDTSVPAAGSVR	15	B6TZA6	N-Term(iTRAQ4plex)	1503.75	0.915025	0.912029	0.890711	1.021	1.0218	1.02128	84.52	84.52	84.52	0
MVDLQSSEADLAK	3	K7V0W5	N-Term(iTRAQ4plex); K13(iTRAQ4plex)	1694.88	0.744904	0.742464	0.744928	1.98705	1.98861	2.05007	84.52	84.52	84.52	0
AGLTEEQLQEQIEQR	3	C0PHQ1	N-Term(iTRAQ4plex)	1915.98	0.924072	0.921047	0.927979	1.13332	1.13421	1.14124	84.49	84.49	84.49	0
IAYVEDIAEGLEK	6	B6U8S0	N-Term(iTRAQ4plex); K13(iTRAQ4plex)	1737.95	1.04835	1.04491	1.0585	1.06198	1.06282	1.06694	84.47	84.47	84.47	0
EPITTALAQAGLLEPK	12	O23813	N-Term(iTRAQ4plex); K16(iTRAQ4plex)	1940.13	1.08311	1.07956	1.08834	0.99539	0.996174	0.996849	84.47	84.47	84.47	0
STAASGATSIASGVQTPR	8	K7UN30	N-Term(iTRAQ4plex)	1805.95	1.22424	1.22023	1.47027	1.06573	1.06657	1.03709	84.46	84.46	84.46	0
NVSQADAALK	6	B4FWI4	N-Term(iTRAQ4plex); K10(iTRAQ4plex)	1304.74	1.03427		1.01774	1.0306		1.03107	84.46		84.46	0
AIMSNEEFDNLK	2	B4FTA7	N-Term(iTRAQ4plex); K12(iTRAQ4plex)	1698.86	0.99513		1.02816	1.10617		1.1319	84.46		84.46	0
ATAATSLAAPAGDLR	14	C0P9R5	N-Term(iTRAQ4plex)	1529.85	0.815016	0.865988	0.877037	0.983081	0.994481	0.996362	84.45	84.72	84.72	0
DPSTNTDLEVQEK	3	B4FQK5	N-Term(iTRAQ4plex); K13(iTRAQ4plex)	1763.89	0.907693	0.90472	0.901296	1.21409	1.21504	1.22419	84.45	84.45	84.45	0
VCMLGDAQHVEEAER	13	C4J929	N-Term(iTRAQ4plex); C2(Carbamidomethyl)	1887.88	1.19773	1.24991	1.19949	1.23469	1.09276	1.24584	84.43	81.58	84.43	0
EELEDVLNTPLPEHPK	6	K7VWJ6;K7UMY0	N-Term(iTRAQ4plex); K16(iTRAQ4plex)	2148.14							84.42	84.42	84.42	0
FLEDHPGGDDVLLSSTAK	4	B4FKH7	N-Term(iTRAQ4plex); K18(iTRAQ4plex)	2189.13	1.09078		1.07042	1.19163		1.19945	84.41		84.41	0
EMPVVQDGPPPGGFAPVR	6	B6T2Q2	N-Term(iTRAQ4plex)	1994.02	0.9781	0.974897	0.97032	1.14997	1.15088	1.15675	84.38	84.38	84.38	0
NHTVVVTDDGK	6	B6TA37	N-Term(iTRAQ4plex); K11(iTRAQ4plex)	1472.8	1.27458	1.2704	1.25466	1.03231	1.03312	1.03314	84.38	84.38	84.38	0
AQGGPGAGPGGLGGPMDFGR	12	K7UDM8	N-Term(iTRAQ4plex); M16(Oxidation)	1915.92	0.82689	0.824182	0.844804	1.04904	1.04986	1.05928	84.37	84.37	84.37	0
EQQALLELEDTAAR	9	B6SMG8	N-Term(iTRAQ4plex)	1730.9	1.22251	1.2185	1.25235	1.07749	1.07834	1.0873	84.35	84.35	84.35	0
STSFSPATEAMSETK	3	B4F8E3	N-Term(iTRAQ4plex); K15(iTRAQ4plex)	1861.91	1.10689	1.10326	1.08603	1.07665	1.07749	1.0792	84.35	84.35	84.35	0
GLQEEFEEHAEK	12	B4FER8;B6SRG5	N-Term(iTRAQ4plex); K12(iTRAQ4plex)	1733.86							84.34	84.34	84.34	0
FSAASVAWSGK	4	B4FRI1	N-Term(iTRAQ4plex); K11(iTRAQ4plex)	1398.76	1.01395		1.00731	0.915456		0.912946	84.34		84.34	0
ELGTPDTTAQVHPGLFTK	4	B6TFA0	N-Term(iTRAQ4plex); K18(iTRAQ4plex)	2200.2	0.964047		0.972959	1.07119		1.07705	84.33		84.33	0
CQGIIALNMEDGTLHR	4	B8A0Q6	N-Term(iTRAQ4plex); C1(Carbamidomethyl)	1971.99	1.24507		1.22461	1.08249		1.0852	84.32		84.32	0
APSGSGGGVK	5	B4FUC2	N-Term(iTRAQ4plex); K10(iTRAQ4plex)	1104.63	0.911772	0.954799	0.911587	1.11595	1.11484	1.12247	84.31	52.12	84.31	0
VTTLATTSVAK	8	B6SL10	N-Term(iTRAQ4plex); K11(iTRAQ4plex)	1379.84	1.25053	1.11002	1.21525	1.00707	0.997107	1.00579	84.29	84.29	84.29	0
DCLGTIAQSGTSK	27	K7V364;B8A158	N-Term(iTRAQ4plex); C2(Carbamidomethyl); K13(iTRAQ4plex)	1625.84							84.29	84.29	84.29	0
AAEEVIFGEPEVTTGAAGDLQQITGLAK	3	B1P2H4;B1P2H3	N-Term(iTRAQ4plex); K28(iTRAQ4plex)	3103.64							84.29	84.29	84.29	0
EMYSALNAVSGHYISFGPTAPIPAK	6	B6T2V3	N-Term(iTRAQ4plex); K25(iTRAQ4plex)	2909.51	0.956913		0.978715	0.937636		0.942246	84.29		84.29	0
EYGDFPLPIALVENSGR	54	B6TBT7;Q9SBX0	N-Term(iTRAQ4plex)	2021.09							84.28	84.28	84.28	0
FASVPCGGGGVAVAAGAPAAGGAAPAAEAK	6	B4FI88	N-Term(iTRAQ4plex); C6(Carbamidomethyl); K30(iTRAQ4plex)	2798.46	1.25772	1.2536	1.2636	1.04966	1.05048	1.05278	84.28	84.28	84.28	0
TYVDLLQDLMEK	24	B8A0F1	N-Term(iTRAQ4plex); K12(iTRAQ4plex)	1755.95	1.11058	1.10694	1.12264	1.09943	1.10029	1.10531	84.28	84.28	84.28	0
MAAQTVGNSVSEFLSGFSDGK	3	B6UCC1	N-Term(iTRAQ4plex); M1(Oxidation); K21(iTRAQ4plex)	2436.2	0.992726	0.989475	0.997401	1.20247	1.20342	1.21327	84.27	84.27	84.27	0
YGCNVPLLLMNSFNTHDDTQK	36	B4FAD9;B4F8W6	N-Term(iTRAQ4plex); C3(Carbamidomethyl); K21(iTRAQ4plex)	2755.36							84.24	84.24	84.24	0
QQQHQEAYDEDEDMPGGAQR	3	C0P7S8	N-Term(iTRAQ4plex)	2476.06	1.10884	1.10521	1.11383	1.29236	1.29338	1.3069	84.21	84.21	84.21	0
ELSGTLQSEADSK	2	B6T6V4	N-Term(iTRAQ4plex); K13(iTRAQ4plex)	1652.86	1.00734		0.953092	1.02557		1.02512	84.2		84.2	0
GASYYNCQPGAEANPYSR	6	B6TU33	N-Term(iTRAQ4plex); C7(Carbamidomethyl)	2148.95	0.715451	0.713108	0.705089	1.06438	1.06522	1.06862	84.19	84.19	84.19	0
DPSQLDELHCVAK	9	B4FVN1	N-Term(iTRAQ4plex); C10(Carbamidomethyl); K13(iTRAQ4plex)	1799.92	0.977192	0.973993	0.959393	1.06821	1.06905	1.07074	84.19	84.19	84.19	0
SPNSDTYVIFGEAK	19	K7VIA7;B4FL79	N-Term(iTRAQ4plex); K14(iTRAQ4plex)	1815.93							84.17	84.17	84.17	0
FCNPELSEIVTK	6	B5AMJ8	N-Term(iTRAQ4plex); C2(Carbamidomethyl); K12(iTRAQ4plex)	1724.92	1.11319	1.10954	1.11329	1.05011	1.05094	1.05298	84.16	84.16	84.16	0
YAAISQDNGLVPIVEPEILLDGEHGIER	96	B4FTI5	N-Term(iTRAQ4plex)	3191.67	1.22397	1.28089	1.2705	0.980635	0.934816	0.986471	84.16	84.16	84.16	0
QLNSGLLLVSGPFK	15	C0PH34	N-Term(iTRAQ4plex); K14(iTRAQ4plex)	1761.04	1.11108	1.10744	1.08844	0.949645	0.950393	0.947146	84.15	84.15	84.15	0
TLAADASHDLMLK	3	B4F8X9	N-Term(iTRAQ4plex); K13(iTRAQ4plex)	1673.91	0.913869	0.910876	0.904731	1.11101	1.11188	1.11613	84.15	84.15	84.15	0
SSTDQVESKDEVVSK	5	O64409	N-Term(iTRAQ4plex); K9(iTRAQ4plex); K15(iTRAQ4plex)	2070.09	1.04546	0.997662	1.00619	1.15667	1.13028	1.13684	84.15	84.15	84.15	1
GGGPTHLAILSQPPDTINGSIR	24	Q84KR7;B4FA25	N-Term(iTRAQ4plex)	2345.27							84.15	45.53	84.15	0
VLPYADYIFGNETEAK	13	Q9XGC6	N-Term(iTRAQ4plex); K16(iTRAQ4plex)	2118.1	0.950547	0.96891	0.935562	1.02278	1.02554	1.02538	84.14	84.14	84.14	0
CEIGDSLEEFLTK	6	B6T2L2	N-Term(iTRAQ4plex); C1(Carbamidomethyl); K13(iTRAQ4plex)	1828.92	1.01532	1.012	1.04213	1.03349	1.0343	1.04396	84.12	84.12	84.12	0
ECDGVYAIGDCATINQR	6	B6SVE6	N-Term(iTRAQ4plex); C2(Carbamidomethyl); C11(Carbamidomethyl)	2085.94	1.0276	1.02424	1.00726	1.12551	1.1264	1.13023	84.11	84.11	84.11	0
ADAFEYADQVLEK	18	B6U4G5	N-Term(iTRAQ4plex); K13(iTRAQ4plex)	1786.91	1.12288	1.14225	1.15146	0.961454	0.911971	0.967715	84.1	79.35	84.1	0
LAPEYENAAK	8	A5A5E7	N-Term(iTRAQ4plex); K10(iTRAQ4plex)	1393.76	0.806507	1.09411	0.856302	1.07183	0.948528	1.06576	84.09	64.86	84.09	0
TSQGSNELLEYLK	8	K7U4C2	N-Term(iTRAQ4plex); K13(iTRAQ4plex)	1769.95	1.14273	1.08171	1.16128	1.03969	1.00068	1.04446	84.05	84.05	84.05	0
MSCLFINDLDAGAGR	203	Q9ZT00	N-Term(iTRAQ4plex); C3(Carbamidomethyl)	1783.86	1.13215	1.13312	1.16256	0.912962	0.917209	0.916173	84.04	84.04	84.04	0
YGGGANELSDGYSK	16	Q9ATM7;B6T7B8	N-Term(iTRAQ4plex); K14(iTRAQ4plex)	1705.82							84.04	66.98	84.04	0
GGTGIVAAATGTDGQIR	3	C4J6Q6	N-Term(iTRAQ4plex)	1688.9	1.15714	1.15335	1.17846	1.1406	1.1415	1.15044	84.03	84.03	84.03	0
QHALLDNLNQELSQK	9	B6T3D4	N-Term(iTRAQ4plex); K15(iTRAQ4plex)	2039.11	1.00304	0.999753	1.00632	1.07295	1.0738	1.07682	84.03	84.03	84.03	0
ANVILPSSAFSEK	16	B4F8V5;B8A3M9	N-Term(iTRAQ4plex); K13(iTRAQ4plex)	1650.93							84.03	61.6	84.03	0
NIMENCQENATVLK	5	B4F972	N-Term(iTRAQ4plex); C6(Carbamidomethyl); K14(iTRAQ4plex)	1951.98	1.26316	1.25902	1.2421	1.00906	1.00985	1.07903	84.01	84.01	84.01	0
ALHLTDTDTNPSK	3	E0XCP4	N-Term(iTRAQ4plex); K13(iTRAQ4plex)	1700.9	0.835892	0.833155	0.826745	1.03614	1.03696	1.03841	84	84	84	0
AIVWTGEELGAK	9	K7UKK5	N-Term(iTRAQ4plex); K12(iTRAQ4plex)	1561.89	0.86478	0.548997	0.87118	1.04981	1.09151	1.05529	84	52.52	84	0
SSGEASGSGSGGK	5	B6TC68	N-Term(iTRAQ4plex); K13(iTRAQ4plex)	1355.67	1.03401	1.19369	1.02839	1.06752	1.07254	1.07082	83.99	78.92	83.99	0
FASVPCGGGGGMAVAAAGPAAGGAAPAAEAK	6	Q9SM25	N-Term(iTRAQ4plex); C6(Carbamidomethyl); K31(iTRAQ4plex)	2887.44	1.06754	1.06404	1.04701	1.07227	1.07311	1.07488	83.97	83.97	83.97	0
LALETIDLAK	6	B4FPG3	N-Term(iTRAQ4plex); K10(iTRAQ4plex)	1374.85	0.886519	0.883616	0.874947	1.0654	1.06624	1.06856	83.97	83.97	83.97	0
VIQQYVENELAK	7	K7VD78	N-Term(iTRAQ4plex); K12(iTRAQ4plex)	1721.97	1.14663	1.14288	1.14757	1.05889	1.09159	1.06214	83.97	83.97	83.97	0
SVPLTEVQIAEK	6	C0P2K4	N-Term(iTRAQ4plex); K12(iTRAQ4plex)	1601.94	0.977856	0.974654	0.978114	1.00366	1.00445	1.00518	83.94	83.94	83.94	0
LAQICGIIASDEK	7	B6TYP2;B6SNC1	N-Term(iTRAQ4plex); C5(Carbamidomethyl); K13(iTRAQ4plex)	1705.93							83.93	83.93	83.93	0
LPTDEALEGQIK	6	B4FDE1	N-Term(iTRAQ4plex); K12(iTRAQ4plex)	1601.9	0.925528	0.922498	0.931723	1.09912	1.09999	1.10597	83.92	83.92	83.92	0
DIIEENLSYGSEK	12	Q7XYR4	N-Term(iTRAQ4plex); K13(iTRAQ4plex)	1784.92	0.940012	0.936934	0.949697	0.972738	0.973504	0.97495	83.92	83.92	83.92	0
SSGGLSEVEIEK	6	C4JBB8	N-Term(iTRAQ4plex); K12(iTRAQ4plex)	1522.82	0.948053		0.882581	1.13824		1.1414	83.89		83.89	0
GAGYTFGQDISEQFNHTNSLR	2	B4G1M9	N-Term(iTRAQ4plex)	2486.18	0.914499		0.913285	1.12042		1.12694	83.89		83.89	0
SAPAFIELDTK	68	P00827	N-Term(iTRAQ4plex); K11(iTRAQ4plex)	1479.83	1.06417	1.00409	1.09394	0.88153	0.863463	0.880418	83.88	84.32	84.32	0
DQNDEQEETVAAR	9	K7VXI7	N-Term(iTRAQ4plex)	1648.75	1.32687	1.32252	1.31832	1.26721	1.26821	1.27715	83.88	83.88	83.88	0
VPAAILSTYAK	8	K7UR68;C0PC06	N-Term(iTRAQ4plex); K11(iTRAQ4plex)	1421.86							83.87	83.87	83.87	0
AVCMISNNTAVAEVFSR	5	K7VKH1;P33627	N-Term(iTRAQ4plex); C3(Carbamidomethyl); M4(Oxidation)	2028.99							83.85	83.85	83.85	0
ILVQGNQVGCLLGK	6	B6UDK8	N-Term(iTRAQ4plex); C10(Carbamidomethyl); K14(iTRAQ4plex)	1787.05	0.982532	0.979315	0.968752	1.00874	1.00953	1.00921	83.83	83.83	83.83	0
YTDFLLATAAGK	6	B6SVZ5	N-Term(iTRAQ4plex); K12(iTRAQ4plex)	1558.87	1.15016	1.14639	1.13315	0.962096	0.962853	0.960434	83.82	83.82	83.82	0
IPAAAPSFESPK	12	B6TL91	N-Term(iTRAQ4plex); K12(iTRAQ4plex)	1502.85	0.891786	0.888865	0.892059	0.960256	0.961012	0.95917	83.78	83.78	83.78	0
LMMEQSSAVK	2	Q7XB40	N-Term(iTRAQ4plex); K10(iTRAQ4plex)	1411.75	0.982024		0.978574	1.0202		1.02195	83.76		83.76	0
LQELVNLVVVCGDHGNPSK	204	P49036	N-Term(iTRAQ4plex); C11(Carbamidomethyl); K19(iTRAQ4plex)	2366.27	0.933077	0.902179	0.915915	0.967707	0.942325	0.966144	83.75	82.7	83.75	0
SSAGGFLGDLVK	8	B6U7G0	N-Term(iTRAQ4plex); K12(iTRAQ4plex)	1438.81	1.12398		1.14648	1.05317		1.06077	83.75		83.75	0
ALVVINPGNPTGQVLVEENQK	6	Q5GAU1	N-Term(iTRAQ4plex); K21(iTRAQ4plex)	2507.41	1.00806	1.00476	1.0031	1.07244	1.07328	1.07641	83.74	83.74	83.74	0
YWLCAATQDSVK	23	B4FKM1;B8A2B4	N-Term(iTRAQ4plex); C4(Carbamidomethyl); K12(iTRAQ4plex)	1729.88							83.72	83.72	83.72	0
VSEMLGNVNTSSALSAFEK	6	B4F8L0	N-Term(iTRAQ4plex); M4(Oxidation); K19(iTRAQ4plex)	2288.17	1.04417	1.04075	1.05481	0.962767	0.963525	0.963794	83.72	83.72	83.72	0
TKGEAGTGNVVEAVR	20	B4FRZ2;B6SJQ3	N-Term(iTRAQ4plex); K2(iTRAQ4plex)	1775.99							83.72	83.72	83.72	1
LSALLSAADGEAGEAGGR	6	K7UP24	N-Term(iTRAQ4plex)	1788.92	1.46396	1.45917	1.48587	1.29308	1.2941	1.3083	83.7	83.7	83.7	0
LGDLDVNDQEFIEATK	3	B6TSQ9	N-Term(iTRAQ4plex); K16(iTRAQ4plex)	2095.08	0.91772	0.914715	0.896051	1.28508	1.28609	1.29702	83.7	83.7	83.7	0
LSAGIASILESK	39	B6TSN0	N-Term(iTRAQ4plex); K12(iTRAQ4plex)	1476.89	1.15706	0.81221	1.17167	0.963503	0.999868	0.963595	83.7	80.99	83.7	0
AVQSGNVQEAIEK	2	B4FSH1	N-Term(iTRAQ4plex); K13(iTRAQ4plex)	1660.92	1.22221		1.20481	1.06525		1.06738	83.69		83.69	0
DGAVAQNNVPSAPR	3	C4JC43	N-Term(iTRAQ4plex)	1539.8	0.738195	0.735778	0.730755	0.643937	0.644444	0.633791	83.68	83.68	83.68	0
GDALYAMELALALEK	101	P29036	N-Term(iTRAQ4plex); K15(iTRAQ4plex)	1896.05	0.998023	0.990153	1.00765	1.06443	1.00795	1.07019	83.66	62.25	83.66	0
VDEIFGPINESYFSVK	3	B6SQ91	N-Term(iTRAQ4plex); K16(iTRAQ4plex)	2132.12	1.18692	1.18304	1.17501	1.02665	1.02746	1.02758	83.65	83.65	83.65	0
MHANLDYNPNVDPVAPLER	11	Q9SYS1	N-Term(iTRAQ4plex)	2309.15	1.08105	1.08435	1.0944	1.18633	1.22878	1.193	83.65	44.02	83.65	0
ANFLSADDFEPALIPSK	6	B6TNF1;B4FAK8	N-Term(iTRAQ4plex); K17(iTRAQ4plex)	2123.13							83.64	83.64	83.64	0
ASALPASCCSGVK	24	B6TVI1	N-Term(iTRAQ4plex); C8(Carbamidomethyl); C9(Carbamidomethyl); K13(iTRAQ4plex)	1595.82	0.849273	0.969985	0.801705	0.930425	0.952277	0.926745	83.63	83.63	83.63	0
SDVEAAQNLFPDWELEK	6	B4FN43	N-Term(iTRAQ4plex); K17(iTRAQ4plex)	2279.15	1.05893	1.05546	1.07728	0.99393	0.994712	0.997754	83.62	83.62	83.62	0
FSLAEPSSTTTTEALK	6	B6TTG2	N-Term(iTRAQ4plex); K16(iTRAQ4plex)	1971.05	1.13344	1.12973	1.1091	1.00375	1.00455	1.0034	83.61	83.61	83.61	0
VTAIFPDAGAAALLK	6	B7ZY52	N-Term(iTRAQ4plex); K15(iTRAQ4plex)	1746.05	1.08358	1.08003	1.08788	1.00658	1.00737	1.00971	83.6	83.6	83.6	0
LALYSLEAGPEWIK	6	B6TMW7;B6TXH5;B4FEH9	N-Term(iTRAQ4plex); K14(iTRAQ4plex)	1878.06							83.6	83.6	83.6	0
LAEQYIEAFSNLAQK	44	Q9M585	N-Term(iTRAQ4plex); K15(iTRAQ4plex)	2013.09	0.962077	0.958927	0.928586	1.027	1.02781	1.0292	83.6	83.6	83.6	0
LMSSAGSMFVDEK	4	G3K3T2	N-Term(iTRAQ4plex); K13(iTRAQ4plex)	1689.84	1.13346		1.14436	1.00223		1.00425	83.59		83.59	0
SQVFSTAADNQTQVGIR	9	B6U4A3;C0P9K2	N-Term(iTRAQ4plex)	1966.01							83.58	83.58	83.58	0
QMGLSDQDIVALSGGHTLGR	14	B6TM55	N-Term(iTRAQ4plex); M2(Oxidation)	2215.13	1.11262	1.21944	1.11598	0.95738	1.00901	0.956795	83.57	58.72	83.57	0
TMASTVPLAVEGEPSSK	12	P49036	N-Term(iTRAQ4plex); K17(iTRAQ4plex)	1992.07	0.969288	0.966114	0.952252	0.989566	0.990346	0.990535	83.56	83.56	83.56	0
LDDIQASLLQK	9	B6TJE8	N-Term(iTRAQ4plex); K11(iTRAQ4plex)	1531.89	1.02707	1.0237	1.04493	0.998729	0.999515	0.999983	83.56	83.56	83.56	0
GGVGVNVNPGYGKPGGTTVGVGK	6	B4FTF3	N-Term(iTRAQ4plex); K13(iTRAQ4plex); K23(iTRAQ4plex)	2503.4	0.854499	0.851701	0.827302	1.05311	1.05394	1.05493	83.54	83.54	83.54	0
SGGGAPAASAPLGK	4	K7U7Q6	N-Term(iTRAQ4plex); K14(iTRAQ4plex)	1428.81	0.938069		0.920616	0.993638		0.993486	83.54		83.54	0
LCSLLDEYTK	12	B4FWI0;B4FNM4	N-Term(iTRAQ4plex); C2(Carbamidomethyl); K10(iTRAQ4plex)	1529.81							83.54		83.54	0
VDLDNGESPAWDEK	2	B6TT83	N-Term(iTRAQ4plex); K14(iTRAQ4plex)	1862.9	0.945229		0.943535	0.996273		0.997409	83.52		83.52	0
TSAQDIINLKPLIDK	233	B6TI20;B6SRD4	N-Term(iTRAQ4plex); K10(iTRAQ4plex); K15(iTRAQ4plex)	2101.27							83.51	83.51	83.51	0
YPIEHGIVSNWDDMEK	12	B4F989;B4FRH8;C0HHR4;B6TQ08	N-Term(iTRAQ4plex); K16(iTRAQ4plex)	2221.09							83.49	83.49	83.49	0
APITQQLPGESDAEYADFSSK	9	K7W9C9	N-Term(iTRAQ4plex); K21(iTRAQ4plex)	2542.26	1.08328	1.07973	1.11925	1.14822	1.14913	1.1712	83.47	83.47	83.47	0
LIDIPVSNCLNSNISK	9	Q947B9	N-Term(iTRAQ4plex); C9(Carbamidomethyl); K16(iTRAQ4plex)	2075.14	0.966598	0.963433	0.992944	0.916751	0.917473	0.925246	83.46	83.46	83.46	0
VPLYIGSVEEVDKVEK	279	B6TSK5	N-Term(iTRAQ4plex); K13(iTRAQ4plex); K16(iTRAQ4plex)	2236.28	1.06796	1.06331	1.09508	0.976985	0.978246	0.988452	83.46	83.46	83.46	1
LHDTPCVVVTSK	6	B6U0V6;B8A0P3	N-Term(iTRAQ4plex); C6(Carbamidomethyl); K12(iTRAQ4plex)	1643.9							83.45	83.45	83.45	0
LTLLLNYCGK	17	B6UAC7;B6T7W8	N-Term(iTRAQ4plex); C8(Carbamidomethyl); K10(iTRAQ4plex)	1482.86							83.44		83.44	0
NTGVGMVFLPQDEK	3	P23225	N-Term(iTRAQ4plex); M6(Oxidation); K14(iTRAQ4plex)	1838.96	1.37748	1.37297	1.41445	0.947089	0.947835	0.949185	83.43	83.43	83.43	0
EADVISLHPVLDK	14	B4FLP0	N-Term(iTRAQ4plex); K13(iTRAQ4plex)	1723.98	0.841021	0.838267	0.806446	1.12581	1.12669	1.15057	83.42	83.42	83.42	0
QTLDLGDTGLLPLEVR	9	B4FAL8	N-Term(iTRAQ4plex)	1884.09							83.41	83.41	83.41	0
QNNVNNQGLLFDPHAR	6	B4FEH1	N-Term(iTRAQ4plex)	1981.01	1.13364	1.12993	1.12559	1.0158	1.0166	1.01715	83.41	83.41	83.41	0
ALESENVDSVK	4	B6U0V6	N-Term(iTRAQ4plex); K11(iTRAQ4plex)	1478.79	0.949555		0.94248	1.03647		1.03862	83.41		83.41	0
EMDNVGAAEGTAAGR	3	C4J713	N-Term(iTRAQ4plex)	1592.74	0.827328	0.824619	0.822176	1.23285	1.23383	1.24442	83.4	83.4	83.4	0
VVTFDNNPDNHPYLMK	6	C0PLF0	N-Term(iTRAQ4plex); K16(iTRAQ4plex)	2192.1	0.842815	0.840055	0.831345	1.25241	1.2534	1.26399	83.4	83.4	83.4	0
AAQLDIVVTNK	33	B4FI53	N-Term(iTRAQ4plex); K11(iTRAQ4plex)	1459.87	0.962793		0.958662	0.983169		0.984355	83.4		83.42	0
FAVGTEAVAK	29	B6STH5	N-Term(iTRAQ4plex); K10(iTRAQ4plex)	1280.75	1.08403	1.08019	1.1183	0.809786	0.815548	0.822624	83.39	83.39	83.39	0
AGVPDLASAQELAR	33	C0PE12	N-Term(iTRAQ4plex)	1541.84	1.02409	0.991983	1.0134	1.00383	0.982929	0.988055	83.39	83.39	83.39	0
VVANLGASDIDAR	6	K7V792	N-Term(iTRAQ4plex)	1444.79	1.18522	1.18133	1.15698	1.0495	1.05033	1.05067	83.37	83.37	83.37	0
LAQVSAQPGGLSYNNIGR	6	B6TZA6	N-Term(iTRAQ4plex)	1989.07	1.30215	1.29789	1.26491	1.08248	1.08333	1.08641	83.37	83.37	83.37	0
SPANQVEYLK	2	K7VEB4	N-Term(iTRAQ4plex); K10(iTRAQ4plex)	1436.8	0.946733		0.941239	1.03293		1.0351	83.37		83.37	0
MEGVESYDVDIMEQK	3	B6SPL7	N-Term(iTRAQ4plex); K15(iTRAQ4plex)	2060.97	0.900489	0.89754	0.900973	1.15501	1.15592	1.16345	83.36	83.36	83.36	0
GMSCTWDVAEAVDK	10	K7TKN6	N-Term(iTRAQ4plex); C4(Carbamidomethyl); K14(iTRAQ4plex)	1856.88	0.88791	0.759187	0.908323	0.948267	1.02004	0.957127	83.36	80.84	83.36	0
LVCAQAANANPLYGYYK	3	B6TPP7	N-Term(iTRAQ4plex); C3(Carbamidomethyl); K17(iTRAQ4plex)	2204.15	1.01694	1.01361	0.988555	0.986651	0.987428	0.985523	83.35	83.35	83.35	0
ELMANLVSMQSSLSDVNK	13	P93804;P93805	N-Term(iTRAQ4plex); K18(iTRAQ4plex)	2254.17							83.32	83.32	83.32	0
GLDTAEACGPLPFHDR	6	B4FZ92	N-Term(iTRAQ4plex); C8(Carbamidomethyl)	1899.91	0.828453	0.82574	0.814928	0.969499	0.970262	0.968875	83.32	83.32	83.32	0
ADMEAATATAEEK	8	B4G0G4	N-Term(iTRAQ4plex); K13(iTRAQ4plex)	1625.79	1.26333	1.20751	1.21639	1.17011	1.12872	1.17667	83.29	76.16	83.29	0
DITPMGGFPHYGIVK	17	B4FBM9	N-Term(iTRAQ4plex); K15(iTRAQ4plex)	1920.03	0.704372	0.682543	0.685639	1.02266	1.04954	1.02346	83.26	83.26	83.26	0
VPNLLSGLQGK	6	C0HFG9	N-Term(iTRAQ4plex); K11(iTRAQ4plex)	1413.87	0.809249		0.818302	0.972322		0.974231	83.26		83.26	0
DGVTLLWDLAEGK	271	B4FKM1;B8A2B4	N-Term(iTRAQ4plex); K13(iTRAQ4plex)	1704.94							83.25	83.25	83.25	0
IGTWGGDGGSPCDITVAPR	6	B6TI93;B4FCU3	N-Term(iTRAQ4plex); C12(Carbamidomethyl)	2059.98							83.23	83.23	83.23	0
GGLDFTKDDENVNSQPFMR	48	P00874	N-Term(iTRAQ4plex); K7(iTRAQ4plex)	2458.19	0.808479	0.805832	0.831659	0.971727	0.972492	0.97712	83.23	83.23	83.23	1
LFPGLEDAAEFGK	6	B6SZW0	N-Term(iTRAQ4plex); K13(iTRAQ4plex)	1681.91	1.05023	1.0468	1.08083	0.931334	0.932067	0.938138	83.23	83.23	83.23	0
NTSTVVEAAETR	3	K7U2H0	N-Term(iTRAQ4plex)	1421.73	1.32271	1.31838	1.32828	1.08151	1.08236	1.08544	83.21	83.21	83.21	0
EILMEESNVQPVK	6	B4G1M9;B6TM48	N-Term(iTRAQ4plex); K13(iTRAQ4plex)	1803.98							83.19	83.19	83.19	0
DIFQEVYEAGWK	8	C0PD27	N-Term(iTRAQ4plex); K12(iTRAQ4plex)	1772.91	0.862162	0.843342	0.862228	1.00978	1.04984	1.01211	83.17	83.17	83.17	0
FPEEDADATSK	11	B6U581	N-Term(iTRAQ4plex); K11(iTRAQ4plex)	1497.73	0.722412	0.695452	0.742976	0.942667	0.922727	0.975098	83.15	83.15	82.81	0
QAAAAVEEAVQK	5	B6T777	N-Term(iTRAQ4plex); K12(iTRAQ4plex)	1502.84	0.854736	0.77427	0.84292	1.06592	1.06439	1.06907	83.14	83.14	83.14	0
FEPVTLCASAK	3	B6TJ57;C0PHP8	N-Term(iTRAQ4plex); C7(Carbamidomethyl); K11(iTRAQ4plex)	1510.82							83.1	83.1	83.1	0
SLAELSDMGFLSK	6	B6THU8	N-Term(iTRAQ4plex); K13(iTRAQ4plex)	1685.9	0.980125	0.976915	0.983865	0.998208	0.998994	0.999974	83.1	83.1	83.1	0
AVVVHADPDDLGK	40	P11428;P23345;B6TIS2	N-Term(iTRAQ4plex); K13(iTRAQ4plex)	1623.89							83.1	83.1	83.1	0
ESETTQMGVGSK	2	B6TSP3	N-Term(iTRAQ4plex); K12(iTRAQ4plex)	1541.77	0.650256		0.636851	1.04898		1.05187	83.1		83.1	0
VASTHPLAVTNCNIDMESLISDQNR	2	B6SV32;B8A2Z3	N-Term(iTRAQ4plex); C12(Carbamidomethyl)	2929.42							83.1		83.1	0
TIDGGTHIDGLK	9	C0P6Q6	N-Term(iTRAQ4plex); K12(iTRAQ4plex)	1514.84	1.02332	1.01997	1.01888	0.990362	0.991142	0.99138	83.08	83.08	83.08	0
DAPMFVVGVNEK	42	Q43247	N-Term(iTRAQ4plex); K12(iTRAQ4plex)	1593.85	0.920378	0.9192	0.86866	1.0401	1.03663	1.05999	83.08	82.51	82.51	0
ELMANLVSMQSSLSDVNK	3	P93804;P93805	N-Term(iTRAQ4plex); M9(Oxidation); K18(iTRAQ4plex)	2270.16							83.05	83.05	83.05	0
KDTCPECDGAGFIR	18	B6TQK0	K1(iTRAQ4plex); N-Term(iTRAQ4plex); C4(Carbamidomethyl); C7(Carbamidomethyl)	1913.91	1.16523	1.16141	1.19198	0.79271	0.793335	0.798336	83.03	83.03	83.03	1
LFFTNDACVK	10	B7ZZ50	N-Term(iTRAQ4plex); C8(Carbamidomethyl); K10(iTRAQ4plex)	1502.79	1.52431		1.58537	0.965062		0.972294	83.03		83.03	0
NMLFYGPPGTGK	4	K7U3H3;C4IYX8;C4J6T3	N-Term(iTRAQ4plex); K12(iTRAQ4plex)	1569.83							83.03		83.03	0
SDVTDETDVTSVK	3	B6U9K5;C4J5B2	N-Term(iTRAQ4plex); K13(iTRAQ4plex)	1683.85							83	83	83	0
ALSEVAGAQLPYDSLSAVR	6	B8A3M9	N-Term(iTRAQ4plex)	2091.12	1.16471	1.16089	1.16344	1.0793	1.08015	1.08347	83	83	83	0
SGTLFDNIIITDDPALAK	6	Q43712	N-Term(iTRAQ4plex); K18(iTRAQ4plex)	2192.21	1.0882	1.08463	1.09331	1.15518	1.15609	1.16327	83	83	83	0
ALELDDEDISYLTNR	6	C4J4W3	N-Term(iTRAQ4plex)	1910.94	1.11535	1.11169	1.12691	1.08494	1.0858	1.09161	82.98	82.98	82.98	0
ASNLIYVDQPTGTGFSYSSDSR	6	B4FU35	N-Term(iTRAQ4plex)	2509.2	1.00148	0.9982	0.989965	1.12575	1.12664	1.13119	82.97	82.97	82.97	0
TMVSDSDYTEFENFSK	6	C0P455	N-Term(iTRAQ4plex); M2(Oxidation); K16(iTRAQ4plex)	2204	2.47847	2.47035	2.58483	1.01119	1.01198	1.02304	82.95	82.95	82.95	0
VCGVTSEGETAK	2	B4FSB0;C4J6K9;K7VJE0;B4G082	N-Term(iTRAQ4plex); C2(Carbamidomethyl); K12(iTRAQ4plex)	1525.78							82.95		82.95	0
MGQVNVLTGSQGQVR	3	B6THG0	N-Term(iTRAQ4plex); M1(Oxidation)	1733.91	0.865664	0.862829	0.813274	1.24876	1.24975	1.2575	82.94	82.94	82.94	0
LVLEVAQHLGENMVR	13	P19023;B6SVV9	N-Term(iTRAQ4plex); M13(Oxidation)	1868.02							82.94	37.13	82.94	0
GPDHSTALGLIPLGTGSDFAR	4	B4FIE8	N-Term(iTRAQ4plex)	2226.17	1.07641		1.09331	1.04465		1.05008	82.94		82.94	0
GVAGSQPAASQTK	9	B4FV03	N-Term(iTRAQ4plex); K13(iTRAQ4plex)	1489.82	0.769673	0.647184	0.755265	1.03003	1.03445	1.03204	82.92	72.85	82.92	0
TLNLSGNDIGDEGAK	2	K7W4U7	N-Term(iTRAQ4plex); K15(iTRAQ4plex)	1791.94	1.19388		1.21368	1.03639		1.04077	82.92		82.92	0
SDTEIIDATMEELAK	6	C4J008	N-Term(iTRAQ4plex); K15(iTRAQ4plex)	1954	1.27203	1.26786	1.31861	0.917798	0.918521	0.926047	82.91	82.91	82.91	0
VTDGVSLCGPVLDQVK	3	B6TPA2	N-Term(iTRAQ4plex); C8(Carbamidomethyl); K16(iTRAQ4plex)	1975.08	1.0561	1.05265	1.03753	1.02954	1.03035	1.03041	82.91	82.91	82.91	0
IIAVGESDEIPLVK	6	K7USR3	N-Term(iTRAQ4plex); K14(iTRAQ4plex)	1771.05	1.06873	1.06523	1.09413	0.988498	0.989276	0.994219	82.89	82.89	82.89	0
IFVSNVGADIDPQK	3	B4FLV1	N-Term(iTRAQ4plex); K14(iTRAQ4plex)	1790.99	1.16262	1.15881	1.15554	1.0389	1.03972	1.04063	82.89	82.89	82.89	0
SSEAYTFNHDSMAR	6	B8A2Q4	N-Term(iTRAQ4plex)	1759.78	0.563617	0.561771	0.538045	1.22777	1.22873	1.23727	82.89	82.89	82.89	0
TLVLPVPAFNVINGGSHAGNK	9	B8A0W7;K7UCV5	N-Term(iTRAQ4plex); K21(iTRAQ4plex)	2393.36							82.89	50.74	82.89	0
LEIQAIADDITSK	9	P05642	N-Term(iTRAQ4plex); K13(iTRAQ4plex)	1704.96	1.16793	1.16411	1.21077	0.845081	0.845746	0.862846	82.88	82.88	82.88	0
NTIYDYFDK	7	B4FI54;B8A2I9	N-Term(iTRAQ4plex); K9(iTRAQ4plex)	1466.74							82.88	54.69	82.88	0
AAPPGGAVAPASAASK	3	B4FZ72	N-Term(iTRAQ4plex); K16(iTRAQ4plex)	1610.91	0.885688	0.882788	0.891339	1.05261	1.05344	1.05765	82.87	82.87	82.87	0
SSCTVISSMTGK	2	K7TV49	N-Term(iTRAQ4plex); C3(Carbamidomethyl); K12(iTRAQ4plex)	1545.8	1.57857		1.64436	0.931067		0.938426	82.87		82.87	0
AGEDADSLGLTGHER	15	K7URE0	N-Term(iTRAQ4plex)	1671.81	0.863691	0.860862	0.86391	1.11567	1.11655	1.11975	82.85	82.85	82.85	0
GVEQGPQIDDEQFK	13	Q94G64	N-Term(iTRAQ4plex); K14(iTRAQ4plex)	1877.95	0.985048	0.913724	0.993833	1.08384	1.0847	1.09002	82.85	67.38	82.85	0
SMENLQNDLDAK	2	K7U7Q6	N-Term(iTRAQ4plex); K12(iTRAQ4plex)	1665.84	0.967568		0.963696	1.10056		1.10562	82.85		82.85	0
LVDMPEDEAAK	3	K7TKZ6	N-Term(iTRAQ4plex); M4(Oxidation); K11(iTRAQ4plex)	1521.77	0.926133	0.923101	0.917302	0.964416	0.965176	0.963695	82.84	82.84	82.84	0
VDVIAPEQCPPEGR	6	C0P4K4	N-Term(iTRAQ4plex); C9(Carbamidomethyl)	1710.86	0.963363	0.960209	0.951747	1.14313	1.14403	1.14932	82.84	82.84	82.84	0
TMSTALEATRPGGK	14	B6TEC1	N-Term(iTRAQ4plex); K14(iTRAQ4plex)	1707.93	1.26893	1.24581	1.23574	0.981626	0.96434	0.96156	82.84	82.84	82.84	0
LAAADLYEDDEEEALEK	6	B6SK22	N-Term(iTRAQ4plex); K17(iTRAQ4plex)	2212.08	1.08509	1.08154	1.05678	1.20234	1.20329	1.20989	82.83	82.83	82.83	0
NYSGAELEGVVK	3	C0P406	N-Term(iTRAQ4plex); K12(iTRAQ4plex)	1553.84	1.08264	1.07909	1.06268	1.07981	1.08066	1.08256	82.79	82.79	82.79	0
MAVNCAQNIGQAANQEEGFYER	6	B4F8X3	N-Term(iTRAQ4plex); C5(Carbamidomethyl)	2644.2	1.2316	1.22756	1.22117	1.16009	1.161	1.16655	82.79	82.79	82.79	0
FGAVGLDDTDLVALSGAHTFGR	11	B4FUT1	N-Term(iTRAQ4plex)	2363.23	1.10657		1.13053	1.00311		1.00936	82.79		82.79	0
VVLVDNTDFLK	6	C0PK05	N-Term(iTRAQ4plex); K11(iTRAQ4plex)	1550.9	1.19161	1.18771	1.17883	0.999018	0.999805	0.999014	82.78	82.78	82.78	0
VFAHQDILDLAK	30	B8A334;C4IZ94	N-Term(iTRAQ4plex); K12(iTRAQ4plex)	1657.95							82.77	82.77	82.77	0
VPTVDVSVVDLTVR	388	C4JBS8;Q09054;Q43247	N-Term(iTRAQ4plex)	1642.95							82.77	68.89	82.77	0
IFQGDYSTGLPVDK	17	C0PL33	N-Term(iTRAQ4plex); K14(iTRAQ4plex)	1827.98	1.25281	1.20282	1.248	0.97968	0.984534	0.97892	82.75	82.75	82.75	0
TNTFNTPGVVENCHFLK	9	B6SVE6	N-Term(iTRAQ4plex); C13(Carbamidomethyl); K17(iTRAQ4plex)	2266.16	1.04282	1.03941	1.02322	1.02151	1.02231	1.02344	82.75	82.75	82.75	0
SLDVQDSGTGESGSVSR	6	B4FWF5	N-Term(iTRAQ4plex)	1824.87	0.82495	0.822249	0.82348	1.19446	1.1954	1.20492	82.73	82.73	82.73	0
GTMTTTHSYTGDQR	47	Q6LBU9;B4F8L7	N-Term(iTRAQ4plex); M3(Oxidation)	1715.78							82.73	82.73	82.73	0
AQAACSGDSSSPSSSAPGAGQPPR	3	B6TWG6	N-Term(iTRAQ4plex); C5(Carbamidomethyl)	2374.07	0.866323	0.863486	0.861777	1.06865	1.0695	1.0727	82.72	82.72	82.72	0
VQEVVSEIFGK	20	B6U4A3;C0P9K2	N-Term(iTRAQ4plex); K11(iTRAQ4plex)	1522.87							82.72	69.69	82.72	0
HICGMTGDGVNDAPALK	9	C0PDH2;B4FJD3;C0PFV1;K7UYY3	N-Term(iTRAQ4plex); C3(Carbamidomethyl); K17(iTRAQ4plex)	2044.02							82.71	82.71	82.71	0
SLAETYFLQDEPDVSK	6	C0PGL4	N-Term(iTRAQ4plex); K16(iTRAQ4plex)	2130.09	0.9525	0.949381	0.958071	1.06247	1.06331	1.06763	82.7	82.7	82.7	0
QMVSQAATQASSASNPR	9	B6SZD1	N-Term(iTRAQ4plex)	1877.93	1.23512	1.23107	1.25604	0.977633	0.978403	0.975245	82.68	82.68	82.68	0
ALLGESNEFVGDK	20	B4FHH4;P12863;B6SIG5	N-Term(iTRAQ4plex); K13(iTRAQ4plex)	1666.89							82.68	80.03	82.68	0
LIAVGNAAADAIGEAR	6	K7VP16	N-Term(iTRAQ4plex)	1655.92	1.2929	1.28867	1.32312	0.954409	0.95516	0.957444	82.67	82.67	82.67	0
EQAAEGLGELIDVTSEK	3	K7UFW8	N-Term(iTRAQ4plex); K17(iTRAQ4plex)	2077.09	1.05872	1.05526	1.07129	1.1627	1.16361	1.17261	82.67	82.67	82.67	0
TMDDAMAGDNVGLLLR	27	B6TFK5;C0P7R5	N-Term(iTRAQ4plex); M6(Oxidation)	1851.9							82.66	82.66	82.66	0
AETIPVSLVNEVDHEK	6	C0HHJ0	N-Term(iTRAQ4plex); K16(iTRAQ4plex)	2068.11	1.05678	1.05332	1.07676	1.1703	1.17122	1.18283	82.66	82.66	82.66	0
ISTGDVPETIEGK	12	C0PFV4	N-Term(iTRAQ4plex); K13(iTRAQ4plex)	1633.89	1.11427	1.11062	1.12838	1.07237	1.07321	1.07767	82.65	82.65	82.65	0
MLINSTAVDPLVLGVR	9	B4FL52	N-Term(iTRAQ4plex)	1842.1							82.65	82.65	82.65	0
NYSPVPTINNSIK	3	B4FT16	N-Term(iTRAQ4plex); K13(iTRAQ4plex)	1734.96	1.08577	1.08221	1.06476	0.951652	0.952401	0.949514	82.63	82.63	82.63	0
VETGVIKPGMVVTFGPTGLTTEVK	434	O50018	N-Term(iTRAQ4plex); K7(iTRAQ4plex); M10(Oxidation); K24(iTRAQ4plex)	2908.65	1.0387	1.03885	1.04895	1.04973	1.05021	1.05418	82.61	82.61	82.61	0
SSGPATPPEISDK	25	B6U3H3	N-Term(iTRAQ4plex); K13(iTRAQ4plex)	1573.84	1.064	0.93335	1.09641	0.898285	0.891752	0.910715	82.61	82.17	82.61	0
GASEAGDKDAEVER	6	K7VN24	N-Term(iTRAQ4plex); K8(iTRAQ4plex)	1721.85	0.89166	0.88874	0.870843	1.09458	1.09544	1.0982	82.6	82.6	82.6	1
ASAYADELVQTAK	12	B6T7D4	N-Term(iTRAQ4plex); K13(iTRAQ4plex)	1654.89	0.902759	0.62712	0.92965	0.962409	0.996598	0.969003	82.58	75.68	82.58	0
AIAGVSVSSNSDSAK	2	B6TV98	N-Term(iTRAQ4plex); K15(iTRAQ4plex)	1680.9	0.693371		0.67064	0.924976		0.922212	82.57		82.57	0
DNVPFHTIMFPSTLLGTGEK	24	K7VKI2	N-Term(iTRAQ4plex); K20(iTRAQ4plex)	2492.31	0.999266	1.02537	0.995844	1.06487	1.11813	1.05986	82.56	3.73	82.56	0
TTSETDLMTEYVVTR	6	B6T484	N-Term(iTRAQ4plex)	1889.93	1.07692	1.07339	1.0762	1.15469	1.15559	1.16295	82.53	82.53	82.53	0
GPGDEVFSGSTCK	11	B8A326;Q43271	N-Term(iTRAQ4plex); C12(Carbamidomethyl); K13(iTRAQ4plex)	1628.79							82.53	79.02	82.53	0
TAGGILLPETSK	15	B4FE30;B6U9U7	N-Term(iTRAQ4plex); K12(iTRAQ4plex)	1474.87							82.52	82.52	82.52	0
LVVDEATNDDNSVVALHPDTMER	8	K7VQA7;F8UV61	N-Term(iTRAQ4plex)	2684.29							82.5		82.5	0
MNEPTVCVSTTNR	6	K7U8M1;K7U8I1;B6TYJ6	N-Term(iTRAQ4plex); C7(Carbamidomethyl)	1652.78							82.49	82.49	82.49	0
AVAFDEIDKAPEEK	9	B4FVB2	N-Term(iTRAQ4plex); K9(iTRAQ4plex); K14(iTRAQ4plex)	1994.08	1.06615	1.06266	1.05184	1.12746	1.12835	1.13223	82.49	82.49	82.49	1
NLMPQAYDELVENCNILESHYK	5	B7ZYP6;C5IHD3;C5IHD0;C5IHD1	N-Term(iTRAQ4plex); M3(Oxidation); C14(Carbamidomethyl); K22(iTRAQ4plex)	2984.44							82.49	0.96	82.49	0
KGVTTIIGGGDSVAAVEK	11	K7V106	N-Term(iTRAQ4plex); K1(iTRAQ4plex); K18(iTRAQ4plex)	2134.25	1.09137	1.08779	1.23355	0.881973	0.882667	0.86834	82.47	82.47	82.47	1
AEGHDYYSIGAFK	6	B6SW49	N-Term(iTRAQ4plex); K13(iTRAQ4plex)	1745.88	0.800482	0.797861	0.793258	1.11558	1.11646	1.12187	82.46	82.46	82.46	0
IDQIIGPVLDITFPPGK	190	P00827	N-Term(iTRAQ4plex); K17(iTRAQ4plex)	2111.24	1.32615	1.33843	1.37832	0.918565	0.89057	0.917936	82.45	82.45	82.45	0
SFISETALQAHSK	9	B6SK06	N-Term(iTRAQ4plex); K13(iTRAQ4plex)	1706.93	0.933779	0.930721	0.909392	0.944517	0.94526	0.941651	82.44	82.44	82.44	0
SDEAVESVENPGWCIAK	6	C0PNZ9	N-Term(iTRAQ4plex); C14(Carbamidomethyl); K17(iTRAQ4plex)	2179.06	0.891593	0.888673	0.887752	1.12287	1.12375	1.12941	82.43	82.43	82.43	0
AAVAYEPNKPLVIEDVQVAPPQAGEVR	4	B4F8B9	N-Term(iTRAQ4plex); K9(iTRAQ4plex)	3148.72	0.886002		0.880575	1.03535		1.03784	82.43		82.43	0
AAQMDIVVTNK	2	B6SX67	N-Term(iTRAQ4plex); K11(iTRAQ4plex)	1477.82	1.08228		1.09433	0.942629		0.942777	82.42		82.42	0
ENLALLEAQLGGK	4	Q9ZP60	N-Term(iTRAQ4plex); K13(iTRAQ4plex)	1643.96	1.04157		1.02737	1.11308		1.1176	82.42		82.42	0
ENDEVSTAASDLAQK	3	B4FFF1	N-Term(iTRAQ4plex); K15(iTRAQ4plex)	1865.93	0.900424	0.897476	0.905127	1.15251	1.15341	1.16169	82.4	82.4	82.4	0
NYSQFVSFPIYTWQEK	17	K7V364;B8A158	N-Term(iTRAQ4plex); K16(iTRAQ4plex)	2325.18							82.4	82.4	82.4	0
MSDLAQSLGMPAGLGDGLK	6	B4FSN3	N-Term(iTRAQ4plex); K19(iTRAQ4plex)	2149.13							82.39	82.39	82.39	0
ISTMTADDYFEK	2	B4FS99	N-Term(iTRAQ4plex); M4(Oxidation); K12(iTRAQ4plex)	1724.83	1.13946		1.13136	0.926275		0.923791	82.39		82.39	0
TAQILESEGAMLDLANR	10	Q9M585	N-Term(iTRAQ4plex)	1976.03	0.979457	0.97625	0.994233	1.13639	1.13728	1.21445	82.36	82.36	82.36	0
ALEHDDEDISYLTNR	9	B4FQT3	N-Term(iTRAQ4plex)	1934.92	0.785801	0.783228	0.778404	1.40517	1.40628	1.42475	82.34	82.34	82.34	0
LLSLPDFLDASIGK	47	B6TZB7	N-Term(iTRAQ4plex); K14(iTRAQ4plex)	1777.04	1.17114	1.1673	1.20266	0.970962	0.971726	0.975784	82.33	82.33	82.33	0
SLGCPDVEFSPEDAGR	3	B6SWM0	N-Term(iTRAQ4plex); C4(Carbamidomethyl)	1879.86	1.18706	1.18317	1.18864	1.10838	1.10926	1.11355	82.3	82.3	82.3	0
MADLAQSLGMPAGLGDGLK	6	B4FV74	N-Term(iTRAQ4plex); M1(Oxidation); K19(iTRAQ4plex)	2149.12	1.04807	1.04464	1.06598	1.06174	1.06258	1.0685	82.3	82.3	82.3	0
LNESLLVWGSK	2	C4IYN3	N-Term(iTRAQ4plex); K11(iTRAQ4plex)	1533.89	1.05934		1.0617	1.0016		1.00293	82.29		82.29	0
NNMFFIETSAK	2	B6TCI5	N-Term(iTRAQ4plex); K11(iTRAQ4plex)	1589.83	1.01571		1.01546	0.947704		0.946873	82.29		82.29	0
LVPEYSPSLDEEGICK	6	B4G0V4	N-Term(iTRAQ4plex); C15(Carbamidomethyl); K16(iTRAQ4plex)	2124.07	0.915705	0.912707	0.907959	1.09826	1.09912	1.10343	82.24	82.24	82.24	0
HLTPVALELGGK	9	B4FUA7;B6SWD5	N-Term(iTRAQ4plex); K12(iTRAQ4plex)	1522.92							82.24	82.24	82.24	0
AYPTVNEDYLK	14	B4G031	N-Term(iTRAQ4plex); K11(iTRAQ4plex)	1600.85	0.88153	0.927471	0.866673	1.02487	0.918103	1.02687	82.24	55.78	82.24	0
SNIVGLPVSLLLLK	48	B4FH88	N-Term(iTRAQ4plex); K14(iTRAQ4plex)	1754.14	1.17445	1.17061	1.19314	0.976841	0.97761	0.978037	82.23	82.23	82.23	0
ELISNASDALDK	8	C0P4Q3;B6U0V6;B8A0P3	N-Term(iTRAQ4plex); K12(iTRAQ4plex)	1563.85							82.22	60.96	82.22	0
LCPDAYSYAK	2	B6TGN8	N-Term(iTRAQ4plex); C2(Carbamidomethyl); K10(iTRAQ4plex)	1475.74	0.926749		0.907297	0.860873		0.855907	82.22		82.22	0
IMAQCSATLLK	4	B4F8V5;B8A3M9	N-Term(iTRAQ4plex); C5(Carbamidomethyl); K11(iTRAQ4plex)	1523.85							82.22		82.22	0
GLEYENVEEDLTNK	3	B6U5G4	N-Term(iTRAQ4plex); K14(iTRAQ4plex)	1940.97	1.05923	1.05576	1.05507	1.22862	1.22959	1.2391	82.21	82.21	82.21	0
VQGEVCAALEEADGGGAR	3	B4F938	N-Term(iTRAQ4plex); C6(Carbamidomethyl)	1932.92	1.18171	1.17784	1.18864	1.14306	1.14396	1.15032	82.2	82.2	82.2	0
ENTEGEYSGLEHQVVR	5	B6TJM1;B4FAD4	N-Term(iTRAQ4plex)	1990.96							82.2	82.2	82.2	0
AGSMDNGDGIAVGWLGHPVFR	61	P05641	N-Term(iTRAQ4plex)	2300.13	0.938755	0.988442	0.96313	0.918922	0.832781	0.934203	82.2	43.73	82.2	0
LQAQSSLAEAATASGVALPK	6	B4FEA2	N-Term(iTRAQ4plex); K20(iTRAQ4plex)	2201.24	1.01637	1.01304	1.02507	1.09336	1.09422	1.09969	82.19	82.19	82.19	0
LVAEDFLESLGK	3	K7VUA0	N-Term(iTRAQ4plex); K12(iTRAQ4plex)	1608.9	0.993555	0.990301	0.994121	0.959611	0.960367	0.959396	82.18	82.18	82.18	0
DAVTPLSESEAIDLVK	9	B4FRQ7	N-Term(iTRAQ4plex); K16(iTRAQ4plex)	1975.08	0.97517	0.971977	0.969993	1.03317	1.03398	1.03513	82.18	82.18	82.18	0
HPVVQSDVQAMK	6	B4FL72	N-Term(iTRAQ4plex); K12(iTRAQ4plex)	1626.89	0.857036	0.85423	0.883241	0.964797	0.965557	0.98581	82.16	82.16	82.16	0
FGQEEETYNIVAAHGYFGR	525	P48183	N-Term(iTRAQ4plex)	2332.11	1.06941	0.98542	1.09685	0.97273	0.991298	0.976816	82.15	67.81	82.15	0
LLIPEDASTFEK	6	K7UX69	N-Term(iTRAQ4plex); K12(iTRAQ4plex)	1650.92	0.871186	0.868333	0.868088	1.07152	1.07236	1.07589	82.13	82.13	82.13	0
QVLIDFQENPSAAQEHLK	2	C4J4W3	N-Term(iTRAQ4plex); K18(iTRAQ4plex)	2355.25	0.790119		0.776004	1.11783		1.12308	82.1		82.1	0
TVFVNFMDLCK	14	B4FGR6;B6TI18;B6T3J2	N-Term(iTRAQ4plex); C10(Carbamidomethyl); K11(iTRAQ4plex)	1661.86							82.09	82.09	82.09	0
DSSAADDATGPNK	5	C0PE12	N-Term(iTRAQ4plex); K13(iTRAQ4plex)	1536.74	1.02384	1.05635	1.05898	0.906827	1.03028	0.928265	82.09	71.66	82.09	0
GYNAPQQVHITQGDYDGK	15	B4FR72	N-Term(iTRAQ4plex); K18(iTRAQ4plex)	2279.13	0.665993	0.663812	0.644787	1.20156	1.20251	1.21003	82.08	82.08	82.08	0
SNLGAVQIDHDLR	18	C0PCX9	N-Term(iTRAQ4plex)	1581.85	1.05502	1.05156	1.05452	0.994481	0.995264	0.995771	82.07	82.07	82.07	0
HETCDLEEFADLLGR	33	K7UP24	N-Term(iTRAQ4plex); C4(Carbamidomethyl)	1948.92	1.11588	1.11222	1.13051	1.16189	1.1628	1.17091	82.07	82.07	82.07	0
EATTWAWELATK	4	K7V548	N-Term(iTRAQ4plex); K12(iTRAQ4plex)	1694.91	0.962105		0.97375	0.96404		0.965978	82.07		82.07	0
TFTEQAETLLK	45	P05022	N-Term(iTRAQ4plex); K11(iTRAQ4plex)	1568.88	1.29685	1.31592	1.34389	0.869027	0.87714	0.882484	82.06	82.06	82.06	0
MICAISGEVPDEPVVSK	6	B4FAF0;B6TRQ7	N-Term(iTRAQ4plex); C3(Carbamidomethyl); K17(iTRAQ4plex)	2119.1							82.06	82.06	82.06	0
QILAQQVTSPVQWETTVK	3	C0PHA8	N-Term(iTRAQ4plex); K18(iTRAQ4plex)	2344.32	1.03576	1.03237	1.04027	0.988769	0.989547	0.989948	82.04	82.04	82.04	0
VYGLNEIQAGEMVEFASGVK	29	P05494	N-Term(iTRAQ4plex); K20(iTRAQ4plex)	2429.27	1.07461	1.08277	1.09253	0.989341	0.984763	0.989473	82.04	68.47	82.04	0
VLPSIGNEVLK	10	Q9M588	N-Term(iTRAQ4plex); K11(iTRAQ4plex)	1456.89	1.01941	1.03892	0.994344	0.986245	1.0295	0.985767	82.04	34.97	82.04	0
IINEPTAAAIAYGLDKK	42	B7ZZ42;K7VW90;P11143;C4J410;B6SZ69;B6U1E4;P24067	N-Term(iTRAQ4plex); K16(iTRAQ4plex); K17(iTRAQ4plex)	2220.31							82.03	82.03	82.03	1
GVYNFAAGPATLPLSVLK	6	B4FRI1	N-Term(iTRAQ4plex); K18(iTRAQ4plex)	2106.22	0.957482	0.954347	0.980156	0.970609	0.971373	0.977471	82.02	82.02	82.02	0
ANSYSVHGSALGAK	34	Q7SIC9;B4G177	N-Term(iTRAQ4plex); K14(iTRAQ4plex)	1649.89							82.01	86.41	86.41	0
DFPAYVVLGDGK	6	B6U1P8;C0P3Z4	N-Term(iTRAQ4plex); K12(iTRAQ4plex)	1568.85							82.01	82.01	82.01	0
SVAESVEELKK	18	C0HHJ2	N-Term(iTRAQ4plex); K10(iTRAQ4plex); K11(iTRAQ4plex)	1650.96	0.958766	0.955626	0.946933	0.979727	0.980499	0.979253	82	82	82	1
TTDNCIAVLGDK	2	B6TMN2	N-Term(iTRAQ4plex); C5(Carbamidomethyl); K12(iTRAQ4plex)	1594.84	1.16174		1.17756	1.2307		1.24362	82		82	0
EVEAVCNPIVSAVYQR	9	P24067	N-Term(iTRAQ4plex); C6(Carbamidomethyl)	1978.02	0.93851	0.935437	0.962473	1.10406	1.10493	1.11947	81.99	81.99	81.99	0
AANCDEGQIQPGASAVR	6	Q5I204	N-Term(iTRAQ4plex); C4(Carbamidomethyl)	1887.91	0.854683	0.851884	0.84831	1.09094	1.0918	1.09586	81.98	81.98	81.98	0
LLLVTLGDQGCK	12	Q6XZ79;B6U666	N-Term(iTRAQ4plex); C11(Carbamidomethyl); K12(iTRAQ4plex)	1604.93							81.97	81.97	81.97	0
AGALYDTIDASGGYYVCPVDK	6	B4FRI1	N-Term(iTRAQ4plex); C17(Carbamidomethyl); K21(iTRAQ4plex)	2523.23	1.03544	1.03205	1.04292	1.09316	1.09402	1.09918	81.97	81.97	81.97	0
LIGATNPLQAEPGTIR	14	B6TLW2	N-Term(iTRAQ4plex)	1795.02	1.32388	1.26505	1.30588	0.968454	0.964321	0.968112	81.96	81.96	81.96	0
IALYGTTVDTTNMK	9	B4FR02	N-Term(iTRAQ4plex); K14(iTRAQ4plex)	1815.98	0.948745	0.945639	0.92808	0.977828	0.978598	0.977158	81.96	81.96	81.96	0
TLEEAASPEEGLK	6	B2Y0K4	N-Term(iTRAQ4plex); K13(iTRAQ4plex)	1661.88	0.944715	0.941622	0.945164	1.09178	1.09264	1.09716	81.94	81.94	81.94	0
TLLFGDKPVTVFGIR	544	C4JBS8	N-Term(iTRAQ4plex); K7(iTRAQ4plex)	1951.17	1.22233	1.21715	1.22519	0.989098	0.989664	0.984048	81.92	81.92	81.92	0
VLQGDTGLPVTTAK	11	C0PCX9	N-Term(iTRAQ4plex); K14(iTRAQ4plex)	1687.98	1.12565	1.11448	1.13578	0.976559	0.958378	0.978741	81.91	81.91	81.91	0
LDNSGCSLSDLK	2	B4FRW3	N-Term(iTRAQ4plex); C6(Carbamidomethyl); K12(iTRAQ4plex)	1596.81	1.12231		1.10343	1.00926		1.00928	81.91		81.91	0
EEAAVNSGAGGFDGDMSR	3	C0PIN2	N-Term(iTRAQ4plex)	1913.84	0.92919	0.926147	0.93086	1.24755	1.24854	1.26045	81.9	81.9	81.9	0
YGEISSASNCTDYQSR	6	O82110	N-Term(iTRAQ4plex); C10(Carbamidomethyl)	1981.87	1.00054	0.997259	1.01488	1.00194	1.00273	1.00571	81.9	81.9	81.9	0
FCNPALSALISK	6	B5AMJ9	N-Term(iTRAQ4plex); C2(Carbamidomethyl); K12(iTRAQ4plex)	1608.91	1.22352	1.21951	1.24808	1.00341	1.0042	1.00703	81.9	81.9	81.9	0
TGVPDQAMQAAIDYACAK	6	B6U893	N-Term(iTRAQ4plex); C16(Carbamidomethyl); K18(iTRAQ4plex)	2198.08	1.15613	1.15234	1.15589	0.978178	0.978948	0.978121	81.9	81.9	81.9	0
VLLPLELFGAK	155	B4FB81	N-Term(iTRAQ4plex); K11(iTRAQ4plex)	1487.95	0.827648	0.819044	0.751104	0.955555	0.956604	0.951662	81.9	81.9	81.87	0
YEEEYTHGSNAGLK	18	B4FA06	N-Term(iTRAQ4plex); K14(iTRAQ4plex)	1885.92	0.382935	0.738903	0.654939	1.45772	1.04351	1.04814	81.89	83.42	83.42	0
TVASASPYGTWLQECTR	3	P23225	N-Term(iTRAQ4plex); C15(Carbamidomethyl)	2071	1.54648	1.54142	1.6001	0.896258	0.896964	0.897768	81.89	81.89	81.89	0
SAIDYYEMAETNK	5	B4FRQ8	N-Term(iTRAQ4plex); M8(Oxidation); K13(iTRAQ4plex)	1838.87	0.904277	0.866547	0.887765	0.994876	1.05003	0.995154	81.89	28.79	81.89	0
LELQEVVDFLK	70	K7UDM8	N-Term(iTRAQ4plex); K11(iTRAQ4plex)	1620.95	1.10645	1.04136	1.12533	0.994333	1.01737	1.00622	81.88	81.88	81.88	0
GMTDLAAGMDTVK	6	B6UFF4	N-Term(iTRAQ4plex); M2(Oxidation); K13(iTRAQ4plex)	1613.81	0.984534	0.98131	0.976429	0.976272	0.977041	0.975926	81.87	81.87	81.87	0
VVVTGDVSNNAK	2	B6SH97	N-Term(iTRAQ4plex); K12(iTRAQ4plex)	1490.84	0.675828		0.633771	1.04263		1.04313	81.87		81.87	0
VGVSYTQTDGQK	2	C0PFA1	N-Term(iTRAQ4plex); K12(iTRAQ4plex)	1570.83	1.09802		1.05016	0.995377		0.99397	81.87		81.87	0
VDISAQNHNYAVDPESLPEGAK	6	B4FF47	N-Term(iTRAQ4plex); K22(iTRAQ4plex)	2642.33	0.825473		0.824708	1.15976		1.16801	81.84		81.84	0
TYPFVQEGLAK	18	C0P626	N-Term(iTRAQ4plex); K11(iTRAQ4plex)	1540.87	1.13372	1.13	1.16272	0.955014	0.955766	0.960387	81.82	81.82	81.82	0
FNFPENGVELYAEK	6	B6TB97;K7TT73	N-Term(iTRAQ4plex); K14(iTRAQ4plex)	1945							81.82	81.82	81.82	0
GGGCDLQGAIGAPIR	3	C0HFB8	N-Term(iTRAQ4plex); C4(Carbamidomethyl)	1585.83	1.09104	1.08747	1.10744	1.26177	1.26276	1.27722	81.78	81.78	81.78	0
APTTTTTEEKPR	14	B6TD62	N-Term(iTRAQ4plex); K10(iTRAQ4plex)	1619.89	0.913503	1.01372	1.00401	1.08145	1.08633	1.08878	81.78	81.78	81.78	0
IEELVGVPVHYIGVGPGR	6	C0PFA1	N-Term(iTRAQ4plex)	2035.15	1.05957		1.0719	1.09131		1.09723	81.78		81.78	0
LFIGGLDWGVDDVK	58	B6TUC4	N-Term(iTRAQ4plex); K14(iTRAQ4plex)	1822	0.894766	0.891836	0.905609	1.03578	1.03659	1.05367	81.77	81.77	81.77	0
DZSSPYAAMLAAQDVAQR	12	B6T281	N-Term(iTRAQ4plex); Z2(E); M9(Oxidation)	2083	1.05533	1.05188	1.04581	1.11395	1.11483	1.11882	81.76	81.76	81.76	0
HLPMYDELASK	20	Q9XGC6	N-Term(iTRAQ4plex); K11(iTRAQ4plex)	1591.84	1.0142	1.01088	1.00164	1.03135	1.03216	1.04338	81.76	81.76	81.76	0
TPPCTEALINAK	3	B6TRH4	N-Term(iTRAQ4plex); C4(Carbamidomethyl); K12(iTRAQ4plex)	1602.88	0.927476	0.924439	0.95548	0.834707	0.835364	0.842006	81.75	81.75	81.75	0
EEFQDEEMPDVR	3	C0P4U8;B4FGL3;B6TCR9	N-Term(iTRAQ4plex); M8(Oxidation)	1683.72							81.75	81.75	81.75	0
LITYGTVMGGLLSEK	19	B6U2Y9	N-Term(iTRAQ4plex); K15(iTRAQ4plex)	1870.06	0.992815	0.989564	1.02084	0.957857	0.958611	0.980643	81.75	81.75	81.75	0
LEDGTVFDSSYK	7	B6SZG7	N-Term(iTRAQ4plex); K12(iTRAQ4plex)	1648.84	0.994286	1.7107	1.02262	0.88925	0.88995	0.900148	81.75	81.59	81.75	0
QSMSEAEAESLK	2	C4J3E2	N-Term(iTRAQ4plex); K12(iTRAQ4plex)	1597.8	1.00876		0.997238	1.10779		1.11232	81.74		81.74	0
FEDPAEGEEALVGK	9	C0PHC0	N-Term(iTRAQ4plex); K14(iTRAQ4plex)	1778.9	1.09563	1.09205	1.08471	1.15893	1.15985	1.16772	81.73	81.73	81.73	0
ALHFACGYGELK	12	B6U990;B6TNC0	N-Term(iTRAQ4plex); C6(Carbamidomethyl); K12(iTRAQ4plex)	1653.87							81.73	81.73	81.73	0
SFPVLFDMDK	24	Q6RW10;B6SUP5	N-Term(iTRAQ4plex); K10(iTRAQ4plex)	1486.79							81.72	81.72	81.72	0
AEGEADAAEAQK	2	B4FTQ4	N-Term(iTRAQ4plex); K12(iTRAQ4plex)	1477.74	0.926091		0.925005	1.27834		1.29228	81.71		81.71	0
IFLNTLSAQTLPEEAR	6	K7VZS5	N-Term(iTRAQ4plex)	1947.06	1.17108	1.16724	1.15021	1.16727	1.16819	1.17359	81.69	81.69	81.69	0
LAPEHPLPAAYDDSWAALK	2	C0P503	N-Term(iTRAQ4plex); K19(iTRAQ4plex)	2353.25	0.999374		1.00806	1.19091		1.2019	81.69		81.69	0
YDYENVDAGAAK	22	P93804;P93805	N-Term(iTRAQ4plex); K12(iTRAQ4plex)	1603.79							81.68	81.68	81.68	0
VAVASALAATAVPALVQAR	128	B4FVJ0;C0P455	N-Term(iTRAQ4plex)	1923.19							81.68	81.68	81.68	0
IPSGTQPGTTLVMAK	9	C0P6X3	N-Term(iTRAQ4plex); K15(iTRAQ4plex)	1789.01	0.91507	0.912074	0.924115	0.967438	0.9682	0.969393	81.67	81.67	81.67	0
SYDDGTFYFDEK	2	B8A0P7	N-Term(iTRAQ4plex); K12(iTRAQ4plex)	1774.81	0.967957		0.959346	1.00663		1.00742	81.67		81.67	0
KYGDESAATLYQATGDAASTTGNVK	6	C0PD01	N-Term(iTRAQ4plex); K1(iTRAQ4plex); K25(iTRAQ4plex)	2951.5	0.977951	0.974748	0.951394	1.05522	1.05605	1.05691	81.66	81.66	81.66	1
IPADLIISSEK	13	B4FYE0	N-Term(iTRAQ4plex); K11(iTRAQ4plex)	1473.88	0.916829	0.839722	0.90416	1.04674	1.07206	1.0515	81.66	70.06	81.66	0
VLVDACQSVPHMPVDVQK	4	B7ZYK7	N-Term(iTRAQ4plex); C6(Carbamidomethyl); K18(iTRAQ4plex)	2310.21	1.12089		1.14399	1.01503		1.0203	81.66		81.66	0
GASSVEGVEAK	4	B4FWD0	N-Term(iTRAQ4plex); K11(iTRAQ4plex)	1321.72	0.842717		0.844106	1.01834		1.02386	81.65		81.65	0
YAPTTSPLSIEK	26	B6TR92;B6SU31	N-Term(iTRAQ4plex); K12(iTRAQ4plex)	1594.89							81.63	81.63	81.63	0
MELVDAAFPLLK	122	B6SLL8;Q08062	N-Term(iTRAQ4plex); K12(iTRAQ4plex)	1634.94							81.63	81.63	81.63	0
FNDLSTNHNAQLQAQISALQAK	9	C0PBS1	N-Term(iTRAQ4plex); K22(iTRAQ4plex)	2700.43	1.01893	1.0323	1.00722	0.969674	0.971316	0.970279	81.63	81.63	81.63	0
SGPSDYLIEEEEGLNDHNVVVK	19	K7URL6;Q5K3Q7	N-Term(iTRAQ4plex); K22(iTRAQ4plex)	2731.38							81.63	74.22	81.63	0
MVPTKPMVVETFSEYPPLGR	40	B6UHJ4;Q9M7E2	N-Term(iTRAQ4plex); M1(Oxidation); K5(iTRAQ4plex)	2582.37							81.63	32.64	81.63	0
IEAELSNICDGILK	3	B6SRI4;Q5XPI0;B6U284;B4FT23	N-Term(iTRAQ4plex); C9(Carbamidomethyl); K14(iTRAQ4plex)	1863.01							81.62	81.62	81.62	0
AVALQEKPGLVILGK	15	B6TPR6	N-Term(iTRAQ4plex); K7(iTRAQ4plex); K15(iTRAQ4plex)	1968.26	1.09223	1.08865	1.07165	1.0055	1.00629	1.00684	81.61	81.61	81.61	0
VADEPAPEKPAPAK	39	B4G1B0	N-Term(iTRAQ4plex); K9(iTRAQ4plex); K14(iTRAQ4plex)	1852.05	1.02929	1.02592	1.02585	1.1178	1.06063	1.06276	81.59	81.59	81.59	0
SYNDGTFYFDEK	2	B4FXY5	N-Term(iTRAQ4plex); K12(iTRAQ4plex)	1773.82	1.09987		1.08148	1.07287		1.0754	81.59		81.59	0
SGGGGGPGACYK	5	B4FNK1	N-Term(iTRAQ4plex); C10(Carbamidomethyl); K12(iTRAQ4plex)	1355.66	1.19035	1.19736	1.17242	0.978268	0.991544	0.977108	81.58	81.58	81.58	0
YTEQGMDEDSAYK	8	B6TF69	N-Term(iTRAQ4plex); K13(iTRAQ4plex)	1824.82	0.939663	0.899536	0.93194	1.14904	1.13386	1.15547	81.58	59.97	81.58	0
TGIESFDSSSVFDSIFK	29	B6U5H8	N-Term(iTRAQ4plex); K17(iTRAQ4plex)	2154.08	0.998126	0.994858	1.00518	1.08489	1.08574	1.06336	81.57	81.57	81.57	0
YAPDSAPALAINATIEK	12	B6SRI3	N-Term(iTRAQ4plex); K17(iTRAQ4plex)	2033.12	0.987211	0.983979	1.01757	0.935594	0.93633	0.941221	81.56	81.56	81.56	0
GLGMDVVAHDPYAAADR	4	B4G011	N-Term(iTRAQ4plex)	1901.93	0.86717		0.876094	1.02964		1.0355	81.56		81.56	0
IFLEDGHQIGCAQSYAK	9	B8A0T6	N-Term(iTRAQ4plex); C11(Carbamidomethyl); K17(iTRAQ4plex)	2225.13	0.92093	0.917915	0.900203	1.06074	1.06158	1.06259	81.53	81.53	81.53	0
VAEFLFHGTPAK	11	C0HER4	N-Term(iTRAQ4plex); K12(iTRAQ4plex)	1604.9	0.843975	0.841211	0.681912	0.993379	0.994162	0.992365	81.53	81.53	81.53	0
TSGTMNLVQDLPSR	3	C4J625	N-Term(iTRAQ4plex)	1662.86	1.20452	1.20058	1.19396	1.06358	1.06442	1.06601	81.52	81.52	81.52	0
ALTVPELTQQMWDAK	15	P18025;B6TF38;B4F946;K7UWZ6;Q41783;C0P664;C0PA67;B4FN29	N-Term(iTRAQ4plex); K15(iTRAQ4plex)	2019.08							81.52	81.52	81.52	0
LGVAPAVFAAGSVLDSR	311	B4FQX7	N-Term(iTRAQ4plex)	1774	0.837588	0.834845	0.830853	1.07982	1.08067	1.08627	81.51	81.51	81.51	0
GLAYVDHQTAEEIK	8	B6UC34	N-Term(iTRAQ4plex); K14(iTRAQ4plex)	1861.99	0.856249	0.853445	0.807335	1.21387	1.21483	1.31373	81.51	81.51	81.51	0
VAFKPTATIGK	10	B4FLA2	N-Term(iTRAQ4plex); K4(iTRAQ4plex); K11(iTRAQ4plex)	1564.98	1.24506	1.26674	1.25025	0.913346	0.914048	0.911596	81.51	81.51	81.51	0
IEELLQEDHNAK	3	C0HFG9;K7VCV2	N-Term(iTRAQ4plex); K12(iTRAQ4plex)	1726.93							81.5	81.5	81.5	0
DNVTDFLHVSK	6	K7V9A1	N-Term(iTRAQ4plex); K11(iTRAQ4plex)	1562.84	0.708339	0.70602	0.712881	1.02796	1.02877	1.03426	81.49	81.49	81.49	0
AQTLGDTSSLEFMR	6	K7V364	N-Term(iTRAQ4plex)	1699.84	0.985118	0.981892	0.976001	1.08829	1.08915	1.09233	81.47	81.47	81.47	0
AVVAQYNASQLITQR	20	B6T8M9;B4FMS7	N-Term(iTRAQ4plex)	1806							81.46	81.46	81.46	0
ESTTIVGDGSTQEEVTKR	6	C0P530	N-Term(iTRAQ4plex); K17(iTRAQ4plex)	2225.16	0.826676	0.823969	0.779571	1.00359	1.00438	1.00266	81.45	81.45	81.45	1
NEQVDLLKPDTTVIFR	9	B4FT80	N-Term(iTRAQ4plex); K8(iTRAQ4plex)	2176.22	1.14393	1.14019	1.12069	1.06505	1.06589	1.06769	81.43	81.43	81.43	0
VWLDPNEVSEISMANSR	6	B6TQ68;B6T1F1;B4FL64	N-Term(iTRAQ4plex); M13(Oxidation)	2107.02							81.42	81.42	81.42	0
ALALAAHDASGAVSPIR	2	B4FAJ0	N-Term(iTRAQ4plex)	1763.99	0.883744		0.853356	1.10434		1.10773	81.41		81.41	0
TTIMLADLQDFNK	6	B4FQQ1	N-Term(iTRAQ4plex); K13(iTRAQ4plex)	1797.96	1.25887	1.25475	1.25547	0.986347	0.987124	0.98609	81.4	81.4	81.4	0
ECQATGIVGENVISHCQSK	3	C0PFP8	N-Term(iTRAQ4plex); C2(Carbamidomethyl); C16(Carbamidomethyl); K19(iTRAQ4plex)	2405.18	0.840892	0.838138	0.806416	1.10966	1.11053	1.11309	81.4	81.4	81.4	0
TVSDDDVVLETTAPR	3	B8A0C4	N-Term(iTRAQ4plex)	1761.9	1.2244	1.2204	1.23523	1.15838	1.15929	1.16659	81.39	81.39	81.39	0
FFYASSACIYPEFK	14	B4FBC2;B6TIL4	N-Term(iTRAQ4plex); C8(Carbamidomethyl); K14(iTRAQ4plex)	2018.01							81.39	81.39	81.39	0
GFESGALPDGVEDXVR	34	B4G072	N-Term(iTRAQ4plex); X14(E)	1820.88	0.960634	0.922445	0.929853	1.19658	1.22539	1.23654	81.38	94.51	94.51	0
TVEVEEDEEPKEVEEATK	12	K7V364	N-Term(iTRAQ4plex); K11(iTRAQ4plex); K18(iTRAQ4plex)	2522.28	1.4421	1.43737	1.44201	1.27937	1.28037	1.29161	81.38	81.38	81.38	1
GAQGLPIDLTGK	9	B6TYG2	N-Term(iTRAQ4plex); K12(iTRAQ4plex)	1457.86	0.841705	0.838949	0.84714	0.991652	0.992433	0.994483	81.36	81.36	81.36	0
CGVSVGFPISMSTDCNK	12	B6TVI1	N-Term(iTRAQ4plex); C1(Carbamidomethyl); M11(Oxidation); C15(Carbamidomethyl); K17(iTRAQ4plex)	2163.01	0.874799	0.871935	0.860667	0.977233	0.978002	0.976397	81.36	81.36	81.36	0
SYANAVLSSFEDPEK	9	B4F8L0;B6SHN9	N-Term(iTRAQ4plex); K15(iTRAQ4plex)	1944.98							81.35	81.35	81.35	0
YTEVKPALTNMVSAAK	21	C0P5Y3	N-Term(iTRAQ4plex); K5(iTRAQ4plex); K16(iTRAQ4plex)	2155.22	0.802585	0.799957	0.792788	1.09862	1.09949	1.10351	81.35	81.35	81.35	0
DAPMFVVGVNEK	6	Q43247	N-Term(iTRAQ4plex); M4(Oxidation); K12(iTRAQ4plex)	1609.85	0.897858	0.894918	0.862991	1.00958	1.01037	1.00914	81.33	81.33	81.33	0
GDVSPDDLYAVINK	6	C0PBI9	N-Term(iTRAQ4plex); K14(iTRAQ4plex)	1793.95	0.841573	0.838817	0.861483	1.01489	1.01569	1.02688	81.33	81.33	81.33	0
VAQEYSECPSGK	2	B6T401	N-Term(iTRAQ4plex); C8(Carbamidomethyl); K12(iTRAQ4plex)	1642.8	0.961694		0.904736	1.0637		1.0646	81.33		81.33	0
SADASFSQDNYALK	2	B4F9Q4	N-Term(iTRAQ4plex); K14(iTRAQ4plex)	1804.9	0.977879		0.973091	1.10379		1.10886	81.33		81.33	0
GVPVEVGGEPGYAVR	6	K7TMN5	N-Term(iTRAQ4plex)	1629.87	0.788536	0.785954	0.7959	1.20393	1.20488	1.2181	81.32	81.32	81.32	0
EMAFANQPGPAFASR	6	C0P4A5	N-Term(iTRAQ4plex)	1737.85	0.985631	0.982404	0.977362	1.05985	1.06068	1.06275	81.32	81.32	81.32	0
LVVQDNELGSLK	14	K7U7W9	N-Term(iTRAQ4plex); K12(iTRAQ4plex)	1602.93	0.958624	0.925885	0.948578	1.16059	1.1223	1.16764	81.29	81.29	81.29	0
SGADVVPAASDDCFK	11	B6U3A0	N-Term(iTRAQ4plex); C13(Carbamidomethyl); K15(iTRAQ4plex)	1826.88	0.986338	0.966515	0.970988	1.07996	1.1077	1.08312	81.29	64.94	81.29	0
IGQVAIGGPGGNPFLGQQMSSQK	9	K7UDM8	N-Term(iTRAQ4plex); K23(iTRAQ4plex)	2559.36	1.17739	1.17354	1.21066	0.925572	0.9263	0.92939	81.27	81.27	81.27	0
GALDGGLDIPHSEK	37	B6TYP7;B6THG9	N-Term(iTRAQ4plex); K14(iTRAQ4plex)	1696.91							81.26	81.26	81.26	0
QADGSYACVAESEAR	9	B4FQ86	N-Term(iTRAQ4plex); C8(Carbamidomethyl)	1757.79	0.981742	0.978527	1.00398	0.7409	0.741484	0.750347	81.25	81.25	81.25	0
LLEYGHMLVAEQENVK	27	Q9ZT00	N-Term(iTRAQ4plex); M7(Oxidation); K16(iTRAQ4plex)	2177.17	0.922852	0.91983	0.945547	0.909945	0.910661	0.911399	81.25	81.25	81.25	0
EAEEAPSEDAAK	5	Q94IQ9	N-Term(iTRAQ4plex); K12(iTRAQ4plex)	1534.75	0.896841	0.69152	0.88289	1.20545	1.27758	1.21441	81.25	66.54	81.25	0
MDATAQELSEEK	6	B6SLL8	N-Term(iTRAQ4plex); K12(iTRAQ4plex)	1639.81	1.057		1.04977	1.1218		1.12717	81.24		81.24	0
IASPPDTVVEISNLNLGK	3	B6UFZ7	N-Term(iTRAQ4plex); K18(iTRAQ4plex)	2155.23	1.23071	1.22668	1.25857	1.02732	1.02813	1.03264	81.23	81.23	81.23	0
RPFAAIVGGSK	55	B6STH5	N-Term(iTRAQ4plex); K11(iTRAQ4plex)	1390.84	0.966558	0.994683	1.02976	0.856189	0.88727	0.883265	81.22	81.22	81.22	0
QVGLVSYNYEDDGK	3	C0P4W8	N-Term(iTRAQ4plex); K14(iTRAQ4plex)	1874.94	0.92312	0.920097	0.899986	1.02274	1.02354	1.02326	81.22	81.22	81.22	0
GHLGDYYCMAAK	3	K7VXI7	N-Term(iTRAQ4plex); C8(Carbamidomethyl); K12(iTRAQ4plex)	1673.8	0.923307	0.920284	0.917304	1.13151	1.1324	1.13784	81.2	81.2	81.2	0
ALLQDIAIVTGAEYQSK	205	B6SXW8	N-Term(iTRAQ4plex); K17(iTRAQ4plex)	2108.18	0.999401	0.971722	1.01271	1.01877	1.04179	1.02275	81.17	34.21	81.29	0
CVGIDANAVDQSK	3	K7TWB6	N-Term(iTRAQ4plex); C1(Carbamidomethyl); K13(iTRAQ4plex)	1664.85	1.07554	1.07202	1.05998	0.985861	0.986637	0.985219	81.16	81.16	81.16	0
APQAAGAIHTDFER	9	K7TKZ6	N-Term(iTRAQ4plex)	1627.83	0.828354	0.825641	0.813792	1.01404	1.01484	1.01509	81.16	81.16	81.16	0
VENPLEFSAALK	4	K7V9A1	N-Term(iTRAQ4plex); K12(iTRAQ4plex)	1605.91	1.11112		1.12545	1.04913		1.05383	81.16		81.16	0
TFLTSDVVVVDIK	238	C0P530;K7UCB5	N-Term(iTRAQ4plex); K13(iTRAQ4plex)	1724.02							81.15	81.15	81.15	0
GEGMGSAVADSGESR	6	B6TZS3	N-Term(iTRAQ4plex)	1553.7	0.767239	0.764727	0.767852	1.08498	1.08583	1.09141	81.14	81.14	81.14	0
FTHVLNNLSPAELYEQAIK	125	C0P3W9	N-Term(iTRAQ4plex); K19(iTRAQ4plex)	2475.35	1.00478	0.999538	1.02977	0.991968	0.992749	0.996777	81.14	81.14	81.14	0
LSLAAGGLSLPSYSDSAK	6	B6TFX9	N-Term(iTRAQ4plex); K18(iTRAQ4plex)	2025.12	1.22503	1.22102	1.21991	1.00881	1.0096	1.00939	81.13	81.13	81.13	0
CAAAAGGADDPVVANNVR	6	B4FBH0	N-Term(iTRAQ4plex); C1(Carbamidomethyl)	1871.91	1.26127	1.25714	1.24144	1.11694	1.11782	1.12126	81.1	81.1	81.1	0
AASLEAVVEAASEK	8	K7TNK3	N-Term(iTRAQ4plex); K14(iTRAQ4plex)	1662.92	0.951904	0.899779	0.965726	0.988605	1.01176	0.994391	81.1	81.1	81.1	0
EAIEGTYIDKK	18	P25460	N-Term(iTRAQ4plex); K10(iTRAQ4plex); K11(iTRAQ4plex)	1698.96	1.07712	1.0736	0.998064	1.0009	0.918349	0.95646	81.1	81.1	80.74	1
GQPEGAVYDYEDK	7	B4FBF4	N-Term(iTRAQ4plex); K13(iTRAQ4plex)	1758.85	0.904253	0.584575	0.902806	1.13582	1.0729	1.14304	81.1	47.3	81.1	0
SGNMVINTEWGSFK	4	Q8L5G8	N-Term(iTRAQ4plex); K14(iTRAQ4plex)	1857.94	1.08581		1.075	0.968207		0.967182	81.09		81.09	0
DYNPEQNEDNVLAR	18	P04967	N-Term(iTRAQ4plex)	1820.85	0.874885	0.844596	0.87632	0.959439	0.935978	0.953186	81.08	81.08	81.08	0
DNLTLWTSDTNEDGGDEIK	6	B4FRG1	N-Term(iTRAQ4plex); K19(iTRAQ4plex)	2411.14	0.982346	0.979129	0.993207	1.18412	1.18505	1.19577	81.07	81.07	81.07	0
DATDDKVTVEAAEATLK	18	B4FLJ3;C0PD27	N-Term(iTRAQ4plex); K6(iTRAQ4plex); K17(iTRAQ4plex)	2209.19							81.05	81.05	81.05	1
CCLEHAASVAK	21	C0P530;K7UGR2;K7UCB5	N-Term(iTRAQ4plex); C1(Carbamidomethyl); C2(Carbamidomethyl); K11(iTRAQ4plex)	1533.78							81.04	81.04	81.04	0
NVDGLDIAQLVK	13	Q43260	N-Term(iTRAQ4plex); K12(iTRAQ4plex)	1572.92	0.946231	0.995457	0.996989	1.02646	1.02535	1.0279	81.03	81.03	81.03	0
TVQGLIQELENK	51	K7US98	N-Term(iTRAQ4plex); K12(iTRAQ4plex)	1659.95	1.20319	1.08844	1.18173	0.95057	0.994112	0.947829	81.03	81.03	81.03	0
IPIIGDLTGSNK	6	Q9LKL4;A1XCH8;B6U297	N-Term(iTRAQ4plex); K12(iTRAQ4plex)	1515.9							81.03	8.43	81.03	0
ASAFSILDTCFQGQAAR	77	B6TP02;B4FA43	N-Term(iTRAQ4plex); C10(Carbamidomethyl)	1986.99							81.01	81.01	81.01	0
GAAAFAASSK	2	K7UYL8	N-Term(iTRAQ4plex); K10(iTRAQ4plex)	1168.65	0.799303		0.780906	1.01087		1.01139	81		81	0
EIENTEYNEFYK	10	K7V364	N-Term(iTRAQ4plex); K12(iTRAQ4plex)	1866.9	0.877743		0.86101	1.06978		1.0729	80.99		80.99	0
AVEVESVAAAGK	2	B4G027	N-Term(iTRAQ4plex); K12(iTRAQ4plex)	1418.81	0.937396		0.939555	1.05654		1.06068	80.97		80.97	0
IAVDMVNEGLVEPR	355	B7ZYP6;C5IHD3;C5IHD0;C5IHD1	N-Term(iTRAQ4plex)	1685.9							80.96	80.96	80.96	0
LVNVLSVEDLSK	3	B6TXK4	N-Term(iTRAQ4plex); K12(iTRAQ4plex)	1603.94	1.16743	1.1636	1.16922	1.0366	1.03741	1.03887	80.96	80.96	80.96	0
VNQIGSVTESIEAVK	13	B6T3P9	N-Term(iTRAQ4plex); K15(iTRAQ4plex)	1862.05	1.09722	1.07402	1.08661	1.08117	1.08202	1.084	80.95	80.95	80.95	0
MTQEQILAFEK	2	K7WAM2	N-Term(iTRAQ4plex); K11(iTRAQ4plex)	1625.88	0.977347		0.961311	1.02505		1.026	80.94		80.94	0
GAIIGDTIVSGTK	12	P17788	N-Term(iTRAQ4plex); K13(iTRAQ4plex)	1519.9	0.709013	0.706692	0.722473	0.892072	0.892775	0.901819	80.93	80.93	80.93	0
LLGEEPYANNSVLAK	6	C0PGA6	N-Term(iTRAQ4plex); K15(iTRAQ4plex)	1906.06	0.946888	0.943787	0.941625	1.02914	1.02995	1.03119	80.93	80.93	80.93	0
EAEAVAPAAEEEDGXDVAAVGK	12	B6TEF3	N-Term(iTRAQ4plex); X15(V); K22(iTRAQ4plex)	2415.22	1.08149	1.07794	1.096	1.19877	1.19971	1.21101	80.92	80.92	80.92	0
IDCYSEASTSVFGQK	7	K7VDT6;B6TNS0	N-Term(iTRAQ4plex); C3(Carbamidomethyl); K15(iTRAQ4plex)	1979.97							80.92	50.44	80.92	0
INLTCVNHETGVVDPK	9	C0P3Z8	N-Term(iTRAQ4plex); C5(Carbamidomethyl); K16(iTRAQ4plex)	2084.11	0.91407	0.911077	0.913127	1.01503	1.01583	1.01866	80.91	80.91	80.91	0
EAVNVSLENLK	84	B4F9E2;C0P626	N-Term(iTRAQ4plex); K11(iTRAQ4plex)	1503.87							80.91	80.75	80.91	0
LVTIGGHVLR	47	B7ZYP6;C5IHD3;C5IHD0;C5IHD1	N-Term(iTRAQ4plex)	1208.76							80.9	80.9	80.9	0
LAGPQLVQMFIGDGAK	9	B4G1X9;B4FSV5	N-Term(iTRAQ4plex); K16(iTRAQ4plex)	1933.09							80.9	80.9	80.9	0
YAGTGSAIEYAVCALK	12	B4F9E2;B4F9L3	N-Term(iTRAQ4plex); C13(Carbamidomethyl); K16(iTRAQ4plex)	1962.03							80.9	80.9	80.9	0
GITFHTEQSPQAITK	12	O64409	N-Term(iTRAQ4plex); K15(iTRAQ4plex)	1946.06	0.995999	0.992737	0.998419	0.998602	0.999388	1.00134	80.87	80.87	80.87	0
ATDNQLFVATCGPAR	6	B6SKS2	N-Term(iTRAQ4plex); C11(Carbamidomethyl)	1764.88	1.01377	1.01045	1.01915	1.11405	1.11492	1.12095	80.86	80.86	80.86	0
VEEISQTIDSK	2	B6TPX4	N-Term(iTRAQ4plex); K11(iTRAQ4plex)	1536.84	0.979688		0.983195	1.03903		1.0424	80.86		80.86	0
SYELPDGQVITIGAER	62	P93638;C0HDZ6;B4FVB1;B4F989;B6SZ83;B4FRH8;P93634;C0HHR4;B6TQ08	N-Term(iTRAQ4plex)	1891.99							80.84	80.84	80.84	0
VVVLNTANLPLVK	9	B6THG1	N-Term(iTRAQ4plex); K13(iTRAQ4plex)	1668.07	0.927751	0.924713	0.930652	1.02874	1.02955	1.03341	80.84	80.84	80.84	0
YTGIGSAIEYAVCALK	99	B4F9E2;B6U0H7;C0P626	N-Term(iTRAQ4plex); C13(Carbamidomethyl); K16(iTRAQ4plex)	2004.08							80.84	80.84	80.84	0
LGTANPDVEDEK	2	B6SKU4	N-Term(iTRAQ4plex); K12(iTRAQ4plex)	1575.81	1.10941		1.10743	1.15157		1.15855	80.84		80.84	0
YGYNAATGEYEDLMAAGIIDPTK	11	K7UGR2	N-Term(iTRAQ4plex); K23(iTRAQ4plex)	2751.36	1.02975	1.11191	1.04392	1.02176	0.962972	1.02577	80.83	80.83	80.83	0
GNFDDFESGYEQK	2	C0P4C1	N-Term(iTRAQ4plex); K13(iTRAQ4plex)	1823.83	1.01731		1.01549	1.0879		1.09247	80.83		80.83	0
TLNSVWAQHLSEEVR	26	B4FBM9	N-Term(iTRAQ4plex)	1913	1.04927	1.02187	0.999531	0.978665	0.971799	0.979891	80.82	80.82	80.82	0
AIAVGADAAFDTSSGDLTK	216	Q9SPD7	N-Term(iTRAQ4plex); K19(iTRAQ4plex)	2098.09	0.978664	0.959265	0.986136	1.04071	1.04153	1.04559	80.8	80.8	81.14	0
GAGISICCLPIDGSR	6	A5GZ73	N-Term(iTRAQ4plex); C7(Carbamidomethyl); C8(Carbamidomethyl)	1719.86	0.91805	0.915043	0.928293	0.965915	0.966676	0.970263	80.8	80.8	80.8	0
TAEQTPLSALYISK	15	Q94G64	N-Term(iTRAQ4plex); K14(iTRAQ4plex)	1810.02	1.0392	1.0358	1.03812	0.973594	0.974361	0.973577	80.8	80.8	80.8	0
AGLINAPQWYDAGK	22	B4FS02	N-Term(iTRAQ4plex); K14(iTRAQ4plex)	1791.97	0.912339	0.717308	0.946662	0.960146	0.987254	0.967158	80.8	66.73	80.8	0
LDEGVVIANLDADK	9	B6TMB2	N-Term(iTRAQ4plex); K14(iTRAQ4plex)	1759.97	1.0293	1.02593	1.01033	1.10885	1.10973	1.11343	80.79	80.79	80.79	0
ISSTQLTDVLNK	2	C0HE45	N-Term(iTRAQ4plex); K12(iTRAQ4plex)	1606.93	1.12454		1.11367	1.06321		1.06574	80.78		80.78	0
LLSQDTFQEVK	2	K7V7U9;K7UTH3	N-Term(iTRAQ4plex); K11(iTRAQ4plex)	1595.89							80.77		80.77	0
AVLVDHALSSGDAER	4	B8A046;B6U4D6	N-Term(iTRAQ4plex)	1683.88							80.76		80.76	0
LTNLAEIDPLASLPK	6	B6TS72	N-Term(iTRAQ4plex); K15(iTRAQ4plex)	1883.11	1.11061	1.10697	1.10066	1.04656	1.04739	1.04852	80.75	80.75	80.75	0
GIDVQCQVPLYVATK	6	Q6A4M2;O24478	N-Term(iTRAQ4plex); C6(Carbamidomethyl); K15(iTRAQ4plex)	1979.09							80.75	80.75	80.75	0
AFTVGIGGPVGTGK	5	B6STQ5	N-Term(iTRAQ4plex); K14(iTRAQ4plex)	1548.9	0.868806	0.669854	0.868838	0.97285	1.0282	0.973852	80.75	29.26	80.75	0
LQHVQDGNTEQCVICR	3	B6TSW8	N-Term(iTRAQ4plex); C12(Carbamidomethyl); C15(Carbamidomethyl)	2101	1.00825	1.00494	1.01112	1.04872	1.04955	1.05225	80.71	80.71	80.71	0
VLNTGSPITVPVGR	29	P19023;B6SVV9	N-Term(iTRAQ4plex)	1553.91							80.7	80.7	80.7	0
FFDPLGLAGTVK	52	B6T037;B4FXB0	N-Term(iTRAQ4plex); K12(iTRAQ4plex)	1552.9							80.7	80.7	80.7	0
ASGSVPAATGTDPQAIR	9	K7UZH5	N-Term(iTRAQ4plex)	1742.91	1.04598	1.04255	1.04694	1.06456	1.0654	1.06931	80.69	80.69	80.69	0
GIVFLGPPASSMNALGDK	3	Q7XYR4	N-Term(iTRAQ4plex); K18(iTRAQ4plex)	2062.13	0.871445	0.868592	0.872027	0.99729	0.998076	0.999145	80.69	80.69	80.69	0
VCCGAGGQGQYGYNNK	10	B4FM12	N-Term(iTRAQ4plex); C2(Carbamidomethyl); C3(Carbamidomethyl); K16(iTRAQ4plex)	2020.92	0.977214		0.957027	0.98403		0.98261	80.68		80.68	0
LIDENVSTQLK	5	B6SYA1	N-Term(iTRAQ4plex); K11(iTRAQ4plex)	1547.89	1.16563	1.0453	1.17416	1.05878	1.07476	1.0627	80.67	80.67	80.67	0
TNVGICLADPSLTK	6	B4FH69	N-Term(iTRAQ4plex); C6(Carbamidomethyl); K14(iTRAQ4plex)	1776.98	1.04794	1.04451	1.04896	0.955385	0.956137	0.954887	80.67	80.67	80.67	0
YSVNQLQLPVAAK	6	C0HHB1;B6SW38	N-Term(iTRAQ4plex); K13(iTRAQ4plex)	1719.01							80.67	80.67	80.67	0
ASTSEFTNAVCDHI	6	B6TJM1;B4FAD4	N-Term(iTRAQ4plex); C11(Carbamidomethyl)	1695.78							80.66	80.66	80.66	0
QDTAGGASSEPSANESHK	3	A5HEH5	N-Term(iTRAQ4plex); K18(iTRAQ4plex)	2060.97	0.956593	0.953461	0.941948	1.15246	1.15337	1.15878	80.65	80.65	80.65	0
MSCLFINDLDAGAGR	15	Q9ZT00	N-Term(iTRAQ4plex); M1(Oxidation); C3(Carbamidomethyl)	1799.85	1.25956	1.25543	1.2839	0.94791	0.948656	0.952013	80.64	80.64	80.64	0
NTGGLNTISNDSSPDASSK	3	B6TCI5	N-Term(iTRAQ4plex); K19(iTRAQ4plex)	2153.06	0.880579	0.877695	0.863403	1.24306	1.24404	1.25343	80.64	80.64	80.64	0
EVNTLMAHGDTSSLR	4	B4G030	N-Term(iTRAQ4plex)	1774.89	0.935813		0.925719	1.05141		1.05447	80.64		80.64	0
TMQTAVGVFGGEK	3	B6T6Q2;B6SU17	N-Term(iTRAQ4plex); M2(Oxidation); K13(iTRAQ4plex)	1628.86							80.63	80.63	80.63	0
EGQSIGVIADGEDK	21	B4FN63	N-Term(iTRAQ4plex); K14(iTRAQ4plex)	1705.89	0.991325	0.942735	1.01138	1.03375	1.04338	1.04624	80.62	80.62	80.62	0
EKLEAAGCSLTLLPK	12	B4FUZ9	N-Term(iTRAQ4plex); K2(iTRAQ4plex); C8(Carbamidomethyl); K15(iTRAQ4plex)	2062.2	0.758162	0.75568	0.770043	0.958657	0.959412	0.96236	80.62	80.62	80.62	1
ANSEAALGK	10	B6SSU6	N-Term(iTRAQ4plex); K9(iTRAQ4plex)	1148.65	1.02245	1.0191	1.04992	0.937179	0.937917	0.945745	80.61	80.61	80.61	0
SSGAGVPQALNDAAR	6	K7W3K5	N-Term(iTRAQ4plex)	1557.81	1.2451	1.24102	1.19913	1.02722	1.02802	1.02745	80.59	80.59	80.59	0
GILAIDESNATCGK	9	B6UDN1;K7UY19	N-Term(iTRAQ4plex); C12(Carbamidomethyl); K14(iTRAQ4plex)	1736.91							80.59	80.59	80.59	0
FYSLSMLGTLDGK	3	K7VT58	N-Term(iTRAQ4plex); M6(Oxidation); K13(iTRAQ4plex)	1735.91	0.934314	0.931254	0.926042	0.991955	0.992736	0.992295	80.57	80.57	80.57	0
APDLDIQGMEGVVK	3	P80680	N-Term(iTRAQ4plex); K14(iTRAQ4plex)	1759.96	0.942562	0.939476	0.974276	0.991876	0.992657	1.01634	80.57	80.57	80.57	0
GVGGGAASPGDYVYFK	3	B6TRT5	N-Term(iTRAQ4plex); K16(iTRAQ4plex)	1832.95	0.915811	0.912812	0.90086	1.07383	1.07468	1.07689	80.55	80.55	80.55	0
VFGTGCGGGGGK	2	B4FXJ7	N-Term(iTRAQ4plex); C6(Carbamidomethyl); K12(iTRAQ4plex)	1341.68	1.23767		1.17823	0.935274		0.931578	80.54		80.54	0
FSPNTFQPTIVSGSWDR	9	B8A2B4;B4FKM1	N-Term(iTRAQ4plex)	2083.03							80.53	80.53	80.53	0
EAELENSFIGTTK	5	C0PFA1	N-Term(iTRAQ4plex); K13(iTRAQ4plex)	1726.91	0.943025	0.939937	0.928781	1.10874	1.10961	1.14213	80.52	80.52	80.52	0
VCPSVTLGLQPGEAFTVR	284	B4F9E2;B4F9L3;B6U0H7;C0P626	N-Term(iTRAQ4plex); C2(Carbamidomethyl)	2075.14							80.52	80.52	80.52	0
TFCIPHGGGGPGMGPIGVK	12	K7TIN2	N-Term(iTRAQ4plex); C3(Carbamidomethyl); K19(iTRAQ4plex)	2127.1	1.31372	1.30942	1.33902	1.01512	1.01592	1.01969	80.52	80.52	80.52	0
QVTSCVLSLLK	9	C0PBC6	N-Term(iTRAQ4plex); C5(Carbamidomethyl); K11(iTRAQ4plex)	1535.91	1.1376	1.13388	1.11463	0.99471	0.995494	0.994025	80.51	80.51	80.51	0
GPGLFSDIGK	8	B6SS48	N-Term(iTRAQ4plex); K10(iTRAQ4plex)	1278.73	0.777101		0.76324	1.00379		1.00573	80.5		80.5	0
VVEAYEASPPEVK	27	B4FAQ9;B6TNI6;E9NMH5	N-Term(iTRAQ4plex); K13(iTRAQ4plex)	1705.93							80.48	80.48	80.48	0
ELLSGDKEGLLQLPSDK	44	B6TM55	N-Term(iTRAQ4plex); K7(iTRAQ4plex); K17(iTRAQ4plex)	2274.3	0.959078	0.955938	0.916594	1.09099	1.09185	1.08811	80.48	80.48	80.48	1
DGGGGYGGGGGGYGGGGGYGGGGGGYGGGNR	3	B6SP74	N-Term(iTRAQ4plex)	2569.05	1.12237	1.1187	1.12907	0.853771	0.854443	0.849875	80.47	80.47	80.47	0
ALQESLASELAAR	112	P0C1M0	N-Term(iTRAQ4plex)	1502.83	1.24592	1.24128	1.27927	0.958768	0.959516	0.965285	80.45	80.45	80.45	0
VFFEETCLASK	3	B7S825	N-Term(iTRAQ4plex); C7(Carbamidomethyl); K11(iTRAQ4plex)	1618.84	1.01685	1.01352	1.0348	0.996314	0.997099	1.0006	80.45	80.45	80.45	0
GYISPYFVTDSEK	24	C0P530;K7UGR2	N-Term(iTRAQ4plex); K13(iTRAQ4plex)	1793.92							80.45	80.45	80.45	0
LAHGLLSGK	6	C0PCY1	N-Term(iTRAQ4plex); K9(iTRAQ4plex)	1183.74	0.854459	0.851661	0.8318	0.980602	0.981374	0.979654	80.45	80.45	80.45	0
ADEPIHPDSTITYAGVR	4	C0P680	N-Term(iTRAQ4plex)	1986	0.799648		0.776492	1.05759		1.0597	80.44		80.44	0
NGVEEVLGLGELNDFEK	6	B4FVH1	N-Term(iTRAQ4plex); K17(iTRAQ4plex)	2150.12	1.41983	1.41518	1.43444	1.03293	1.03375	1.03527	80.41	80.41	80.41	0
ELISNSSDALDK	16	C3UZ63;C1K9J1	N-Term(iTRAQ4plex); K12(iTRAQ4plex)	1579.84							80.41	63.97	80.41	0
NIAEAFTAIPEDR	6	C0PE12	N-Term(iTRAQ4plex)	1590.82	1.12252	1.11884	1.15181	0.916746	0.917467	0.919672	80.4	80.4	80.4	0
GYISPQFVTNLEK	19	B6SXW8;K7US98	N-Term(iTRAQ4plex); K13(iTRAQ4plex)	1783.98							80.4	80.4	80.4	0
TASTGTSASTK	2	B6SSP4	N-Term(iTRAQ4plex); K11(iTRAQ4plex)	1299.7	2.28799		2.41034	0.533306		0.523978	80.39		80.39	0
CGVSVGVPISPTVDCTK	3	B6THL4	N-Term(iTRAQ4plex); C1(Carbamidomethyl); C15(Carbamidomethyl); K17(iTRAQ4plex)	2064.07	1.20643	1.20248	1.15375	0.903673	0.904385	0.899053	80.38	80.38	80.38	0
ITQMEESLAAGK	4	C0P680	N-Term(iTRAQ4plex); K12(iTRAQ4plex)	1565.84	0.812465		0.809077	0.96234		0.962883	80.38		80.38	0
FDDGDGSSISEQAK	8	B6SS42	N-Term(iTRAQ4plex); K14(iTRAQ4plex)	1743.82	1.43387	1.34006	1.47337	1.11164	1.04732	1.12087	80.36	80.36	80.36	0
AVNQVWQVGASSTGGAPDK	6	B6SN55	N-Term(iTRAQ4plex); K19(iTRAQ4plex)	2160.12	0.89435	0.891422	0.881171	0.949799	0.950547	0.948287	80.36	80.36	80.36	0
EEHMELLQGAEVPLR	7	K7UXK5	N-Term(iTRAQ4plex); M4(Oxidation)	1910.99	1.04473	1.13847	1.05211	0.998226	0.999012	1.0054	80.36	19.94	80.36	0
IQNGGTEVVEAK	2	B4G024;C4J673	N-Term(iTRAQ4plex); K12(iTRAQ4plex)	1532.85							80.36		80.36	0
VVGIDLGTTNSAVAAMEGGKPTVVTNAEGAR	18	B6UFB3;C0PAW5	N-Term(iTRAQ4plex); M16(Oxidation); K20(iTRAQ4plex)	3289.73							80.35	9.97	80.35	0
GGGYSLDSDAIGLPR	3	K7VM86	N-Term(iTRAQ4plex)	1621.83	0.806791	0.804149	0.805879	1.11599	1.11687	1.12305	80.34	80.34	80.34	0
EVAAASEVSGEK	11	C0P2V1	N-Term(iTRAQ4plex); K12(iTRAQ4plex)	1464.78	1.0311	0.704357	1.03204	1.08247	1.13485	1.08776	80.34	70.75	80.34	0
ADEAAAAAGSK	11	B6TQ36	N-Term(iTRAQ4plex); K11(iTRAQ4plex)	1249.66	0.901742	1.00553	0.907722	1.02422	1.11765	1.02926	80.31	80.31	80.31	0
VVTTNVTGHTCTIDIYR	9	Q7XYR4	N-Term(iTRAQ4plex); C11(Carbamidomethyl)	2094.07	1.03668	0.954347	1.03321	0.98678	0.976312	0.987736	80.31	28.38	80.31	0
IPDPESTDNAEFK	21	C0PHR4	N-Term(iTRAQ4plex); K13(iTRAQ4plex)	1750.88	1.00262	1.04295	1.00696	1.10869	1.04788	1.13269	80.3	75.84	80.3	0
GTMTTTHSYTGDQR	97	Q6LBU9;B4F8L7	N-Term(iTRAQ4plex)	1699.78							80.28	80.28	80.28	0
LGEFALFEQPFIK	81	C4J1J9	N-Term(iTRAQ4plex); K13(iTRAQ4plex)	1827.03	1.12542	1.12174	1.14764	1.00026	1.00105	1.00331	80.28	80.28	80.28	0
VATPAQAQEVHDGLR	34	B6SMV7	N-Term(iTRAQ4plex)	1735.92	1.02533	1.03599	0.994017	0.974387	0.98864	0.973724	80.28	80.28	80.12	0
ATEEASGSTSSK	2	K7TSA0	N-Term(iTRAQ4plex); K12(iTRAQ4plex)	1442.72	0.833142		0.807022	1.10357		1.1072	80.26		80.26	0
VAVDFIASHPQAK	9	B4FK69	N-Term(iTRAQ4plex); K13(iTRAQ4plex)	1670.95	0.922432	0.919412	0.876739	0.996882	0.997667	0.998814	80.23	80.23	80.23	0
HEVCNAYTELNDPVVQR	6	B6SHH4;B4FY29	N-Term(iTRAQ4plex); C4(Carbamidomethyl)	2188.06							80.23	80.23	80.23	0
KGAIPALPTVATAQDLIAK	196	B6TPJ8;B6TB29	N-Term(iTRAQ4plex); K1(iTRAQ4plex); K19(iTRAQ4plex)	2310.41							80.23	80.23	80.23	1
ALEQLDTAVSK	9	B4F925	N-Term(iTRAQ4plex); K11(iTRAQ4plex)	1462.84	0.976632	0.685212	0.961424	0.994232	1.05017	0.994233	80.23	65.21	80.23	0
HLVAVQTDEGK	3	B4FIB2	N-Term(iTRAQ4plex); K11(iTRAQ4plex)	1484.83	1.39479	1.39023	1.3808	1.10853	1.1094	1.11235	80.22	80.22	80.22	0
LAECAQYQSQLQK	2	A5HEH6	N-Term(iTRAQ4plex); C4(Carbamidomethyl); K13(iTRAQ4plex)	1854.97	1.08993		1.07765	0.997505		0.997454	80.22		80.22	0
AVEAEETESAETK	2	B6TAQ1	N-Term(iTRAQ4plex); K13(iTRAQ4plex)	1681.84	1.00148		0.984853	1.17731		1.18449	80.21		80.21	0
AIIQAAEEVAEGK	10	B8A0E6	N-Term(iTRAQ4plex); K13(iTRAQ4plex)	1616.91	0.98713	1.06742	0.976573	1.12368	1.13467	1.12985	80.2	80.2	80.2	0
SNIVGTPAALLLQK	6	B6SJR7	N-Term(iTRAQ4plex); K14(iTRAQ4plex)	1713.05	1.01801	1.01467	1.01289	1.06958	1.07042	1.07306	80.2	80.2	80.2	0
GSADYIGINEYTSSYMK	3	B4G004	N-Term(iTRAQ4plex); K17(iTRAQ4plex)	2187.06	0.835996	0.833259	0.822883	1.13318	1.13407	1.13907	80.2	80.2	80.2	0
AGAYMENVEVGK	2	B8A2X5	N-Term(iTRAQ4plex); M5(Oxidation); K12(iTRAQ4plex)	1571.79	0.943957		0.936909	1.15677		1.16402	80.2		80.2	0
SYAPFPAGCMFHSDGGLK	9	B6T2A6	N-Term(iTRAQ4plex); C9(Carbamidomethyl); K18(iTRAQ4plex)	2230.07	0.830467	0.827748	0.782014	0.840047	0.840709	0.832857	80.19	80.19	80.19	0
AIDDAEGVVK	6	K7US39	N-Term(iTRAQ4plex); K10(iTRAQ4plex)	1304.73	1.00199	1.0415	1.0435	0.993611	0.910661	0.970094	80.19	42.29	80.19	0
ALGEAVKPALPVLK	24	B6TVL4	N-Term(iTRAQ4plex); K7(iTRAQ4plex); K14(iTRAQ4plex)	1838.19	1.0064	1.0031	1.04356	0.967776	0.968538	0.987746	80.18	80.18	80.18	0
ALNDAGFGDTIK	2	B6STZ9	N-Term(iTRAQ4plex); K12(iTRAQ4plex)	1509.82	0.841495		0.841272	1.02984		1.03307	80.18		80.18	0
EQEEGSPEPEIFSYK	6	B6SX96	N-Term(iTRAQ4plex); K15(iTRAQ4plex)	2057	0.997255	0.99399	1.01866	1.10955	1.11043	1.12161	80.17	80.17	80.17	0
GEVGHVYNIGTVK	16	B6U0P4	N-Term(iTRAQ4plex); K13(iTRAQ4plex)	1660.93	0.772515	1.04915	0.970794	1.10126	0.935318	0.973077	80.16	80.16	80.16	0
GFGFITPDDGSEDLFVHQSSIK	14	B6SP06	N-Term(iTRAQ4plex); K22(iTRAQ4plex)	2684.36	0.600515	0.548822	0.549419	1.33382	1.33487	1.38256	80.16	61.16	80.16	0
QQELAAYFTNCK	4	C0PNL9	N-Term(iTRAQ4plex); C11(Carbamidomethyl); K12(iTRAQ4plex)	1760.89	0.93426		0.919206	0.951092		0.949425	80.16		80.16	0
IFNTNNLWVNLK	30	B4FAD9;C0P429;B4F8W6	N-Term(iTRAQ4plex); K12(iTRAQ4plex)	1764							80.15		80.15	0
AVAVDSEQGSPESPEQEK	9	B4FED9	N-Term(iTRAQ4plex); K18(iTRAQ4plex)	2175.07	0.962795	0.959643	0.963407	1.25444	1.25543	1.26861	80.13	80.13	80.13	0
FEGLYLFHTPLGSGANQAR	26	B7ZZ04	N-Term(iTRAQ4plex)	2222.15	1.0874	1.00841	1.0564	1.4725	1.19751	1.58773	80.12	45.25	80.12	0
AEAAGNDNCPVK	2	B4FGK8;B7ZZM7	N-Term(iTRAQ4plex); C9(Carbamidomethyl); K12(iTRAQ4plex)	1533.76							80.11		80.11	0
AFFPDENVLATVVK	6	B4FB70	N-Term(iTRAQ4plex); K14(iTRAQ4plex)	1838.03	1.11104	1.1074	1.13214	1.01639	1.01719	1.02113	80.1	80.1	80.1	0
AEIPIEEILEVAQPK	64	Q9SYS1	N-Term(iTRAQ4plex); K15(iTRAQ4plex)	1967.13	0.853383	0.835666	0.82933	1.25511	1.28061	1.2638	80.09	80.09	80.09	0
VDYGHQEAATK	7	K7V0P3	N-Term(iTRAQ4plex); K11(iTRAQ4plex)	1506.78	0.789927	1.13616	1.11576	1.28952	0.897698	0.892836	80.09	80.09	80.09	0
AVAMFQSLAVAK	3	B4FBD5	N-Term(iTRAQ4plex); K12(iTRAQ4plex)	1523.89	0.955221	0.952093	0.952324	1.06952	1.07036	1.07343	80.08	80.08	80.08	0
NIAVIVGTVTDDKR	110	B6SJC8	N-Term(iTRAQ4plex); K13(iTRAQ4plex)	1789.04	1.15385	1.15007	1.1777	0.970513	0.971277	0.973062	80.08	80.08	80.08	1
ELITQSELDDLK	3	K7UMY0	N-Term(iTRAQ4plex); K12(iTRAQ4plex)	1691.93	0.9408	0.937719	0.933947	1.05592	1.05675	1.0589	80.07	80.07	80.07	0
LAHYCYDDADLK	8	C0P6Q6	N-Term(iTRAQ4plex); C5(Carbamidomethyl); K12(iTRAQ4plex)	1771.86	0.664059	0.75088	0.73872	1.47425	1.47015	1.49174	80.07	80.07	80.07	0
AGAPGLGGAFPSAAVAR	6	C0PEE1	N-Term(iTRAQ4plex)	1613.89	1.00236	0.999074	0.985154	1.12454	1.12543	1.12976	80.06	80.06	80.06	0
ALEDDDTSATALDGLK	3	K7UFW8	N-Term(iTRAQ4plex); K16(iTRAQ4plex)	1922.99	0.967016	0.96385	0.960018	1.14369	1.14459	1.15029	80.04	80.04	80.04	0
TCAQIFEEAGCDTPASPNCGACLGGPR	3	B6TYJ6	N-Term(iTRAQ4plex); C2(Carbamidomethyl); C11(Carbamidomethyl); C19(Carbamidomethyl); C22(Carbamidomethyl)	3040.32	1.41054	1.40592	1.42718	0.980376	0.981148	0.980827	80.04	80.04	80.04	0
VVVTGDVTNNSK	2	B6SWM0	N-Term(iTRAQ4plex); K12(iTRAQ4plex)	1520.86	1.15734		1.18344	0.926859		0.928484	80.04		80.04	0
LEEIDMLHEVTK	6	B4FQ98	N-Term(iTRAQ4plex); K12(iTRAQ4plex)	1744.94	1.0121	1.00879	1.00676	1.05882	1.05966	1.06188	80.03	80.03	80.03	0
GLSDLAIHYLSK	45	C0PL01;B6UCD0	N-Term(iTRAQ4plex); K12(iTRAQ4plex)	1604.92							80.03	80.03	80.03	0
LTIINNLLQYHPESSEK	8	B4FRX2;C0PIQ4	N-Term(iTRAQ4plex); K17(iTRAQ4plex)	2287.25							80.03	76.71	80.03	0
ESGMTLITAEDLDDAAEK	3	B6TS21;B4FRH5	N-Term(iTRAQ4plex); M4(Oxidation); K18(iTRAQ4plex)	2213.07							80.02	80.02	80.02	0
ANAVAIGNYLMSK	9	B4FBF4	N-Term(iTRAQ4plex); K13(iTRAQ4plex)	1639.92	0.919204	0.839949	0.911819	1.01339	1.06709	1.01499	80.01	21.24	80.01	0
EVEGNPDFSNK	2	K7ULJ2	N-Term(iTRAQ4plex); K11(iTRAQ4plex)	1523.76	0.742416		0.722586	1.11822		1.12303	80		80	0
YDDNAAVIIDQK	12	P08529	N-Term(iTRAQ4plex); K12(iTRAQ4plex)	1652.88	0.8682	0.865357	0.886595	0.888795	0.889495	0.902955	79.99	79.99	79.99	0
GEDGQLGHGDAEDR	31	B4FTT2	N-Term(iTRAQ4plex)	1599.71	0.756858	0.927213	0.927916	1.22659	1.07933	1.08343	79.98	79.98	79.98	0
NLTVTGDAAASGGEGQR	39	B4FAF8;B6SR23;B6TRR4	N-Term(iTRAQ4plex)	1747.87							79.96	79.96	79.96	0
IYVGNLPWQVDDSR	21	Q41834	N-Term(iTRAQ4plex)	1805.93	1.12325	1.11957	1.14266	0.955384	0.956136	0.958161	79.95	79.95	79.95	0
AAVAEDLAEGCCDVGPR	6	C4J3M2	N-Term(iTRAQ4plex); C11(Carbamidomethyl); C12(Carbamidomethyl)	1933.89	0.950643	0.94753	0.936037	1.14943	1.15033	1.15563	79.95	79.95	79.95	0
EEPSVVESYYNK	8	B6SIM0	N-Term(iTRAQ4plex); K12(iTRAQ4plex)	1731.87	0.967811	0.902336	0.954884	0.977842	1.04319	0.977224	79.95	75.79	79.95	0
IVVVDHELPNEGSQQR	8	K7VQG5	N-Term(iTRAQ4plex)	1964.03	0.962082	0.968921	0.947933	1.06649	1.03855	1.10007	79.95	53.01	79.95	0
LADLVGVTLGPK	31	C0P530;K7UGR2	N-Term(iTRAQ4plex); K12(iTRAQ4plex)	1470.91							79.92	79.92	79.92	0
GLGAIAEEVK	6	Q9SWR9	N-Term(iTRAQ4plex); K10(iTRAQ4plex)	1274.75	0.915639		0.906673	1.03304		1.03538	79.92		79.92	0
LLEANLSPDLFQEASR	6	B4FSZ8	N-Term(iTRAQ4plex)	1947.06							79.9	79.9	79.9	0
DLFPLLPEAFK	25	B6TF69	N-Term(iTRAQ4plex); K11(iTRAQ4plex)	1577.92	0.90359	0.813577	0.895945	1.0276	1.03887	1.02881	79.9	79.9	79.9	0
LQDIGMISAVPGMK	6	B4G015;B4FSE1	N-Term(iTRAQ4plex); K14(iTRAQ4plex)	1747.97							79.9	79.9	79.9	0
KYGQDATNVGDEGGFAPNIQENK	13	K7UCV5;B8A0W7;B6T3P9	N-Term(iTRAQ4plex); K1(iTRAQ4plex); K23(iTRAQ4plex)	2884.45							79.88	79.88	79.88	1
AHNAAAANDGQTVAK	3	C0PGP2	N-Term(iTRAQ4plex); K15(iTRAQ4plex)	1726.91	1.25864	1.25451	1.25565	0.901873	0.902583	0.898607	79.87	79.87	79.87	0
ESFAQITGSAVSK	2	B4FAM1	N-Term(iTRAQ4plex); K13(iTRAQ4plex)	1612.88	1.17417		1.21681	0.852272		0.85977	79.87		79.87	0
IADGVNSTTGNPTK	2	K7VAE7	N-Term(iTRAQ4plex); K14(iTRAQ4plex)	1662.89	1.07322		1.10534	0.970234		0.979103	79.86		79.86	0
NEDGGNSVATVVLR	3	K7UCH1	N-Term(iTRAQ4plex)	1574.82	1.22941	1.22539	1.17858	0.972789	0.973555	0.970512	79.83	79.83	79.83	0
VLANADTPEDALAAR	8	K7VVI6	N-Term(iTRAQ4plex)	1670.89	1.18426	1.23753	1.28471	0.80029	0.802037	0.802485	79.83	79.83	79.83	0
LLSGVTIAHGGVLPNINPVLLPK	295	B6SHX9	N-Term(iTRAQ4plex); K23(iTRAQ4plex)	2610.6	1.26389	1.32264	1.25454	0.981333	1.06081	0.974914	79.81	19.73	79.81	0
VIDVDLTEQQLEER	3	B4FWX5	N-Term(iTRAQ4plex)	1830.96	1.08069	1.07715	1.0927	1.21249	1.21344	1.22448	79.8	79.8	79.8	0
FEPAFIESSK	2	B6TIK9	N-Term(iTRAQ4plex); K10(iTRAQ4plex)	1442.78	0.880501		0.845926	0.974911		0.973193	79.8		79.8	0
SVQMEGLLWGASK	6	B4FNT1	N-Term(iTRAQ4plex); K13(iTRAQ4plex)	1693.93	1.14159		1.14355	0.977285		0.977341	79.8		79.8	0
AIASNIDANFLK	4	B4FTV9;K7VIK9	N-Term(iTRAQ4plex); K12(iTRAQ4plex)	1564.89							79.79		79.79	0
AAQDIALAELAPTHPIR	23	K7TL05;P49106;B6U284;B6SRI4	N-Term(iTRAQ4plex)	1931.09							79.78	53.81	79.78	0
DSSVSYASAAAK	4	K7V1L0	N-Term(iTRAQ4plex); K12(iTRAQ4plex)	1444.75	1.01761		1.01371	0.952231		0.951235	79.78		79.78	0
DNGVDDGGVVFDSGAR	6	Q6XZ79	N-Term(iTRAQ4plex)	1723.8	0.878469	0.875592	0.864985	1.08569	1.08655	1.08967	79.77	79.77	79.77	0
EKGGYEISIVDASDGR	6	P46617	N-Term(iTRAQ4plex); K2(iTRAQ4plex)	1984.02	0.712249	0.709917	0.711996	0.911639	0.912357	0.915812	79.76	79.76	79.76	1
GTDGSLQTFFCQDELR	3	P49175	N-Term(iTRAQ4plex); C11(Carbamidomethyl)	2017.94	1.0471	1.04367	1.04862	1.17086	1.17178	1.17935	79.75	79.75	79.75	0
TTYCYDFPLAFETALQK	14	Q7XYR4;K7TS88	N-Term(iTRAQ4plex); C4(Carbamidomethyl); K17(iTRAQ4plex)	2356.16							79.75	79.75	79.75	0
LDEAESAGK	2	B4FKM2	N-Term(iTRAQ4plex); K9(iTRAQ4plex)	1207.64	1.07909		1.1066	1.03141		1.03987	79.75		79.75	0
DNWQDLIQSIK	8	B6TIR4	N-Term(iTRAQ4plex); K11(iTRAQ4plex)	1647.89	0.939376		0.931859	0.981381		0.981965	79.75		79.75	0
DEVDTFVDALK	6	B7ZYK7	N-Term(iTRAQ4plex); K11(iTRAQ4plex)	1539.82	0.992922	0.989671	1.0083	1.02234	1.02315	1.02742	79.73	79.73	79.73	0
MITGDQLAIGK	19	Q43271;C0PFV1;B8A326;K7UYY3;Q43243	N-Term(iTRAQ4plex); K11(iTRAQ4plex)	1434.82							79.73	76.15	79.73	0
[truncated: 34,657 more rows]
